# Supplementary material for: Crystal structure of (Z)-3-allyl-5-(4-chloro­benzyl­idene)-2-sulfanyl­idene-1,3-thia­zolidin-4-one
Source: Acta Crystallogr E Crystallogr Commun. 2015 Dec 6;71(Pt 12):o1012. doi: 10.1107/S2056989015022689 (PMC4719951; doi:10.1107/S2056989015022689)
Supplement: Supplementary file 1 [file e-71-o1012-sup1.cif]

##############################################################################
#                                                                            #
# This CIF contains the data in a paper accepted for publication in          #
# Acta Crystallographica Section E. It conforms to the requirements of       #
# Notes for Authors for Acta Crystallographica Section E, and has been       #
# peer reviewed under the auspices of the IUCr Commission on Journals.       #
#                                                                            #
# Full details of the Crystallographic Information File format               #
# are given in the paper "The Crystallographic Information File (CIF):       #
# a New Standard Archive File for Crystallography" by S. R. Hall, F. H.      #
# Allen and I. D. Brown [Acta Cryst. (1991), A47, 655-685].                  #
#                                                                            #
# The current version of the core CIF dictionary is obtainable from          #
# ftp://ftp.iucr.org/pub/cif_core.dic.                                       #
#                                                                            #
# Software is freely available for graphical display of the structure(s)     #
# in this CIF. For information consult the CIF software page                 #
# http://www.iucr.org/resources/cif/software.                                #
#                                                                            #
# This file may be used for bona fide research purposes within the           #
# scientific community so long as proper attribution is given to the journal # 
# article from which it was obtained.                                        #
#                                                                            #
##############################################################################
data_I
_database_code_depnum_ccdc_archive 'CCDC 1439050'
_audit_creation_method     SHELXL-2013
_journal_date_recd_electronic     2015-11-24
_journal_date_accepted     2015-11-26
_journal_name_full     'Acta Crystallographica, Section E'
_journal_year     2015
_journal_volume     71
_journal_issue     12
_journal_page_first     o1012
_journal_page_last     o1012
_journal_paper_category     HO
_journal_paper_doi     10.1107/S2056989015022689
_journal_coeditor_code     HB7551
_publ_contact_author_name     'Rahhal  El Ajlaoui'
_publ_contact_author_address
;
Laboratoire de Chimie Organique et Analytique
Universit\'e Sultan Moulay Slimane,
Facult\'e des Sciences et Techniques, B\'eni-Mellal, BP 523, Morocco
;
_publ_contact_author_email     'r_elajlaoui@yahoo.fr'
_publ_contact_author_fax     '212 537 77 54 40'
_publ_contact_author_phone     '212 537 77 54 40'
_publ_section_title
;\
Crystal structure of
(<i>Z</i>)-3-allyl-5-(4-chlorobenzylidene)-2-sulfanylidene-1,3-thiazolidin-4-\
one
;
loop_
    _publ_author_name
    _publ_author_address
    'El Ajlaoui, Rahhal'
;
Laboratoire de Chimie Organique et Analytique
Universit\'e Sultan Moulay Slimane,
Facult\'e des Sciences et Techniques, B\'eni-Mellal, BP 523, Morocco
;
    'Rakib, El Mostapha'
;
Laboratoire de Chimie Organique et Analytique
Universit\'e Sultan Moulay Slimane,
Facult\'e des Sciences et Techniques, B\'eni-Mellal, BP 523, Morocco
;
    'Mojahidi, Souad'
;
Laboratoire de Chimie Organique et Analytique
Universit\'e Sultan Moulay Slimane,
Facult\'e des Sciences et Techniques, B\'eni-Mellal, BP 523, Morocco
;
    'Saadi, Mohamed'
;
Laboratoire de Chimie du Solide Appliqu\'ee,
Facult\'e des Sciences, Universit\'e Mohammed V de Rabat
Avenue Ibn Battouta, BP 1014, Rabat, Morocco
;
    'El Ammari, Lahcen'
;
Laboratoire de Chimie du Solide Appliqu\'ee,
Facult\'e des Sciences, Universit\'e Mohammed V de Rabat
Avenue Ibn Battouta, BP 1014, Rabat, Morocco
;
_chemical_name_systematic
;\
(<i>Z</i>)-3-Allyl-5-(4-chlorobenzylidene)-2-\
sulfanylidene-1,3-thiazolidin-4-one
;
_chemical_name_common     ?
_chemical_formula_moiety     'C13 H10 Cl N O S2'
_chemical_formula_sum     'C13 H10 Cl N O S2'
_chemical_formula_iupac     'C13 H10 Cl N O S2'
_chemical_formula_weight     295.79
_chemical_melting_point     371
_shelx_space_group_comment
;
The symmetry employed for this shelxl refinement is uniquely defined
by the following loop, which should always be used as a source of
symmetry information in preference to the above space-group names.
They are only intended as comments.
;
_space_group_crystal_system     triclinic
_space_group_name_H-M_alt     'P -1'
_space_group_name_Hall     '-P 1'
loop_
    _space_group_symop_operation_xyz
    'x, y, z'
    '-x, -y, -z'
_cell_length_a     7.6197(8)
_cell_length_b     7.9849(7)
_cell_length_c     13.0624(14)
_cell_angle_alpha     77.600(5)
_cell_angle_beta     77.996(5)
_cell_angle_gamma     61.954(4)
_cell_volume     679.76(12)
_cell_formula_units_Z     2
_cell_measurement_reflns_used     3249
_cell_measurement_theta_min     2.917
_cell_measurement_theta_max     27.876
_cell_measurement_temperature     296(2)
_exptl_crystal_description     block
_exptl_crystal_colour     Colourless
_exptl_crystal_size_max     0.37
_exptl_crystal_size_mid     0.25
_exptl_crystal_size_min     0.21
_exptl_crystal_density_diffrn     1.445
_exptl_crystal_F_000     304
_exptl_absorpt_coefficient_mu     0.574
_exptl_absorpt_correction_type     multi-scan
_exptl_absorpt_process_details
;
(SADABS; Bruker, 2009)
;
_exptl_absorpt_correction_T_min     0.6564
_exptl_absorpt_correction_T_max     0.7461
_exptl_special_details     ?
_diffrn_ambient_temperature     296(2)
_diffrn_radiation_type     MoK\a
_diffrn_radiation_wavelength     0.71073
_diffrn_radiation_source     'fine-focus sealed tube'
_diffrn_radiation_monochromator     graphite
_diffrn_measurement_device_type     'Bruker X8 APEX CCD'
_diffrn_measurement_method     '\f and \w scans'
_diffrn_reflns_number     24189
_diffrn_reflns_av_R_equivalents     0.0383
_diffrn_reflns_theta_min     2.917
_diffrn_reflns_theta_max     27.876
_diffrn_reflns_theta_full     25.242
_diffrn_measured_fraction_theta_max     1.000
_diffrn_measured_fraction_theta_full     1.000
_diffrn_reflns_limit_h_min     -10
_diffrn_reflns_limit_h_max     9
_diffrn_reflns_limit_k_min     -10
_diffrn_reflns_limit_k_max     10
_diffrn_reflns_limit_l_min     -17
_diffrn_reflns_limit_l_max     17
_refine_special_details     ?
_reflns_number_total     3249
_reflns_number_gt     2199
_reflns_threshold_expression     'I > 2\s(I)'
_refine_ls_structure_factor_coef     Fsqd
_refine_ls_matrix_type     full
_refine_ls_R_factor_all     0.0732
_refine_ls_R_factor_gt     0.0467
_refine_ls_wR_factor_gt     0.1215
_refine_ls_wR_factor_ref     0.1438
_refine_ls_goodness_of_fit_ref     1.042
_refine_ls_restrained_S_all     1.042
_refine_ls_number_reflns     3249
_refine_ls_number_parameters     182
_refine_ls_number_restraints     3
_refine_ls_hydrogen_treatment     constr
_refine_ls_weighting_scheme     calc
_refine_ls_weighting_details
              'w=1/[\s^2^(Fo^2^)+(0.0576P)^2^+0.2968P] where P=(Fo^2^+2Fc^2^)/3'
_atom_sites_solution_hydrogens     geom
_atom_sites_solution_primary     ?
_atom_sites_solution_secondary     ?
_refine_ls_shift/su_max     0.001
_refine_ls_shift/su_mean     0.000
_refine_diff_density_max     0.379
_refine_diff_density_min     -0.352
_refine_ls_extinction_method     none
_refine_ls_extinction_coef     .
loop_
    _atom_type_symbol
    _atom_type_description
    _atom_type_scat_dispersion_real
    _atom_type_scat_dispersion_imag
    _atom_type_scat_source
    'C' 'C' 0.0033 0.0016
                         'International Tables Vol C Tables 4.2.6.8 and 6.1.1.4'
    'H' 'H' 0.0000 0.0000
                         'International Tables Vol C Tables 4.2.6.8 and 6.1.1.4'
    'N' 'N' 0.0061 0.0033
                         'International Tables Vol C Tables 4.2.6.8 and 6.1.1.4'
    'O' 'O' 0.0106 0.0060
                         'International Tables Vol C Tables 4.2.6.8 and 6.1.1.4'
    'S' 'S' 0.1246 0.1234
                         'International Tables Vol C Tables 4.2.6.8 and 6.1.1.4'
    'Cl' 'Cl' 0.1484 0.1585
                         'International Tables Vol C Tables 4.2.6.8 and 6.1.1.4'
_computing_data_collection
;
APEX2 (Bruker, 2009)
;
_computing_cell_refinement
;
SAINT (Bruker, 2009)
;
_computing_data_reduction
;
SAINT (Bruker, 2009)
;
_computing_structure_solution
;
SHELXS97 (Sheldrick, 2008)
;
_computing_structure_refinement
;
SHELXL2014 (Sheldrick, 2015)
;
_computing_molecular_graphics
;
ORTEPIII (Burnett & Johnson, 1996) and ORTEP-3 for Windows (Farrugia,
2012)
;
_computing_publication_material
;
publCIF (Westrip, 2010)
;
loop_
    _atom_site_type_symbol
    _atom_site_label
    _atom_site_fract_x
    _atom_site_fract_y
    _atom_site_fract_z
    _atom_site_U_iso_or_equiv
    _atom_site_adp_type
    _atom_site_calc_flag
    _atom_site_occupancy
    _atom_site_disorder_assembly
    _atom_site_disorder_group
    C C1 -0.1200(4) 0.7895(3) 0.6827(2) 0.0698(7) Uani d 1 . .
    C C2 -0.0835(4) 0.7296(4) 0.5860(2) 0.0709(7) Uani d 1 . .
    H H2 -0.1709 0.6939 0.5668 0.085 Uiso calc 1 . .
    C C3 0.0823(4) 0.7228(3) 0.5181(2) 0.0652(6) Uani d 1 . .
    H H3 0.1060 0.6822 0.4528 0.078 Uiso calc 1 . .
    C C4 0.2174(3) 0.7752(3) 0.54439(19) 0.0574(6) Uani d 1 . .
    C C5 0.1746(4) 0.8355(3) 0.6429(2) 0.0678(7) Uani d 1 . .
    H H5 0.2612 0.8714 0.6627 0.081 Uiso calc 1 . .
    C C6 0.0086(5) 0.8438(4) 0.7117(2) 0.0762(7) Uani d 1 . .
    H H6 -0.0170 0.8853 0.7769 0.091 Uiso calc 1 . .
    C C7 0.3946(4) 0.7721(3) 0.4765(2) 0.0592(6) Uani d 1 . .
    H H4 0.4665 0.8149 0.5045 0.071 Uiso calc 1 . .
    C C8 0.4733(4) 0.7186(3) 0.38062(19) 0.0584(6) Uani d 1 . .
    C C9 0.6604(4) 0.7264(3) 0.3269(2) 0.0634(6) Uani d 1 . .
    C C10 0.5892(4) 0.6044(4) 0.2013(2) 0.0712(7) Uani d 1 . .
    C C11 0.8918(5) 0.6605(5) 0.1606(3) 0.0912(9) Uani d 1 . .
    H H11A 0.9341 0.5757 0.1079 0.109 Uiso calc 1 A 1
    H H11B 1.0013 0.6194 0.2015 0.109 Uiso calc 1 A 1
    C C12A 0.8259(17) 0.8701(16) 0.1084(6) 0.100(3) Uani d 0.519(13) B 1
    H H12A 0.8190 0.9597 0.1463 0.120 Uiso calc 0.519(13) B 1
    C C13A 0.779(2) 0.925(2) 0.0099(6) 0.131(4) Uani d 0.519(13) B 1
    H H13A 0.7852 0.8369 -0.0287 0.157 Uiso calc 0.519(13) B 1
    H H13B 0.7393 1.0524 -0.0202 0.157 Uiso calc 0.519(13) B 1
    C C12B 0.8935(18) 0.8039(12) 0.0686(7) 0.144(6) Uani d 0.481(13) B 2
    H H12B 1.0008 0.7686 0.0151 0.172 Uiso calc 0.481(13) B 2
    C C13B 0.747(2) 0.9822(14) 0.0591(12) 0.140(6) Uani d 0.481(13) B 2
    H H13C 0.6384 1.0200 0.1117 0.168 Uiso calc 0.481(13) B 2
    H H13D 0.7530 1.0688 -0.0002 0.168 Uiso calc 0.481(13) B 2
    N N1 0.7137(3) 0.6620(3) 0.22888(17) 0.0667(5) Uani d 1 . .
    O O1 0.7595(3) 0.7794(3) 0.36081(16) 0.0818(6) Uani d 1 . .
    S S1 0.38675(10) 0.63202(10) 0.29984(6) 0.0703(2) Uani d 1 . .
    S S2 0.61487(17) 0.51989(15) 0.09357(7) 0.1047(3) Uani d 1 . .
    Cl Cl1 -0.33030(13) 0.79962(14) 0.76777(7) 0.1017(3) Uani d 1 . .
loop_
    _atom_site_aniso_label
    _atom_site_aniso_U_11
    _atom_site_aniso_U_22
    _atom_site_aniso_U_33
    _atom_site_aniso_U_12
    _atom_site_aniso_U_13
    _atom_site_aniso_U_23
    C1 0.0656(15) 0.0542(13) 0.0814(17) -0.0180(11) -0.0213(13) -0.0017(12)
    C2 0.0635(15) 0.0670(15) 0.0856(18) -0.0260(12) -0.0248(14) -0.0091(13)
    C3 0.0675(15) 0.0583(13) 0.0731(15) -0.0225(12) -0.0262(12) -0.0119(11)
    C4 0.0618(13) 0.0388(10) 0.0715(14) -0.0163(9) -0.0270(11) -0.0041(10)
    C5 0.0759(17) 0.0565(13) 0.0795(17) -0.0280(12) -0.0257(14) -0.0138(12)
    C6 0.0841(19) 0.0632(15) 0.0758(17) -0.0217(14) -0.0203(15) -0.0153(13)
    C7 0.0652(14) 0.0444(11) 0.0755(15) -0.0228(10) -0.0310(12) -0.0052(10)
    C8 0.0647(14) 0.0441(11) 0.0727(15) -0.0224(10) -0.0320(12) -0.0019(10)
    C9 0.0704(15) 0.0502(12) 0.0743(16) -0.0265(11) -0.0300(12) 0.0017(11)
    C10 0.0826(17) 0.0618(14) 0.0712(16) -0.0280(13) -0.0312(14) -0.0024(12)
    C11 0.094(2) 0.101(2) 0.082(2) -0.0513(19) -0.0114(17) -0.0002(17)
    C12A 0.118(7) 0.113(8) 0.074(5) -0.068(7) 0.019(5) -0.014(5)
    C13A 0.134(10) 0.109(9) 0.136(9) -0.044(8) -0.018(8) -0.011(7)
    C12B 0.221(15) 0.113(8) 0.077(7) -0.075(9) 0.033(8) -0.022(6)
    C13B 0.147(9) 0.103(8) 0.092(9) -0.008(7) 0.022(7) -0.009(6)
    N1 0.0715(13) 0.0601(11) 0.0714(13) -0.0293(10) -0.0238(11) -0.0003(10)
    O1 0.0901(13) 0.0898(13) 0.0922(13) -0.0563(11) -0.0284(11) -0.0093(10)
    S1 0.0730(4) 0.0733(4) 0.0787(4) -0.0340(3) -0.0272(3) -0.0173(3)
    S2 0.1285(8) 0.1284(8) 0.0783(5) -0.0645(6) -0.0206(5) -0.0303(5)
    Cl1 0.0793(5) 0.1100(7) 0.1008(6) -0.0346(5) -0.0040(4) -0.0102(5)
_geom_special_details
;
 All esds (except the esd in the dihedral angle between two l.s. planes)
 are estimated using the full covariance matrix.  The cell esds are taken
 into account individually in the estimation of esds in distances, angles
 and torsion angles; correlations between esds in cell parameters are only
 used when they are defined by crystal symmetry.  An approximate (isotropic)
 treatment of cell esds is used for estimating esds involving l.s. planes.
;
loop_
    _geom_bond_atom_site_label_1
    _geom_bond_atom_site_label_2
    _geom_bond_site_symmetry_2
    _geom_bond_distance
    _geom_bond_publ_flag
    C1 C2 . 1.374(4) ?
    C1 C6 . 1.384(4) ?
    C1 Cl1 . 1.728(3) ?
    C2 C3 . 1.370(4) ?
    C2 H2 . 0.9300 ?
    C3 C4 . 1.402(3) ?
    C3 H3 . 0.9300 ?
    C4 C5 . 1.392(3) ?
    C4 C7 . 1.445(4) ?
    C5 C6 . 1.373(4) ?
    C5 H5 . 0.9300 ?
    C6 H6 . 0.9300 ?
    C7 C8 . 1.338(3) ?
    C7 H4 . 0.9300 ?
    C8 C9 . 1.475(4) ?
    C8 S1 . 1.749(2) ?
    C9 O1 . 1.211(3) ?
    C9 N1 . 1.392(3) ?
    C10 N1 . 1.366(3) ?
    C10 S2 . 1.626(3) ?
    C10 S1 . 1.749(3) ?
    C11 N1 . 1.457(4) ?
    C11 C12B . 1.4743(10) ?
    C11 C12A . 1.543(11) ?
    C11 H11A . 0.9700 ?
    C11 H11B . 0.9700 ?
    C12A C13A . 1.3334(10) ?
    C12A H12A . 0.9300 ?
    C13A H13A . 0.9300 ?
    C13A H13B . 0.9300 ?
    C12B C13B . 1.3333(10) ?
    C12B H12B . 0.9300 ?
    C13B H13C . 0.9300 ?
    C13B H13D . 0.9300 ?
loop_
    _geom_angle_atom_site_label_1
    _geom_angle_atom_site_label_2
    _geom_angle_atom_site_label_3
    _geom_angle_site_symmetry_1
    _geom_angle_site_symmetry_3
    _geom_angle
    _geom_angle_publ_flag
    C2 C1 C6 . . 120.6(3) ?
    C2 C1 Cl1 . . 119.4(2) ?
    C6 C1 Cl1 . . 119.9(2) ?
    C3 C2 C1 . . 119.5(2) ?
    C3 C2 H2 . . 120.2 ?
    C1 C2 H2 . . 120.2 ?
    C2 C3 C4 . . 121.8(2) ?
    C2 C3 H3 . . 119.1 ?
    C4 C3 H3 . . 119.1 ?
    C5 C4 C3 . . 116.8(2) ?
    C5 C4 C7 . . 118.5(2) ?
    C3 C4 C7 . . 124.7(2) ?
    C6 C5 C4 . . 122.1(2) ?
    C6 C5 H5 . . 119.0 ?
    C4 C5 H5 . . 119.0 ?
    C5 C6 C1 . . 119.1(3) ?
    C5 C6 H6 . . 120.4 ?
    C1 C6 H6 . . 120.4 ?
    C8 C7 C4 . . 131.4(2) ?
    C8 C7 H4 . . 114.3 ?
    C4 C7 H4 . . 114.3 ?
    C7 C8 C9 . . 121.4(2) ?
    C7 C8 S1 . . 129.3(2) ?
    C9 C8 S1 . . 109.29(18) ?
    O1 C9 N1 . . 122.6(3) ?
    O1 C9 C8 . . 126.4(3) ?
    N1 C9 C8 . . 110.9(2) ?
    N1 C10 S2 . . 127.3(2) ?
    N1 C10 S1 . . 110.9(2) ?
    S2 C10 S1 . . 121.89(17) ?
    N1 C11 C12B . . 125.5(5) ?
    N1 C11 C12A . . 104.4(5) ?
    N1 C11 H11A . . 110.9 ?
    C12A C11 H11A . . 110.9 ?
    N1 C11 H11B . . 110.9 ?
    C12A C11 H11B . . 110.9 ?
    H11A C11 H11B . . 108.9 ?
    C13A C12A C11 . . 121.3(11) ?
    C13A C12A H12A . . 119.4 ?
    C11 C12A H12A . . 119.4 ?
    C12A C13A H13A . . 120.0 ?
    C12A C13A H13B . . 120.0 ?
    H13A C13A H13B . . 120.0 ?
    C13B C12B C11 . . 122.4(11) ?
    C13B C12B H12B . . 118.8 ?
    C11 C12B H12B . . 118.8 ?
    C12B C13B H13C . . 120.0 ?
    C12B C13B H13D . . 120.0 ?
    H13C C13B H13D . . 120.0 ?
    C10 N1 C9 . . 116.3(2) ?
    C10 N1 C11 . . 123.1(3) ?
    C9 N1 C11 . . 120.6(2) ?
    C8 S1 C10 . . 92.62(12) ?
loop_
    _geom_hbond_atom_site_label_D
    _geom_hbond_atom_site_label_H
    _geom_hbond_atom_site_label_A
    _geom_hbond_site_symmetry_A
    _geom_hbond_distance_DH
    _geom_hbond_distance_HA
    _geom_hbond_distance_DA
    _geom_hbond_angle_DHA
    C3 H3 S1 . 0.93 2.55 3.254(3) 133
_shelx_hkl_file
;
  -1   0   0  385.96   13.90
  -1   0   0  371.86   13.80
  -1   0   0  380.66   13.90
  -1   0   0  349.37   13.80
  -1   0   0  369.56   13.90
  -1   0   0  373.66   13.80
  -1   0   0  365.86   13.90
  -1   0   0  381.66   13.90
  -1   0   0  360.06   13.90
   1   0   0  393.16   13.90
   1   0   0  374.66   13.90
   1   0   0  374.46   13.80
   1   0   0  383.56   13.80
   1   0   0  388.26   13.90
   1   0   0  381.56   13.90
   1   0   0  383.06   13.90
   1   0   0  386.56   13.90
  -2   0   0  161.08    6.20
  -2   0   0  166.68    6.50
  -2   0   0  180.38    6.50
  -2   0   0  161.28    6.50
  -2   0   0  165.48    6.40
  -2   0   0  175.08    6.50
  -2   0   0  161.18    6.30
  -2   0   0  165.28    6.50
  -2   0   0  162.98    6.50
  -2   0   0  166.68    6.50
   2   0   0  177.18    6.50
   2   0   0  174.68    6.50
   2   0   0  169.78    6.30
   2   0   0  157.18    6.50
   2   0   0  171.58    6.50
   2   0   0  171.48    6.60
   2   0   0  166.58    6.20
   2   0   0  161.98    6.50
  -3   0   0  284.07   10.40
  -3   0   0  278.27   10.90
  -3   0   0  284.57   10.80
  -3   0   0  282.87   10.90
  -3   0   0  273.87   10.90
  -3   0   0  285.07   10.60
   3   0   0  284.77   10.90
   3   0   0  290.17   11.00
   3   0   0  276.47   10.90
   3   0   0  293.87   10.60
   3   0   0  282.27   10.50
  -4   0   0  211.18    8.90
  -4   0   0  218.68    8.80
  -4   0   0  230.98    8.20
  -4   0   0  225.48    8.80
  -4   0   0  219.18    8.80
   4   0   0  228.18    9.00
   4   0   0  224.18    8.50
   4   0   0  219.28    8.80
   4   0   0  212.38    8.30
   4   0   0  215.58    8.80
  -5   0   0   11.40    1.30
  -5   0   0   11.00    1.30
  -5   0   0   10.60    1.30
  -5   0   0   11.00    1.30
   5   0   0    9.50    1.20
   5   0   0    9.80    0.70
   5   0   0   11.60    1.40
  -6   0   0    2.40    0.90
  -6   0   0    0.10    0.70
  -6   0   0    1.20    0.70
  -6   0   0    2.10    0.80
   6   0   0    1.90    0.40
   6   0   0    0.50    0.80
   6   0   0    0.90    0.80
  -7   0   0    6.60    1.30
  -7   0   0    5.10    1.20
  -7   0   0    1.10    0.90
   7   0   0    4.10    1.40
   7   0   0    7.20    1.40
  -8   0   0    0.90    1.00
  -8   0   0    0.00    0.80
  -8   0   0   -0.50    0.90
  -8   0   0   -0.70    1.00
   8   0   0    1.40    1.20
   8   0   0    0.50    0.80
  -9   0   0    0.90    1.10
  -9   0   0   -0.50    1.10
  -9   0   0    0.70    1.40
  -9   0   0   -0.70    0.90
   9   0   0    0.40    1.00
   9   0   0   -0.40    1.10
   9  -1   0   -0.20    1.10
   9  -1   0   -1.40    1.20
  -9   1   0    0.80    1.40
  -9   1   0   -0.20    1.10
  -9   1   0   -0.40    1.50
  -9   1   0    0.00    1.30
   8  -1   0    3.20    1.30
   8  -1   0    2.00    1.20
   8  -1   0    3.90    1.40
  -8   1   0    2.00    1.10
  -8   1   0    1.90    1.10
  -8   1   0    3.50    1.50
  -8   1   0    1.80    1.50
   7  -1   0    1.20    0.90
   7  -1   0    0.20    1.10
  -7   1   0    1.20    1.00
  -7   1   0    2.70    1.10
  -7   1   0    0.00    1.00
  -7   1   0    4.50    1.40
   6  -1   0    1.30    0.80
   6  -1   0    1.20    0.50
   6  -1   0    1.00    0.90
  -6   1   0    1.30    0.80
  -6   1   0    0.10    0.70
  -6   1   0    2.30    0.90
   5  -1   0   29.90    2.20
   5  -1   0   35.70    2.50
   5  -1   0   32.40    1.70
  -5   1   0   28.10    2.10
  -5   1   0   31.40    2.20
  -5   1   0   31.70    2.10
   4  -1   0  449.56   16.90
   4  -1   0  427.86   16.30
   4  -1   0  446.46   17.00
  -4   1   0  407.46   16.80
  -4   1   0  435.76   16.70
  -4   1   0  451.65   16.70
   3  -1   0  193.18    7.80
   3  -1   0  188.58    7.40
   3  -1   0  204.98    7.40
   3  -1   0  191.48    7.80
  -3   1   0  198.68    7.50
  -3   1   0  180.28    7.70
  -3   1   0  187.48    7.60
  -3   1   0  188.98    7.70
  -3   1   0  194.68    7.80
   2  -1   0   92.09    3.70
   2  -1   0   81.39    3.90
   2  -1   0   92.99    3.80
   2  -1   0   91.09    3.90
  -2   1   0   97.59    3.80
  -2   1   0   87.79    3.90
  -2   1   0   85.59    3.80
  -2   1   0   89.69    3.90
  -2   1   0  101.89    3.80
  -2   1   0   93.79    3.70
  -2   1   0   94.39    3.80
   1  -1   0 2701.53  103.59
   1  -1   0 2961.00  104.59
   1  -1   0 2982.60  103.69
   1  -1   0 2907.51  103.69
   1  -1   0 2795.42  104.19
   1  -1   0 2835.32  104.09
   1  -1   0 2931.61  103.59
   1  -1   0 2770.62  103.89
  -1   1   0 2869.41  103.99
  -1   1   0 2789.72  104.49
  -1   1   0 2998.30  103.69
  -1   1   0 2881.61  103.69
  -1   1   0 2819.32  103.79
  -1   1   0 2781.52  103.79
  -1   1   0 2788.32  103.89
  -1   1   0 2755.12  103.69
   0  -1   0  347.77   13.30
   0  -1   0  351.06   13.40
   0  -1   0  366.66   13.40
   0  -1   0  359.76   13.50
   0  -1   0  361.76   13.40
   0  -1   0  354.56   13.40
   0  -1   0  341.07   13.40
   0  -1   0  361.96   13.40
   0  -1   0  359.66   13.40
   0   1   0  376.66   13.40
   0   1   0  366.66   13.40
   0   1   0  400.96   13.30
   0   1   0  366.56   13.40
   0   1   0  356.76   13.40
   0   1   0  349.17   13.40
   0   1   0  369.46   13.50
   0   1   0  350.96   13.50
  -1  -1   0    0.10    0.10
  -1  -1   0    0.10    0.10
  -1  -1   0   -0.10    0.20
  -1  -1   0   -0.10    0.10
  -1  -1   0   -0.10    0.10
  -1  -1   0    0.20    0.10
  -1  -1   0   -0.10    0.10
  -1  -1   0   -0.10    0.10
  -1  -1   0    0.00    0.20
  -1  -1   0   -0.20    0.20
  -1  -1   0    0.20    0.20
   1   1   0   -0.10    0.10
   1   1   0    0.00    0.20
   1   1   0   -0.10    0.10
   1   1   0   -0.20    0.20
   1   1   0    0.00    0.10
   1   1   0   -0.20    0.20
   1   1   0   -0.30    0.10
   1   1   0   -0.20    0.10
  -2  -1   0  314.67   11.80
  -2  -1   0  320.87   11.90
  -2  -1   0  285.87   11.70
  -2  -1   0  319.27   11.80
  -2  -1   0  310.47   11.90
  -2  -1   0  341.07   11.90
  -2  -1   0  302.97   11.70
  -2  -1   0  320.27   11.80
   2   1   0  315.07   11.90
   2   1   0  317.27   11.80
   2   1   0  335.27   11.80
   2   1   0  314.37   11.80
   2   1   0  319.67   11.70
   2   1   0  330.57   11.80
   2   1   0  308.87   11.80
   2   1   0  324.27   11.70
   2   1   0  315.57   11.70
  -3  -1   0   -0.40    0.30
  -3  -1   0    0.30    0.40
  -3  -1   0   -0.30    0.30
  -3  -1   0    0.30    0.20
  -3  -1   0    0.00    0.30
  -3  -1   0   -0.10    0.20
  -3  -1   0   -0.50    0.20
   3   1   0    0.30    0.30
   3   1   0    0.20    0.20
   3   1   0    0.00    0.20
   3   1   0    0.50    0.30
   3   1   0    0.10    0.20
   3   1   0    0.70    0.40
  -4  -1   0   15.20    0.80
  -4  -1   0   12.20    1.10
  -4  -1   0   15.40    1.10
  -4  -1   0   15.90    1.00
  -4  -1   0   13.30    1.20
   4   1   0   15.20    0.90
   4   1   0   15.70    1.20
   4   1   0   15.40    1.20
   4   1   0   14.20    1.20
  -5  -1   0   -0.10    0.50
  -5  -1   0    0.30    0.40
  -5  -1   0    0.10    0.50
  -5  -1   0   -0.30    0.50
  -5  -1   0    0.10    0.20
  -5  -1   0    0.40    0.50
   5   1   0   -0.60    0.50
   5   1   0    0.00    0.50
   5   1   0   -0.10    0.40
  -6  -1   0   91.79    4.40
  -6  -1   0   78.09    4.00
  -6  -1   0   78.89    4.10
  -6  -1   0   88.99    4.20
   6   1   0   89.69    4.30
   6   1   0   68.89    4.00
   6   1   0   87.99    4.20
  -7  -1   0    2.60    1.00
  -7  -1   0    3.30    1.10
  -7  -1   0    3.00    1.00
  -7  -1   0    2.60    0.90
   7   1   0    2.70    1.00
   7   1   0    2.20    1.10
  -8  -1   0    0.60    0.80
  -8  -1   0   -1.10    0.70
  -8  -1   0   -0.60    0.70
   8   1   0    1.00    1.10
   8   1   0   -0.20    0.90
   8   1   0    0.70    0.80
  -9  -1   0    2.40    1.30
  -9  -1   0    0.90    1.10
  -9  -1   0    1.70    1.20
  -9  -1   0    0.80    1.00
   9   1   0    1.10    1.00
   8  -2   0    0.40    1.20
   8  -2   0   -1.00    1.10
   8  -2   0    0.50    1.20
  -8   2   0    0.40    1.40
  -8   2   0   -0.70    1.00
  -8   2   0    0.70    1.00
  -8   2   0   -0.10    1.00
   7  -2   0    1.60    1.10
   7  -2   0   -0.40    0.80
   7  -2   0   -0.60    1.00
  -7   2   0    0.10    1.10
  -7   2   0   -1.10    0.80
  -7   2   0    0.20    1.20
  -7   2   0    1.60    1.20
   6  -2   0    1.40    0.90
   6  -2   0   -0.40    0.60
   6  -2   0    0.30    0.80
   6  -2   0    0.10    1.00
  -6   2   0    0.00    1.00
  -6   2   0    1.30    0.90
  -6   2   0    0.30    1.00
  -6   2   0   -0.40    0.80
   5  -2   0    2.10    0.90
   5  -2   0    1.70    1.00
   5  -2   0    2.90    0.70
  -5   2   0    2.30    0.90
  -5   2   0    3.10    1.00
  -5   2   0    1.30    1.00
  -5   2   0    0.40    0.70
   4  -2   0    4.30    0.80
   4  -2   0    2.00    0.70
   4  -2   0    4.00    1.10
  -4   2   0    3.50    0.90
  -4   2   0    4.00    0.50
  -4   2   0    5.30    1.00
  -4   2   0    4.20    0.90
  -4   2   0    4.00    0.90
   3  -2   0    6.70    1.10
   3  -2   0    3.40    0.90
   3  -2   0    4.40    0.80
  -3   2   0    3.60    0.80
  -3   2   0    6.10    0.90
  -3   2   0    5.30    1.00
  -3   2   0    4.30    0.90
  -3   2   0    4.90    0.60
   2  -2   0    5.90    0.90
   2  -2   0    5.40    0.60
   2  -2   0    5.70    0.70
   2  -2   0    5.30    0.80
  -2   2   0    5.70    0.60
  -2   2   0    5.60    0.70
  -2   2   0    6.50    0.80
  -2   2   0    3.80    0.70
  -2   2   0    6.10    0.80
   1  -2   0   11.30    1.00
   1  -2   0   14.70    0.90
   1  -2   0   12.20    0.80
   1  -2   0   10.90    0.90
   1  -2   0   12.30    0.90
   1  -2   0   11.90    1.00
  -1   2   0   11.70    0.90
  -1   2   0   14.80    0.80
  -1   2   0   14.70    1.00
  -1   2   0   15.10    0.90
  -1   2   0   14.00    1.00
   0  -2   0 2838.12  102.49
   0  -2   0 2623.94  101.79
   0  -2   0 2986.30  101.59
   0  -2   0 2954.10  101.59
   0  -2   0 2741.03  101.79
   0  -2   0 2761.02  101.89
   0  -2   0 2817.72  101.59
   0  -2   0 2781.22  101.99
   0  -2   0 2679.53  101.69
   0   2   0 2672.93  102.09
   0   2   0 2698.13  101.69
   0   2   0 2800.22  101.89
   0   2   0 2859.91  101.99
   0   2   0 2913.51  101.79
   0   2   0 2914.11  101.79
   0   2   0 2653.23  102.49
   0   2   0 2767.82  101.89
  -1  -2   0  369.66   13.30
  -1  -2   0  351.26   13.30
  -1  -2   0  342.57   13.30
  -1  -2   0  370.26   13.60
  -1  -2   0  370.16   13.40
  -1  -2   0  346.07   13.50
  -1  -2   0  368.76   13.30
  -1  -2   0  364.46   13.50
  -1  -2   0  375.46   13.40
   1   2   0  363.06   13.30
   1   2   0  373.56   13.30
   1   2   0  361.06   13.30
   1   2   0  365.76   13.40
   1   2   0  353.46   13.40
   1   2   0  364.16   13.50
   1   2   0  348.57   13.50
   1   2   0  364.06   13.30
   1   2   0  369.16   13.30
  -2  -2   0  411.56   15.80
  -2  -2   0  400.86   16.00
  -2  -2   0  411.96   15.80
  -2  -2   0  431.96   15.90
  -2  -2   0  446.46   16.10
  -2  -2   0  434.56   16.00
  -2  -2   0  439.86   15.80
  -2  -2   0  476.85   16.10
  -2  -2   0  426.56   15.90
  -2  -2   0  410.46   15.80
  -2  -2   0  414.06   15.80
   2   2   0  431.46   15.90
   2   2   0  422.06   16.00
   2   2   0  432.26   16.10
   2   2   0  458.35   15.80
   2   2   0  433.06   15.80
   2   2   0  440.76   16.00
   2   2   0  435.96   16.00
  -3  -2   0   22.00    1.00
  -3  -2   0   24.00    1.20
  -3  -2   0   26.30    1.30
  -3  -2   0   23.10    1.20
  -3  -2   0   24.00    1.20
  -3  -2   0   24.60    1.20
   3   2   0   24.50    1.20
   3   2   0   23.20    1.20
   3   2   0   22.20    1.30
   3   2   0   21.90    1.20
   3   2   0   24.30    1.20
   3   2   0   24.10    1.20
   3   2   0   23.30    1.40
   3   2   0   25.60    1.20
  -4  -2   0    2.70    0.50
  -4  -2   0    2.50    0.50
  -4  -2   0    3.40    0.50
  -4  -2   0    3.10    0.60
  -4  -2   0    4.10    0.60
  -4  -2   0    3.20    0.70
   4   2   0    3.50    0.70
   4   2   0    2.40    0.40
   4   2   0    2.40    0.50
   4   2   0    2.50    0.50
   4   2   0    3.10    0.50
   4   2   0    3.50    0.50
  -5  -2   0  156.38    6.70
  -5  -2   0  169.38    6.80
  -5  -2   0  166.38    6.70
  -5  -2   0  159.08    6.50
  -5  -2   0  159.18    6.90
   5   2   0  170.48    6.70
   5   2   0  168.68    6.80
   5   2   0  161.18    6.90
   5   2   0  163.48    6.50
  -6  -2   0   18.80    1.70
  -6  -2   0   19.10    1.30
  -6  -2   0   15.90    1.80
  -6  -2   0   15.30    1.50
  -6  -2   0   20.30    1.90
   6   2   0   19.40    1.90
   6   2   0   18.60    1.80
   6   2   0   21.50    1.60
   6   2   0   19.00    1.30
  -7  -2   0   14.10    1.60
  -7  -2   0   14.90    1.70
  -7  -2   0   13.00    1.70
  -7  -2   0   14.50    1.10
  -7  -2   0    7.60    1.40
   7   2   0   13.10    1.30
   7   2   0   13.50    1.70
   7   2   0   13.40    1.60
   7   2   0   10.90    1.50
  -8  -2   0    1.00    0.80
  -8  -2   0    1.00    0.90
  -8  -2   0    1.70    1.10
  -8  -2   0    0.60    0.80
   8   2   0    0.90    0.90
   8   2   0    0.40    0.90
   8   2   0    3.20    1.10
   8   2   0    1.50    0.80
  -9  -2   0    1.90    1.00
  -9  -2   0    2.10    1.10
  -9  -2   0    1.90    1.30
   9   2   0    1.70    1.10
 -10  -2   0    0.10    1.00
 -10  -2   0    2.10    1.50
 -10  -2   0    1.90    1.10
 -10  -2   0    0.30    1.20
  10   2   0    0.60    1.10
  10   2   0    0.20    1.00
   7  -3   0    0.10    1.10
   7  -3   0    0.70    1.10
   7  -3   0   -1.50    1.00
  -7   3   0   -0.20    0.80
  -7   3   0    0.80    1.30
  -7   3   0    0.10    1.20
   6  -3   0    3.30    1.00
   6  -3   0    4.50    1.40
   6  -3   0    3.30    1.40
   6  -3   0    3.20    1.20
  -6   3   0    3.40    1.30
  -6   3   0    3.80    1.40
  -6   3   0    2.30    1.10
  -6   3   0    2.40    1.10
   5  -3   0    3.50    1.10
   5  -3   0    2.70    1.10
   5  -3   0    2.50    1.00
   5  -3   0    3.40    0.90
  -5   3   0    5.80    1.30
  -5   3   0    3.60    1.10
  -5   3   0    2.60    1.20
  -5   3   0    4.20    1.20
   4  -3   0   19.90    2.00
   4  -3   0   22.70    2.40
   4  -3   0   19.20    1.80
   4  -3   0   16.10    1.90
  -4   3   0   23.80    1.40
  -4   3   0   20.30    2.20
  -4   3   0   22.80    1.80
  -4   3   0   22.10    2.10
   3  -3   0    0.60    0.60
   3  -3   0    1.20    0.70
   3  -3   0    0.80    0.60
   3  -3   0    0.70    0.70
  -3   3   0    0.70    0.60
  -3   3   0    0.80    0.60
  -3   3   0    0.50    0.70
  -3   3   0    0.90    0.40
  -3   3   0    0.10    0.50
   2  -3   0   35.20    1.80
   2  -3   0   34.30    2.10
   2  -3   0   32.40    2.20
   2  -3   0   37.20    2.10
   2  -3   0   36.60    2.10
  -2   3   0   34.40    2.00
  -2   3   0   34.60    1.80
  -2   3   0   35.30    2.10
  -2   3   0   35.60    2.00
  -2   3   0   34.50    2.00
   1  -3   0   72.59    3.30
   1  -3   0   69.89    3.30
   1  -3   0   74.39    3.10
   1  -3   0   72.89    3.40
  -1   3   0   71.99    3.20
  -1   3   0   76.99    3.00
  -1   3   0   73.79    3.20
  -1   3   0   73.69    3.30
  -1   3   0   71.09    3.30
  -1   3   0   72.99    3.30
   0  -3   0   86.69    3.40
   0  -3   0   75.09    3.40
   0  -3   0   85.69    3.40
   0  -3   0   80.99    3.60
   0  -3   0   77.49    3.40
   0  -3   0   79.99    3.40
   0  -3   0   77.59    3.10
   0  -3   0   78.39    3.40
   0   3   0   77.49    3.40
   0   3   0   80.69    3.40
   0   3   0   86.49    3.20
   0   3   0   78.39    3.50
   0   3   0   82.09    3.60
   0   3   0   78.79    3.40
  -1  -3   0   13.70    0.80
  -1  -3   0   15.10    0.80
  -1  -3   0   13.50    0.70
  -1  -3   0   14.20    0.80
  -1  -3   0   14.50    0.90
  -1  -3   0   13.70    1.00
   1   3   0   13.10    0.80
   1   3   0   11.80    0.90
   1   3   0   14.60    1.10
   1   3   0   14.50    0.80
   1   3   0   14.80    0.80
   1   3   0   13.60    0.80
   1   3   0   16.00    0.80
   1   3   0   15.30    0.80
   1   3   0   13.90    0.80
  -2  -3   0   13.90    0.80
  -2  -3   0   14.80    0.70
  -2  -3   0   15.00    1.00
  -2  -3   0   14.40    0.80
  -2  -3   0   15.00    0.70
  -2  -3   0   13.80    0.80
  -2  -3   0   13.30    0.70
   2   3   0   13.10    0.90
   2   3   0   12.90    0.70
   2   3   0   14.80    1.00
   2   3   0   15.80    0.70
   2   3   0   15.10    1.10
   2   3   0   15.60    0.80
  -3  -3   0   46.40    2.10
  -3  -3   0   48.50    2.00
  -3  -3   0   44.40    2.20
  -3  -3   0   47.50    2.00
  -3  -3   0   44.60    2.00
  -3  -3   0   46.00    2.00
  -3  -3   0   44.00    2.00
   3   3   0   50.09    2.00
   3   3   0   45.60    2.00
   3   3   0   47.40    2.10
   3   3   0   48.20    2.00
   3   3   0   45.60    2.30
   3   3   0   49.30    2.30
  -4  -3   0   92.49    3.90
  -4  -3   0   96.59    3.70
  -4  -3   0   91.99    3.90
  -4  -3   0   98.09    3.90
  -4  -3   0   91.89    3.90
  -4  -3   0   99.19    4.00
   4   3   0   98.19    3.90
   4   3   0   94.79    3.90
   4   3   0   95.19    3.90
   4   3   0   95.09    4.30
   4   3   0   94.99    3.90
   4   3   0   96.99    4.10
  -5  -3   0   88.19    3.90
  -5  -3   0   87.99    3.80
  -5  -3   0   82.29    4.10
  -5  -3   0   83.69    3.70
  -5  -3   0   89.29    3.90
   5   3   0   87.69    3.70
   5   3   0   90.09    3.90
   5   3   0   90.79    3.80
   5   3   0   78.29    4.10
   5   3   0   86.59    3.80
  -6  -3   0   25.80    2.10
  -6  -3   0   25.70    1.70
  -6  -3   0   24.80    1.90
  -6  -3   0   28.20    1.80
  -6  -3   0   24.10    1.70
   6   3   0   26.10    1.90
   6   3   0   25.70    2.00
   6   3   0   26.30    1.50
   6   3   0   23.70    1.70
  -7  -3   0   -0.10    0.50
  -7  -3   0   -0.80    0.50
  -7  -3   0    0.30    0.70
  -7  -3   0   -0.40    0.70
  -7  -3   0   -0.30    0.50
   7   3   0   -0.50    0.60
   7   3   0    0.00    0.40
   7   3   0   -0.40    0.50
   7   3   0   -0.10    0.70
  -8  -3   0   -0.40    0.60
  -8  -3   0    0.80    1.00
  -8  -3   0    1.10    0.90
  -8  -3   0    0.10    0.70
   8   3   0    0.00    0.60
   8   3   0   -1.60    0.60
   8   3   0    1.70    0.90
  -9  -3   0    1.70    0.90
  -9  -3   0    1.50    1.30
  -9  -3   0    0.50    0.80
  -9  -3   0   -1.40    0.80
   9   3   0    1.00    1.00
   9   3   0    0.20    0.80
 -10  -3   0    1.00    1.00
 -10  -3   0    1.10    1.00
 -10  -3   0   -0.90    1.00
  10   3   0    0.30    1.00
   7  -4   0   -1.30    1.20
   7  -4   0    1.00    1.20
   7  -4   0   -0.10    1.30
  -7   4   0   -0.80    1.30
  -7   4   0   -0.30    1.00
  -7   4   0    0.10    1.20
   6  -4   0   -0.20    1.00
   6  -4   0    0.80    1.30
   6  -4   0   -0.30    0.90
  -6   4   0    1.00    1.30
  -6   4   0   -0.60    0.80
  -6   4   0    0.20    1.10
   5  -4   0    0.30    0.80
   5  -4   0    1.30    1.10
   5  -4   0    2.30    1.30
   5  -4   0    3.10    1.20
  -5   4   0    0.00    1.00
  -5   4   0    0.60    0.90
  -5   4   0    1.10    1.00
   4  -4   0   -1.00    0.70
   4  -4   0   -0.40    0.70
   4  -4   0   -0.30    0.80
   4  -4   0    1.20    0.80
  -4   4   0   -0.90    0.60
  -4   4   0   -0.70    0.70
  -4   4   0    0.40    0.70
  -4   4   0    0.60    0.50
   3  -4   0   13.20    1.70
   3  -4   0   19.50    2.00
   3  -4   0   20.70    1.80
   3  -4   0   17.60    1.90
  -3   4   0   20.50    2.00
  -3   4   0   20.10    1.50
  -3   4   0   17.60    1.80
  -3   4   0   21.40    2.20
   2  -4   0    7.30    1.10
   2  -4   0    6.80    1.10
   2  -4   0    6.50    1.10
   2  -4   0    4.10    1.00
   2  -4   0    6.90    0.90
  -2   4   0    6.60    1.00
  -2   4   0    7.20    1.10
  -2   4   0    5.60    1.00
  -2   4   0    6.50    0.90
   1  -4   0    3.90    0.60
   1  -4   0    3.60    0.80
   1  -4   0    3.30    0.70
   1  -4   0    2.30    0.70
   1  -4   0    4.50    0.80
  -1   4   0    4.00    0.80
  -1   4   0    3.10    0.70
  -1   4   0    4.70    0.60
  -1   4   0    4.20    0.80
  -1   4   0    5.20    0.80
   0  -4   0   43.00    1.80
   0  -4   0   40.90    2.10
   0  -4   0   39.30    2.10
   0  -4   0   37.70    2.20
   0  -4   0   41.80    2.30
   0   4   0   44.70    1.80
   0   4   0   45.60    2.20
   0   4   0   40.80    2.20
   0   4   0   40.00    2.10
  -1  -4   0   10.80    0.90
  -1  -4   0   11.40    0.90
  -1  -4   0   10.80    0.80
  -1  -4   0   10.20    0.80
  -1  -4   0   10.40    0.80
  -1  -4   0   11.40    1.10
  -1  -4   0   12.10    0.80
  -1  -4   0   10.80    0.60
   1   4   0   11.20    0.80
   1   4   0   11.90    1.00
   1   4   0   10.20    1.10
   1   4   0   10.90    0.90
   1   4   0   10.50    0.70
   1   4   0   11.70    0.80
   1   4   0    9.70    0.70
  -2  -4   0  176.58    6.50
  -2  -4   0  166.88    6.80
  -2  -4   0  165.68    6.50
  -2  -4   0  159.08    6.50
  -2  -4   0  169.78    6.90
  -2  -4   0  167.08    6.50
  -2  -4   0  168.48    6.50
   2   4   0  177.88    6.50
   2   4   0  150.38    6.90
   2   4   0  171.78    6.40
   2   4   0  179.48    6.50
   2   4   0  176.58    6.70
   2   4   0  164.98    6.70
  -3  -4   0   35.60    1.60
  -3  -4   0   37.20    1.60
  -3  -4   0   33.10    1.60
  -3  -4   0   38.30    1.50
  -3  -4   0   32.10    1.90
  -3  -4   0   34.80    1.60
  -3  -4   0   30.70    1.80
   3   4   0   35.30    1.50
   3   4   0   36.00    1.60
   3   4   0   34.60    1.50
   3   4   0   33.40    1.80
   3   4   0   33.20    2.00
   3   4   0   33.80    1.90
  -4  -4   0   13.00    0.80
  -4  -4   0   13.50    0.90
  -4  -4   0   13.20    1.00
  -4  -4   0   13.60    0.90
  -4  -4   0   14.90    0.90
  -4  -4   0   13.80    0.90
  -4  -4   0   14.00    1.10
   4   4   0   16.00    0.90
   4   4   0   16.80    0.90
   4   4   0   14.60    1.00
   4   4   0   15.40    1.30
   4   4   0   13.20    1.30
  -5  -4   0   52.49    2.60
  -5  -4   0   50.59    2.20
  -5  -4   0   49.00    2.50
  -5  -4   0   51.69    2.40
  -5  -4   0   50.59    2.40
   5   4   0   49.60    2.40
   5   4   0   49.00    2.60
   5   4   0   50.09    2.80
   5   4   0   51.39    2.40
   5   4   0   49.40    2.40
  -6  -4   0    0.30    0.50
  -6  -4   0   -1.40    0.60
  -6  -4   0   -1.20    0.60
  -6  -4   0    0.00    0.60
   6   4   0   -0.20    0.60
   6   4   0    0.40    0.40
   6   4   0   -1.30    0.50
   6   4   0    0.80    0.60
   6   4   0    0.30    0.70
  -7  -4   0   13.60    1.40
  -7  -4   0   13.10    1.40
  -7  -4   0   14.00    1.60
  -7  -4   0   11.70    1.30
  -7  -4   0   11.30    1.70
   7   4   0    9.90    1.50
   7   4   0   12.90    1.10
   7   4   0   13.30    1.40
   7   4   0   13.40    1.30
  -8  -4   0    5.70    1.10
  -8  -4   0    5.00    1.30
  -8  -4   0    3.60    0.90
  -8  -4   0    5.60    1.00
  -8  -4   0    7.40    1.50
   8   4   0    6.40    1.20
   8   4   0    3.30    1.10
  -9  -4   0    4.30    1.10
  -9  -4   0    3.50    1.10
  -9  -4   0    4.30    1.50
  -9  -4   0    5.60    1.50
   9   4   0    7.50    1.60
   9   4   0    4.00    1.20
 -10  -4   0   -0.30    1.30
 -10  -4   0    0.50    1.30
  10   4   0   -0.80    1.00
   6  -5   0   -0.10    1.40
   6  -5   0    0.50    1.40
   6  -5   0    1.00    1.20
  -6   5   0   -1.40    1.10
  -6   5   0    0.10    1.30
  -6   5   0    0.50    1.10
   5  -5   0   -0.20    0.90
   5  -5   0   -0.40    0.90
   5  -5   0    0.30    1.20
   5  -5   0   -1.30    0.80
  -5   5   0   -0.50    0.90
  -5   5   0    0.70    1.00
  -5   5   0    0.70    1.20
   4  -5   0    0.40    1.00
   4  -5   0    2.10    1.10
   4  -5   0    2.80    1.10
   4  -5   0    1.60    1.00
  -4   5   0    1.80    1.10
  -4   5   0    2.90    1.20
  -4   5   0    0.60    0.90
   3  -5   0    6.80    1.40
   3  -5   0    8.70    1.40
   3  -5   0    6.70    1.30
   3  -5   0    6.20    1.30
  -3   5   0    9.30    1.50
  -3   5   0    8.20    1.40
  -3   5   0    8.40    1.20
  -3   5   0    8.70    1.40
   2  -5   0   24.30    2.00
   2  -5   0   22.20    1.80
   2  -5   0   23.40    1.90
  -2   5   0   24.90    1.80
  -2   5   0   22.80    1.80
  -2   5   0   22.30    2.00
  -2   5   0   24.50    1.90
   1  -5   0    0.90    0.70
   1  -5   0    0.70    0.60
   1  -5   0    0.00    0.60
   1  -5   0    0.80    0.70
   1  -5   0    0.60    0.40
  -1   5   0    0.10    0.60
  -1   5   0   -0.10    0.40
  -1   5   0    1.20    0.60
  -1   5   0    1.00    0.60
   0  -5   0   46.90    2.70
   0  -5   0   43.80    2.30
   0  -5   0   44.50    2.50
   0  -5   0   44.60    1.90
   0  -5   0   39.80    2.30
   0   5   0   43.30    2.30
   0   5   0   39.50    2.40
   0   5   0   39.60    2.20
   0   5   0   46.40    1.90
  -1  -5   0   44.10    2.30
  -1  -5   0   47.60    2.40
  -1  -5   0   46.70    2.60
  -1  -5   0   45.60    2.30
  -1  -5   0   46.50    2.20
  -1  -5   0   47.40    1.90
   1   5   0   41.80    2.40
   1   5   0   45.60    2.20
   1   5   0   40.20    2.50
   1   5   0   47.40    2.20
   1   5   0   45.70    2.20
   1   5   0   48.50    2.20
  -2  -5   0    0.40    0.30
  -2  -5   0    0.70    0.30
  -2  -5   0    0.40    0.30
  -2  -5   0    0.20    0.30
  -2  -5   0   -1.20    0.40
  -2  -5   0    0.50    0.40
  -2  -5   0    0.00    0.30
  -2  -5   0   -0.70    0.40
  -2  -5   0    0.20    0.20
   2   5   0   -0.10    0.20
   2   5   0   -0.10    0.20
   2   5   0    0.10    0.30
   2   5   0    0.70    0.40
   2   5   0   -0.50    0.50
   2   5   0    0.20    0.30
  -3  -5   0    5.70    0.90
  -3  -5   0    5.40    0.70
  -3  -5   0    5.70    0.90
  -3  -5   0    5.50    0.60
  -3  -5   0    6.00    0.70
  -3  -5   0    6.20    0.60
  -3  -5   0    5.80    0.60
   3   5   0    7.50    0.70
   3   5   0    6.50    0.80
   3   5   0    6.40    0.50
   3   5   0    6.40    0.90
   3   5   0    7.10    0.60
   3   5   0    6.20    1.00
   3   5   0    6.20    0.60
  -4  -5   0   -0.90    0.30
  -4  -5   0    0.30    0.30
  -4  -5   0    0.20    0.20
  -4  -5   0   -0.10    0.20
  -4  -5   0    0.10    0.30
  -4  -5   0   -0.20    0.20
  -4  -5   0    0.40    0.40
  -4  -5   0    0.00    0.20
   4   5   0    0.00    0.40
   4   5   0   -0.20    0.50
   4   5   0    0.40    0.50
   4   5   0    0.20    0.20
   4   5   0   -0.10    0.20
  -5  -5   0   52.39    2.50
  -5  -5   0   55.19    2.60
  -5  -5   0   55.09    2.60
  -5  -5   0   53.69    2.40
  -5  -5   0   53.09    2.40
  -5  -5   0   56.39    2.90
   5   5   0   48.70    2.90
   5   5   0   55.89    3.00
   5   5   0   54.69    2.40
   5   5   0   54.99    2.40
  -6  -5   0   26.80    1.80
  -6  -5   0   26.10    1.50
  -6  -5   0   22.60    1.70
  -6  -5   0   27.60    1.60
   6   5   0   24.10    2.00
   6   5   0   27.20    1.70
   6   5   0   25.50    1.60
   6   5   0   24.60    1.90
  -7  -5   0    4.90    1.00
  -7  -5   0    5.30    1.00
  -7  -5   0    6.70    0.90
  -7  -5   0    5.50    0.90
  -7  -5   0    3.70    1.10
   7   5   0    4.50    1.10
   7   5   0    5.70    0.90
   7   5   0    4.00    0.90
   7   5   0    6.00    0.90
  -8  -5   0   -0.10    0.70
  -8  -5   0   -0.90    0.50
  -8  -5   0   -0.20    0.70
  -8  -5   0    0.30    0.60
  -8  -5   0   -0.50    0.80
   8   5   0    1.30    1.00
   8   5   0   -0.70    0.50
  -9  -5   0    0.20    1.00
  -9  -5   0   -0.10    1.00
   9   5   0   -0.40    0.90
 -10  -5   0   -0.20    1.10
 -10  -5   0    0.40    1.20
  10   5   0    0.70    1.10
   5  -6   0   -0.20    1.00
   5  -6   0   -0.30    1.30
   5  -6   0   -0.10    1.40
   5  -6   0   -1.00    1.00
  -5   6   0   -1.50    0.90
  -5   6   0   -0.20    1.10
  -5   6   0    0.30    1.40
   4  -6   0    0.10    1.20
   4  -6   0    1.10    1.00
   4  -6   0   -1.50    0.90
   4  -6   0    2.10    1.30
  -4   6   0    1.50    1.30
  -4   6   0    0.70    1.00
  -4   6   0    0.70    1.00
   3  -6   0   -1.20    0.90
   3  -6   0   -1.50    0.80
   3  -6   0   -1.10    0.80
   3  -6   0    1.30    1.00
  -3   6   0   -0.50    0.60
  -3   6   0   -0.10    0.90
  -3   6   0    1.90    1.00
  -3   6   0    0.20    0.70
   2  -6   0    4.30    1.20
   2  -6   0    2.90    1.00
   2  -6   0    3.20    1.00
   2  -6   0    3.80    1.20
  -2   6   0    3.00    1.10
  -2   6   0    3.50    1.10
  -2   6   0    3.10    0.90
  -2   6   0    3.80    1.00
   1  -6   0    0.70    0.90
   1  -6   0    0.20    0.60
   1  -6   0   -0.50    0.60
   1  -6   0   -0.90    0.50
  -1   6   0   -0.10    0.60
  -1   6   0    0.20    0.60
  -1   6   0    0.70    0.60
   0  -6   0    0.70    0.60
   0  -6   0    4.00    0.50
   0  -6   0    2.80    0.80
   0  -6   0    3.20    0.90
   0  -6   0    3.20    1.00
   0   6   0    2.80    0.80
   0   6   0    2.50    0.70
   0   6   0    2.50    0.80
   0   6   0    3.60    0.60
   0   6   0    2.60    0.80
  -1  -6   0    1.20    0.80
  -1  -6   0    1.40    0.30
  -1  -6   0    2.20    0.70
  -1  -6   0    0.90    0.50
   1   6   0    1.40    0.60
   1   6   0    1.10    0.50
   1   6   0    1.10    0.40
   1   6   0    0.80    0.40
   1   6   0    1.50    0.50
   1   6   0    0.00    0.50
  -2  -6   0   50.29    2.60
  -2  -6   0   50.19    2.40
  -2  -6   0   55.19    2.70
  -2  -6   0   51.99    2.10
  -2  -6   0   50.99    3.00
  -2  -6   0   51.09    3.00
   2   6   0   52.29    3.00
   2   6   0   51.09    2.50
   2   6   0   56.49    2.80
   2   6   0   50.89    2.40
   2   6   0   52.89    2.40
   2   6   0   50.59    2.40
  -3  -6   0   49.70    2.30
  -3  -6   0   45.50    2.30
  -3  -6   0   46.90    2.40
  -3  -6   0   51.19    2.40
  -3  -6   0   49.30    2.80
  -3  -6   0   49.10    2.20
  -3  -6   0   48.50    2.80
   3   6   0   48.30    2.20
   3   6   0   51.19    2.20
   3   6   0   56.29    3.00
   3   6   0   53.29    2.70
   3   6   0   51.89    2.60
  -4  -6   0   32.30    2.10
  -4  -6   0   32.40    1.60
  -4  -6   0   28.30    1.70
  -4  -6   0   32.10    1.60
  -4  -6   0   30.30    1.70
  -4  -6   0   30.40    2.20
   4   6   0   32.20    1.60
   4   6   0   28.60    2.00
   4   6   0   32.10    1.50
   4   6   0   35.10    1.40
   4   6   0   31.40    1.50
   4   6   0   31.10    2.20
   4   6   0   33.10    2.00
  -5  -6   0    7.50    0.90
  -5  -6   0    5.50    1.00
  -5  -6   0    5.90    0.60
  -5  -6   0    7.00    1.20
  -5  -6   0    6.40    0.70
   5   6   0    7.40    1.20
   5   6   0    5.50    1.10
  -6  -6   0   66.59    2.90
  -6  -6   0   68.19    3.20
  -6  -6   0   67.39    3.50
  -6  -6   0   68.09    3.20
   6   6   0   57.79    3.60
   6   6   0   64.29    3.60
   6   6   0   65.69    2.90
  -7  -6   0   -0.50    0.50
  -7  -6   0    2.10    0.90
  -7  -6   0    2.00    1.00
   7   6   0    1.00    0.80
   7   6   0    1.70    0.80
   7   6   0    1.80    0.60
  -8  -6   0    8.10    1.40
  -8  -6   0    5.70    1.30
  -8  -6   0    5.50    1.50
   8   6   0    6.60    1.50
   8   6   0    4.40    1.00
  -9  -6   0    5.80    1.70
  -9  -6   0    0.90    1.10
   9   6   0   -0.30    0.90
 -10  -6   0   -1.20    1.00
 -10  -6   0   -0.90    1.00
  10   6   0    0.40    1.10
   4  -7   0   -0.20    1.20
   4  -7   0    2.30    1.50
   4  -7   0    0.90    1.30
   4  -7   0    1.00    1.30
  -4   7   0   -0.10    0.90
  -4   7   0    0.80    1.10
   3  -7   0    0.10    0.90
   3  -7   0   -0.20    0.80
   3  -7   0   -1.10    1.00
   3  -7   0   -0.70    1.00
  -3   7   0   -0.70    0.80
  -3   7   0    0.30    1.00
   2  -7   0   -1.10    0.70
   2  -7   0   -1.20    0.90
   2  -7   0    0.40    1.00
   2  -7   0    0.40    0.80
  -2   7   0    0.00    0.80
  -2   7   0   -0.40    0.60
   1  -7   0   11.90    1.80
   1  -7   0    9.40    1.40
   1  -7   0   12.00    1.70
   1  -7   0   12.20    1.90
  -1   7   0   12.30    1.70
  -1   7   0   12.90    1.90
  -1   7   0   12.50    1.60
   0  -7   0   12.50    1.70
   0  -7   0   12.30    1.50
   0  -7   0   10.60    1.60
   0  -7   0   10.30    1.40
   0   7   0   10.60    1.30
   0   7   0    9.30    1.40
   0   7   0   11.50    1.60
   0   7   0   10.90    1.40
   0   7   0   12.60    1.00
   0   7   0   11.50    1.40
  -1  -7   0   -0.30    0.50
  -1  -7   0   -0.30    0.70
  -1  -7   0    0.00    0.60
   1   7   0   -0.10    0.40
   1   7   0    0.30    0.80
   1   7   0   -0.20    0.60
   1   7   0    0.50    0.40
   1   7   0    0.60    0.60
   1   7   0   -0.50    0.40
  -2  -7   0   47.90    3.00
  -2  -7   0   50.99    3.20
  -2  -7   0   47.80    2.60
  -2  -7   0   50.89    2.50
   2   7   0   49.90    2.50
   2   7   0   50.69    3.10
   2   7   0   46.00    2.40
   2   7   0   45.40    2.80
   2   7   0   47.40    2.40
  -3  -7   0   18.30    1.30
  -3  -7   0   17.50    1.90
  -3  -7   0   19.10    1.30
  -3  -7   0   18.60    1.40
  -3  -7   0   18.10    1.90
  -3  -7   0   17.90    1.10
   3   7   0   18.20    1.50
   3   7   0   18.00    2.00
   3   7   0   20.00    1.20
   3   7   0   18.10    1.40
  -4  -7   0    7.30    0.90
  -4  -7   0    6.80    0.80
  -4  -7   0    6.50    1.20
  -4  -7   0    5.60    1.10
  -4  -7   0    8.00    0.80
   4   7   0    8.00    1.20
   4   7   0    7.00    0.70
   4   7   0    6.50    1.20
   4   7   0    6.70    1.10
  -5  -7   0    8.10    1.00
  -5  -7   0   10.70    1.40
  -5  -7   0    9.70    1.50
   5   7   0    5.90    1.30
   5   7   0    8.00    1.30
   5   7   0    7.40    1.10
  -6  -7   0    3.70    1.00
  -6  -7   0    3.00    0.80
  -6  -7   0    5.00    0.80
   6   7   0    3.80    1.10
   6   7   0    1.20    0.90
  -7  -7   0    4.90    1.20
  -7  -7   0    4.90    1.00
   7   7   0    3.30    1.10
   7   7   0    4.30    1.00
  -8  -7   0    6.00    1.70
  -8  -7   0    7.10    1.20
  -8  -7   0    3.30    1.20
   8   7   0    4.80    1.30
   8   7   0    6.70    1.30
  -9  -7   0    0.40    1.00
  -9  -7   0   -0.30    0.90
   9   7   0   -0.60    0.80
   9   7   0    0.10    1.00
 -10  -7   0    3.60    1.60
 -10  -7   0    2.10    1.20
  10   7   0   -0.10    1.00
   3  -8   0    1.30    1.30
   3  -8   0    0.00    1.30
   3  -8   0    0.50    1.10
   3  -8   0   -0.50    1.20
  -3   8   0   -1.40    0.80
   2  -8   0   -0.70    1.10
   2  -8   0    0.00    1.10
   2  -8   0   -0.50    1.10
   2  -8   0    0.40    0.90
  -2   8   0   -0.80    0.80
  -2   8   0   -0.20    0.80
  -2   8   0   -0.50    0.70
   1  -8   0   -0.60    0.60
   1  -8   0    0.00    1.00
   1  -8   0    1.60    1.00
   1  -8   0   -0.70    0.90
  -1   8   0   -0.10    0.70
  -1   8   0    0.30    0.90
  -1   8   0    0.50    0.80
  -1   8   0    0.30    0.70
   0  -8   0    2.50    1.10
   0  -8   0    4.30    1.30
   0  -8   0    3.60    1.30
   0  -8   0    3.30    1.00
   0   8   0    2.50    0.80
   0   8   0    2.80    1.10
   0   8   0    1.20    0.80
   0   8   0    1.80    0.90
  -1  -8   0    1.20    0.80
  -1  -8   0    1.70    1.00
  -1  -8   0    0.30    0.90
  -1  -8   0    2.10    0.80
   1   8   0    3.10    0.80
   1   8   0    2.70    0.80
   1   8   0    1.30    1.00
   1   8   0    2.20    0.90
  -2  -8   0    9.80    1.20
  -2  -8   0    8.30    1.50
  -2  -8   0    9.60    1.70
  -2  -8   0   10.40    1.20
  -2  -8   0   10.20    1.40
   2   8   0    9.20    1.10
   2   8   0    7.00    1.30
   2   8   0    9.70    1.20
   2   8   0    9.30    1.60
   2   8   0    9.50    1.10
  -3  -8   0    1.00    0.50
  -3  -8   0    1.50    0.90
  -3  -8   0    0.60    0.60
  -3  -8   0    0.70    0.50
  -3  -8   0   -0.50    0.90
   3   8   0    0.00    0.50
   3   8   0    0.20    0.40
   3   8   0    0.00    0.60
   3   8   0   -0.10    0.80
  -4  -8   0    3.50    1.00
  -4  -8   0    2.10    1.00
  -4  -8   0    2.70    0.70
   4   8   0    1.70    0.70
   4   8   0    1.70    0.80
   4   8   0    2.80    1.00
  -5  -8   0   16.90    2.10
  -5  -8   0   17.60    2.00
  -5  -8   0   16.80    1.40
   5   8   0   14.70    2.00
   5   8   0   18.90    1.90
   5   8   0   17.60    1.90
  -6  -8   0   10.80    1.80
  -6  -8   0   18.10    1.30
  -6  -8   0   18.00    1.90
   6   8   0   13.90    1.90
   6   8   0   17.80    2.10
  -7  -8   0    1.20    1.00
  -7  -8   0   -0.10    0.50
   7   8   0   -0.70    0.70
   7   8   0   -0.80    0.80
  -8  -8   0    1.10    1.10
  -8  -8   0    1.40    0.80
   8   8   0   -0.10    0.70
   8   8   0    0.80    1.00
  -9  -8   0    0.30    1.10
  -9  -8   0    0.90    1.30
  -9  -8   0   -1.00    1.00
   9   8   0   -0.50    0.80
   9   8   0    1.30    1.10
 -10  -8   0    0.00    1.40
  10   8   0   -1.50    1.20
   1  -9   0   -0.40    0.90
   1  -9   0    0.00    1.00
   1  -9   0   -1.00    1.20
   1  -9   0   -0.80    1.20
  -1   9   0   -0.30    0.80
  -1   9   0   -0.60    0.80
  -1   9   0   -0.20    0.80
  -1   9   0    0.90    1.10
   0  -9   0    0.20    0.90
   0  -9   0    0.40    1.10
   0  -9   0    0.30    1.00
   0  -9   0    1.20    1.10
   0   9   0    0.40    0.70
   0   9   0    0.60    0.90
   0   9   0   -0.30    0.70
   0   9   0    2.30    0.90
  -1  -9   0   -0.60    1.00
  -1  -9   0    2.20    1.10
  -1  -9   0    0.20    1.30
  -1  -9   0    0.40    1.10
   1   9   0    2.90    0.90
   1   9   0    2.30    1.20
   1   9   0    0.60    0.70
   1   9   0    0.70    0.80
  -2  -9   0    7.70    1.60
  -2  -9   0    8.80    1.50
  -2  -9   0    5.90    1.60
   2   9   0    6.10    1.30
   2   9   0    8.20    1.70
  -3  -9   0   -1.10    1.00
  -3  -9   0   -0.10    0.70
  -3  -9   0    1.60    1.00
   3   9   0   -0.20    0.60
   3   9   0    0.40    0.80
  -4  -9   0   -0.60    1.10
  -4  -9   0    1.20    1.00
  -4  -9   0    0.80    0.70
   4   9   0   -0.20    0.60
   4   9   0   -0.30    0.80
   4   9   0    1.10    0.70
  -5  -9   0    0.70    0.60
  -5  -9   0    0.60    1.00
  -5  -9   0    0.60    1.00
   5   9   0    1.60    0.90
   5   9   0   -0.10    0.60
   5   9   0    0.10    0.90
  -6  -9   0    0.60    0.90
  -6  -9   0    0.40    0.70
  -6  -9   0   -0.80    0.80
   6   9   0   -0.60    0.80
   6   9   0   -0.90    0.70
  -7  -9   0   -0.70    1.10
   7   9   0   -1.30    0.80
   7   9   0    0.50    0.80
  -8  -9   0   -0.30    1.00
   8   9   0    0.70    0.90
   8   9   0   -0.10    0.90
  -9  -9   0   -1.70    1.00
  -9  -9   0    1.80    1.30
   9   9   0    0.50    1.00
   9   9   0   -0.80    0.90
   0 -10   0    0.10    1.20
   0  10   0    0.50    1.10
   0  10   0    0.20    0.90
  -1 -10   0   -0.90    0.90
  -1 -10   0   -1.60    1.00
  -1 -10   0   -0.20    1.10
   1  10   0   -0.50    1.00
   1  10   0    0.10    0.90
  -2 -10   0   -0.50    1.00
  -2 -10   0   -0.10    0.90
  -2 -10   0    0.10    1.20
   2  10   0    0.10    1.00
   2  10   0   -0.40    0.70
  -3 -10   0   -0.60    0.80
  -3 -10   0    1.90    1.20
  -3 -10   0    0.90    1.10
   3  10   0    0.60    0.70
   3  10   0   -0.30    0.90
  -4 -10   0   -0.30    1.00
  -4 -10   0   -1.50    1.00
  -4 -10   0    2.40    0.90
   4  10   0   -0.10    0.70
   4  10   0   -0.90    0.90
  -5 -10   0    0.10    1.20
  -5 -10   0    0.80    1.20
   5  10   0    0.70    0.80
   5  10   0   -0.20    1.00
  -6 -10   0   -1.30    1.00
  -6 -10   0   -0.20    1.00
   6  10   0    0.30    1.00
   6  10   0   -0.50    0.80
  -7 -10   0    0.00    1.20
   7  10   0   -0.80    0.90
   7  10   0    0.60    1.10
  -8 -10   0    0.10    1.20
   8  10   0    0.40    1.10
   8  10   0   -0.50    0.80
   3  11   0    0.80    1.20
   3  11   0    0.30    0.90
  -4 -11   0    1.10    1.20
  -4 -11   0   -1.00    1.20
   4  11   0    1.40    1.20
   4  11   0    0.40    0.90
  -5 -11   0    0.40    1.20
  -5 -11   0   -1.50    1.20
   5  11   0   -0.50    1.00
  -6 -11   0   -1.90    1.20
  -6 -11   0    2.80    1.50
   6  11   0   -1.40    0.90
   5  11  -1   -0.40    1.00
  -5 -11   1    0.30    1.10
   4  11  -1   -1.40    1.00
   8  10  -1    0.90    1.10
   8  10  -1    1.40    1.30
  -8 -10   1   -2.70    1.10
   7  10  -1    0.10    1.00
   7  10  -1   -1.40    0.70
  -7 -10   1    2.10    1.50
   6  10  -1    0.10    1.00
   6  10  -1    0.60    1.00
  -6 -10   1   -1.00    1.10
  -6 -10   1    0.30    1.30
   5  10  -1    0.50    0.80
   5  10  -1    1.10    1.30
   5  10  -1    0.60    1.00
  -5 -10   1    1.40    0.90
  -5 -10   1   -0.30    1.20
  -5 -10   1    2.50    1.30
   4  10  -1   -0.30    0.70
   4  10  -1    0.90    1.00
  -4 -10   1   -1.20    1.10
  -4 -10   1   -0.50    0.80
  -4 -10   1   -0.30    1.20
   3  10  -1   -0.20    0.70
   3  10  -1    2.10    1.10
  -3 -10   1   -0.60    0.90
  -3 -10   1   -1.10    1.10
  -3 -10   1   -0.30    1.10
   2  10  -1   -0.60    0.90
   2  10  -1    0.90    0.80
  -2 -10   1    0.50    1.40
  -2 -10   1    0.00    0.90
  -2 -10   1    0.00    1.20
   1  10  -1    0.90    0.90
   1  10  -1    0.30    1.00
  -1 -10   1   -1.80    0.90
  -1 -10   1    1.60    1.30
  -1 -10   1   -2.00    1.20
   9   9  -1   -0.30    0.90
   9   9  -1    0.70    1.10
  -9  -9   1   -0.60    1.20
  -9  -9   1    0.70    1.50
   8   9  -1    0.80    1.00
   8   9  -1    2.60    1.30
  -8  -9   1    2.30    1.40
   7   9  -1    1.70    1.00
   7   9  -1    0.30    0.90
  -7  -9   1    2.60    1.40
   6   9  -1    0.50    0.90
   6   9  -1    0.90    0.90
  -6  -9   1    0.40    0.70
  -6  -9   1    0.40    1.00
  -6  -9   1   -0.90    1.00
   5   9  -1    8.30    1.30
   5   9  -1    8.80    1.70
   5   9  -1    7.00    1.40
  -5  -9   1    9.40    1.80
  -5  -9   1    7.60    1.60
  -5  -9   1   11.40    1.40
   4   9  -1    4.80    1.10
   4   9  -1    4.30    1.10
   4   9  -1    5.20    1.50
  -4  -9   1    2.90    1.20
  -4  -9   1    1.80    1.20
  -4  -9   1    2.60    0.90
   3   9  -1   -0.40    0.50
   3   9  -1    0.20    0.80
   3   9  -1    1.50    0.80
  -3  -9   1    2.50    1.20
  -3  -9   1   -0.20    0.80
  -3  -9   1    0.80    0.90
   2   9  -1    3.50    1.30
   2   9  -1    1.60    0.80
  -2  -9   1    2.60    1.20
  -2  -9   1    5.00    1.20
  -2  -9   1    3.70    1.50
   1   9  -1    0.70    0.80
   1   9  -1    0.20    1.00
   1   9  -1    1.50    0.70
   1   9  -1   -0.50    0.50
  -1  -9   1   -1.90    1.00
  -1  -9   1   -1.50    1.00
  -1  -9   1   -0.40    0.80
  -1  -9   1    1.60    1.10
   0   9  -1    2.20    0.90
   0   9  -1    1.30    0.90
   0   9  -1   -0.80    0.90
   0   9  -1    1.50    0.80
   0  -9   1    0.90    1.00
   0  -9   1    1.80    1.30
   0  -9   1    2.70    1.50
   0  -9   1    1.90    1.20
  -1   9  -1    0.90    0.90
  -1   9  -1   -1.00    0.80
  -1   9  -1    0.00    0.90
  -1   9  -1    1.50    0.90
   1  -9   1    0.60    1.00
   1  -9   1   -0.40    1.00
   1  -9   1    0.30    1.30
   1  -9   1    1.20    1.30
   9   8  -1    0.60    0.90
   9   8  -1   -0.30    0.90
  -9  -8   1   -0.20    1.20
  -9  -8   1    2.60    1.10
  -9  -8   1    1.20    1.20
   8   8  -1    2.70    1.20
   8   8  -1    0.50    0.80
  -8  -8   1    2.00    1.20
  -8  -8   1    1.90    0.90
   7   8  -1    0.90    1.00
   7   8  -1    0.50    0.90
  -7  -8   1    1.90    0.80
  -7  -8   1    1.10    1.10
   6   8  -1    4.30    1.20
   6   8  -1    2.00    1.10
  -6  -8   1    2.70    1.10
  -6  -8   1    3.60    0.90
  -6  -8   1    3.70    1.30
   5   8  -1   -0.60    0.80
   5   8  -1    0.20    0.60
   5   8  -1    0.30    0.90
  -5  -8   1    0.40    0.60
  -5  -8   1   -0.40    0.90
  -5  -8   1   -0.10    0.90
   4   8  -1    0.50    0.90
   4   8  -1    0.20    0.50
   4   8  -1    0.10    0.50
  -4  -8   1    0.90    0.60
  -4  -8   1   -0.30    0.80
  -4  -8   1    0.00    0.80
   3   8  -1    2.30    0.80
   3   8  -1    2.00    0.70
   3   8  -1    2.20    0.60
   3   8  -1    2.10    1.00
  -3  -8   1    2.60    1.10
  -3  -8   1    0.70    0.70
  -3  -8   1    3.00    0.70
  -3  -8   1    1.50    1.10
  -3  -8   1    2.50    0.70
   2   8  -1    6.60    1.00
   2   8  -1    4.60    0.90
   2   8  -1    5.40    0.90
   2   8  -1    6.10    1.20
   2   8  -1    5.70    1.40
  -2  -8   1    5.40    1.40
  -2  -8   1    5.20    1.10
  -2  -8   1    6.40    1.10
  -2  -8   1    6.70    1.50
  -2  -8   1    4.90    0.90
   1   8  -1    3.10    1.10
   1   8  -1    5.30    1.20
   1   8  -1    4.80    0.90
   1   8  -1    4.10    0.90
  -1  -8   1    3.90    1.40
  -1  -8   1    6.60    1.40
  -1  -8   1    7.80    1.20
   0   8  -1    0.30    0.60
   0   8  -1   -0.80    0.80
   0   8  -1   -0.20    0.70
   0   8  -1    0.60    0.80
   0  -8   1    0.10    0.90
   0  -8   1    0.30    0.70
   0  -8   1    0.20    0.90
   0  -8   1    0.20    1.00
  -1   8  -1    0.80    0.80
  -1   8  -1   -0.70    0.70
  -1   8  -1    0.50    0.70
  -1   8  -1    0.40    0.90
   1  -8   1   -0.90    1.00
   1  -8   1   -0.90    1.00
   1  -8   1   -0.70    0.70
   1  -8   1    0.10    0.90
  -2   8  -1   -1.20    0.70
  -2   8  -1   -0.10    0.80
  -2   8  -1   -0.60    0.70
  -2   8  -1    0.60    1.00
   2  -8   1   -0.90    0.80
   2  -8   1    0.00    1.00
   2  -8   1    0.90    1.10
   2  -8   1   -2.40    1.00
   2  -8   1   -0.40    1.20
  -3   8  -1   -2.30    0.80
  -3   8  -1   -0.30    0.80
   3  -8   1   -0.80    1.00
   3  -8   1    0.00    1.10
   3  -8   1   -0.10    1.00
   3  -8   1   -0.80    1.30
   3  -8   1   -1.20    1.10
  10   7  -1   -0.90    1.00
 -10  -7   1    1.10    1.10
 -10  -7   1    0.30    1.30
   9   7  -1    0.50    1.20
  -9  -7   1   -0.60    1.10
  -9  -7   1    1.30    1.00
  -9  -7   1    1.00    1.20
   8   7  -1   -0.50    0.80
   8   7  -1    0.50    0.80
  -8  -7   1   -0.80    0.80
  -8  -7   1    1.60    1.10
  -8  -7   1   -0.70    0.90
   7   7  -1   -0.40    0.80
   7   7  -1    0.50    0.80
  -7  -7   1   -0.40    0.60
  -7  -7   1    0.50    1.00
   6   7  -1   -0.40    0.70
   6   7  -1    1.10    0.80
  -6  -7   1    1.20    0.90
  -6  -7   1    3.30    0.80
  -6  -7   1    1.40    0.80
   5   7  -1   89.99    4.70
   5   7  -1   97.49    5.10
  -5  -7   1   94.89    4.10
  -5  -7   1   99.99    4.70
  -5  -7   1  103.09    5.00
  -5  -7   1   94.59    4.10
  -5  -7   1   95.29    4.30
   4   7  -1    6.30    0.70
   4   7  -1    5.60    1.20
   4   7  -1    6.10    1.10
   4   7  -1    6.40    1.00
  -4  -7   1    7.30    1.30
  -4  -7   1    5.40    1.20
  -4  -7   1    6.50    0.70
  -4  -7   1    6.90    0.80
  -4  -7   1    6.00    1.00
   3   7  -1    2.90    0.90
   3   7  -1    2.30    0.70
   3   7  -1    3.70    0.60
   3   7  -1    4.20    0.80
  -3  -7   1    2.40    0.90
  -3  -7   1    4.20    1.10
  -3  -7   1    3.40    0.80
  -3  -7   1    4.60    0.80
  -3  -7   1    3.90    0.80
   2   7  -1    0.40    0.70
   2   7  -1    0.30    0.40
   2   7  -1    0.40    0.50
   2   7  -1   -0.60    0.30
   2   7  -1    0.00    0.40
  -2  -7   1    0.10    0.70
  -2  -7   1   -0.70    0.80
  -2  -7   1    0.10    0.50
  -2  -7   1    0.00    0.50
  -2  -7   1    0.60    0.60
   1   7  -1   24.20    1.70
   1   7  -1   24.00    1.90
   1   7  -1   25.10    1.60
   1   7  -1   25.40    2.20
   1   7  -1   23.90    1.80
   1   7  -1   21.30    1.60
  -1  -7   1   21.50    2.30
  -1  -7   1   26.70    2.20
  -1  -7   1   24.80    1.80
  -1  -7   1   21.50    1.90
   0   7  -1    6.10    1.10
   0   7  -1    4.90    0.80
   0   7  -1    3.80    1.10
   0   7  -1    3.60    0.90
   0   7  -1    2.80    0.80
   0   7  -1    3.10    0.90
   0  -7   1    4.50    1.00
   0  -7   1    4.10    1.20
   0  -7   1    4.40    1.20
   0  -7   1    4.20    1.20
  -1   7  -1    1.10    0.90
  -1   7  -1   -1.70    0.50
  -1   7  -1   -1.10    0.60
  -1   7  -1   -0.70    0.60
   1  -7   1   -0.10    0.80
   1  -7   1    0.50    1.00
   1  -7   1   -0.90    0.70
   1  -7   1   -1.00    0.70
  -2   7  -1    3.40    1.00
  -2   7  -1    3.80    1.10
   2  -7   1    3.20    1.20
   2  -7   1    2.20    1.00
   2  -7   1    4.10    1.30
   2  -7   1    2.50    1.40
  -3   7  -1    1.00    0.90
  -3   7  -1    2.50    1.20
   3  -7   1    2.70    1.20
   3  -7   1    1.20    1.20
   3  -7   1    2.80    1.40
   3  -7   1   -1.00    1.00
  -4   7  -1   -0.70    0.80
  -4   7  -1    0.70    1.20
   4  -7   1    0.30    1.30
   4  -7   1   -0.10    1.20
   4  -7   1    2.40    1.30
   4  -7   1   -0.80    1.10
  10   6  -1    0.50    1.10
 -10  -6   1    0.00    1.20
 -10  -6   1    0.50    1.20
   9   6  -1    6.20    1.70
  -9  -6   1    6.40    1.50
  -9  -6   1    8.40    1.90
   8   6  -1    3.20    1.20
   8   6  -1    3.80    1.00
  -8  -6   1    4.20    1.30
  -8  -6   1    5.40    1.30
  -8  -6   1    1.90    1.10
   7   6  -1    2.20    0.80
   7   6  -1    1.00    0.60
   7   6  -1    2.10    0.90
  -7  -6   1    1.20    0.90
  -7  -6   1    2.20    0.90
  -7  -6   1    1.30    0.60
   6   6  -1    9.00    1.00
   6   6  -1    7.40    1.30
   6   6  -1    9.90    1.40
  -6  -6   1    8.80    1.30
  -6  -6   1    8.70    1.10
  -6  -6   1    7.70    0.90
  -6  -6   1    9.70    1.00
  -6  -6   1    7.30    1.10
   5   6  -1   22.50    2.00
   5   6  -1   20.80    1.80
  -5  -6   1   23.50    1.60
  -5  -6   1   22.30    1.30
  -5  -6   1   20.80    1.30
  -5  -6   1   23.40    2.00
  -5  -6   1   24.00    1.70
   4   6  -1    2.30    0.70
   4   6  -1    2.40    0.60
   4   6  -1    2.80    0.50
   4   6  -1    3.80    1.00
  -4  -6   1    3.50    0.60
  -4  -6   1    2.90    0.90
  -4  -6   1    2.60    0.80
  -4  -6   1    3.00    0.70
  -4  -6   1    3.10    1.00
   3   6  -1    0.10    0.40
   3   6  -1    0.70    0.40
   3   6  -1    0.20    0.30
   3   6  -1    0.80    0.50
   3   6  -1    0.00    0.50
  -3  -6   1   -0.40    0.30
  -3  -6   1    0.20    0.20
  -3  -6   1   -0.20    0.60
  -3  -6   1    0.30    0.40
  -3  -6   1    0.00    0.60
  -3  -6   1   -0.10    0.30
  -3  -6   1   -0.10    0.20
  -3  -6   1    0.40    0.40
   2   6  -1    8.50    0.90
   2   6  -1    6.80    1.00
   2   6  -1    9.50    0.90
   2   6  -1    7.40    1.20
   2   6  -1    6.70    0.90
   2   6  -1    8.90    1.00
  -2  -6   1    6.90    0.90
  -2  -6   1    8.00    1.20
  -2  -6   1    7.80    0.90
  -2  -6   1    8.50    1.00
  -2  -6   1    7.40    1.30
  -2  -6   1    8.20    1.10
   1   6  -1    5.80    0.80
   1   6  -1    7.00    0.90
   1   6  -1    5.90    1.00
   1   6  -1    7.00    1.20
   1   6  -1    8.00    1.00
   1   6  -1    5.70    0.80
  -1  -6   1    6.30    0.90
  -1  -6   1    5.00    1.10
  -1  -6   1    5.30    1.10
  -1  -6   1    6.70    1.00
   0   6  -1    8.40    1.20
   0   6  -1   10.10    1.20
   0   6  -1   10.10    1.20
   0   6  -1   12.40    1.60
   0   6  -1   11.10    1.40
   0  -6   1   10.40    1.50
   0  -6   1   12.90    1.50
   0  -6   1   10.80    1.60
   0  -6   1   12.00    1.40
  -1   6  -1    2.40    0.90
  -1   6  -1    0.70    0.80
  -1   6  -1    3.60    0.80
   1  -6   1    1.40    0.80
   1  -6   1    2.10    1.00
   1  -6   1    2.40    0.90
   1  -6   1    1.70    0.80
  -2   6  -1    1.20    0.70
  -2   6  -1   -0.10    0.70
  -2   6  -1    0.20    0.90
  -2   6  -1    1.20    0.70
   2  -6   1   -0.10    0.80
   2  -6   1    0.30    1.00
   2  -6   1    0.60    0.80
   2  -6   1    0.80    0.80
  -3   6  -1    1.00    0.80
  -3   6  -1    1.10    1.10
  -3   6  -1    0.90    0.70
  -3   6  -1    0.20    0.90
   3  -6   1   -0.20    0.80
   3  -6   1   -0.20    0.90
   3  -6   1    2.10    1.10
   3  -6   1   -1.10    1.10
  -4   6  -1   -1.00    1.00
  -4   6  -1    0.60    0.90
  -4   6  -1   -0.20    0.90
   4  -6   1   -0.90    0.90
   4  -6   1   -1.20    1.10
   4  -6   1   -1.10    0.80
   4  -6   1   -1.10    0.80
  -5   6  -1    0.30    1.40
  -5   6  -1    1.50    1.20
  -5   6  -1    0.90    1.10
   5  -6   1    0.30    1.40
   5  -6   1   -0.60    1.20
   5  -6   1    0.20    1.00
   5  -6   1   -0.10    1.10
  10   5  -1    1.70    1.30
 -10  -5   1    1.80    1.40
 -10  -5   1   -0.90    1.00
   9   5  -1    0.10    1.00
  -9  -5   1    0.00    1.10
  -9  -5   1    2.50    1.30
   8   5  -1    0.50    0.70
   8   5  -1    0.60    0.80
   8   5  -1    0.60    0.60
  -8  -5   1    0.60    0.80
  -8  -5   1    1.10    1.00
  -8  -5   1    1.40    0.70
  -8  -5   1    1.50    0.70
  -8  -5   1    0.40    0.80
   7   5  -1    0.30    0.50
   7   5  -1    0.70    0.70
   7   5  -1    0.00    0.50
  -7  -5   1   -0.50    0.60
  -7  -5   1    0.60    0.70
  -7  -5   1   -0.80    0.40
  -7  -5   1   -0.60    0.60
   6   5  -1    2.10    0.80
   6   5  -1    2.80    0.80
   6   5  -1    3.40    0.70
   6   5  -1    3.30    0.80
  -6  -5   1    4.30    0.80
  -6  -5   1    3.70    0.90
  -6  -5   1    2.90    1.00
  -6  -5   1    2.40    0.60
   5   5  -1  204.58    8.40
   5   5  -1  203.18    7.90
   5   5  -1  200.58    8.50
  -5  -5   1  196.88    8.00
  -5  -5   1  188.18    8.00
  -5  -5   1  210.48    7.90
  -5  -5   1  194.68    7.80
  -5  -5   1  201.48    8.30
  -5  -5   1  201.98    7.80
   4   5  -1   11.20    1.30
   4   5  -1   10.50    1.20
   4   5  -1   12.30    0.80
  -4  -5   1   11.80    0.80
  -4  -5   1   10.40    1.20
  -4  -5   1   12.30    1.00
  -4  -5   1   13.60    1.20
  -4  -5   1   11.20    1.00
  -4  -5   1   12.30    0.90
   3   5  -1   15.40    1.40
   3   5  -1   16.70    1.00
   3   5  -1   13.80    0.90
   3   5  -1   15.60    1.20
   3   5  -1   16.40    1.10
  -3  -5   1   13.10    1.40
  -3  -5   1   13.90    1.10
  -3  -5   1   15.30    1.30
  -3  -5   1   15.90    1.10
  -3  -5   1   14.10    1.00
  -3  -5   1   14.70    0.90
  -3  -5   1   14.00    1.00
   2   5  -1    1.80    0.50
   2   5  -1    2.20    0.60
   2   5  -1    2.30    0.40
   2   5  -1    2.10    0.70
   2   5  -1    2.50    0.50
   2   5  -1    2.10    0.50
  -2  -5   1    1.30    0.60
  -2  -5   1    2.50    0.50
  -2  -5   1    2.70    0.30
  -2  -5   1    2.70    0.60
  -2  -5   1    2.50    0.30
  -2  -5   1    2.70    0.50
  -2  -5   1    2.30    0.50
  -2  -5   1    2.30    0.70
   1   5  -1   54.69    2.60
   1   5  -1   53.09    2.70
   1   5  -1   52.99    2.90
   1   5  -1   52.89    2.50
   1   5  -1   52.19    2.50
   1   5  -1   55.09    2.60
  -1  -5   1   55.49    2.90
  -1  -5   1   57.29    2.80
  -1  -5   1   51.79    2.70
  -1  -5   1   51.59    2.90
  -1  -5   1   54.09    2.60
   0   5  -1    1.00    0.60
   0   5  -1    0.10    0.40
   0   5  -1    0.30    0.50
   0   5  -1    0.50    0.40
   0  -5   1    0.20    0.50
   0  -5   1    0.90    0.50
   0  -5   1    0.30    0.60
   0  -5   1    0.40    0.60
  -1   5  -1   21.00    1.70
  -1   5  -1   22.60    1.60
  -1   5  -1   18.70    1.60
  -1   5  -1   20.20    1.70
  -1   5  -1   23.50    1.20
   1  -5   1   21.70    1.90
   1  -5   1   22.40    1.60
   1  -5   1   17.30    1.80
   1  -5   1   25.60    1.80
  -2   5  -1   19.30    1.80
  -2   5  -1   15.60    1.80
  -2   5  -1   15.10    1.60
  -2   5  -1   15.40    1.80
   2  -5   1   14.80    1.60
   2  -5   1   13.40    1.80
   2  -5   1   16.00    1.80
   2  -5   1   16.20    1.80
  -3   5  -1   -0.20    0.70
  -3   5  -1    1.50    0.70
  -3   5  -1   -0.50    0.80
  -3   5  -1    1.10    0.90
   3  -5   1   -0.80    0.60
   3  -5   1    1.10    1.00
   3  -5   1   -0.50    0.70
   3  -5   1   -0.80    0.80
  -4   5  -1   12.10    1.80
  -4   5  -1   11.60    1.90
  -4   5  -1    9.90    1.80
   4  -5   1    9.00    1.80
   4  -5   1   15.10    2.30
   4  -5   1   10.00    1.70
   4  -5   1   12.10    1.80
  -5   5  -1    1.40    1.10
  -5   5  -1    0.40    1.10
  -5   5  -1    0.50    0.90
   5  -5   1   -0.30    0.90
   5  -5   1    0.80    1.30
   5  -5   1    0.20    1.00
   5  -5   1    0.80    1.10
  -6   5  -1   -0.50    1.20
  -6   5  -1   -0.30    1.20
  -6   5  -1    0.70    1.10
   6  -5   1    3.30    1.70
   6  -5   1   -1.50    1.20
   6  -5   1    0.40    1.20
  10   4  -1   -0.70    1.80
  10   4  -1    0.00    1.10
 -10  -4   1   -1.20    1.20
 -10  -4   1    1.20    1.40
   9   4  -1    6.00    1.30
   9   4  -1    5.40    1.40
  -9  -4   1    8.30    1.80
  -9  -4   1    7.30    1.40
  -9  -4   1    5.70    1.30
  -9  -4   1    5.70    1.60
   8   4  -1    1.70    0.90
   8   4  -1   -0.30    0.70
  -8  -4   1    0.00    0.90
  -8  -4   1    0.20    0.60
  -8  -4   1    0.40    1.00
  -8  -4   1    1.00    0.70
  -8  -4   1    0.20    0.60
   7   4  -1   21.10    2.20
   7   4  -1   22.70    1.80
   7   4  -1   20.20    1.50
   7   4  -1   23.10    1.40
  -7  -4   1   21.90    1.80
  -7  -4   1   22.10    1.90
  -7  -4   1   20.80    1.60
  -7  -4   1   20.90    2.20
   6   4  -1   44.20    2.40
   6   4  -1   47.00    2.50
   6   4  -1   42.90    2.80
   6   4  -1   50.09    2.50
   6   4  -1   48.30    2.30
  -6  -4   1   44.10    2.40
  -6  -4   1   47.90    2.70
  -6  -4   1   50.29    2.70
  -6  -4   1   38.00    2.80
   5   4  -1   52.89    2.50
   5   4  -1   52.89    2.50
   5   4  -1   50.59    2.90
   5   4  -1   59.29    2.80
   5   4  -1   52.29    2.60
  -5  -4   1   48.80    2.70
  -5  -4   1   49.40    2.60
  -5  -4   1   49.00    2.50
  -5  -4   1   53.29    2.30
  -5  -4   1   54.79    2.70
  -5  -4   1   52.79    2.50
   4   4  -1   -0.20    0.40
   4   4  -1   -0.60    0.30
   4   4  -1    0.00    0.30
  -4  -4   1   -0.10    0.30
  -4  -4   1   -0.20    0.20
  -4  -4   1   -0.10    0.30
  -4  -4   1   -0.20    0.20
  -4  -4   1   -0.10    0.40
  -4  -4   1    0.20    0.30
   3   4  -1    0.50    0.30
   3   4  -1    1.50    0.40
   3   4  -1    1.70    0.30
   3   4  -1    0.60    0.40
   3   4  -1    0.80    0.50
   3   4  -1    0.70    0.40
  -3  -4   1    0.70    0.30
  -3  -4   1    1.30    0.50
  -3  -4   1    1.20    0.40
  -3  -4   1    1.00    0.30
  -3  -4   1    0.90    0.30
  -3  -4   1    0.80    0.30
  -3  -4   1    0.70    0.30
  -3  -4   1    0.70    0.50
   2   4  -1  147.69    5.50
   2   4  -1  144.79    5.50
   2   4  -1  140.19    5.40
   2   4  -1  139.19    5.50
   2   4  -1  129.59    5.80
   2   4  -1  146.39    5.70
   2   4  -1  138.99    5.50
  -2  -4   1  137.19    5.40
  -2  -4   1  135.59    5.30
  -2  -4   1  132.59    5.70
  -2  -4   1  133.99    5.80
  -2  -4   1  135.89    5.40
  -2  -4   1  133.89    5.50
  -2  -4   1  141.79    5.50
  -2  -4   1  135.89    5.50
   1   4  -1   16.50    1.30
   1   4  -1   18.40    1.10
   1   4  -1   18.50    1.10
   1   4  -1   17.90    1.20
   1   4  -1   19.40    1.10
   1   4  -1   19.10    1.10
  -1  -4   1   20.00    1.20
  -1  -4   1   18.80    1.30
  -1  -4   1   17.70    1.20
  -1  -4   1   16.90    1.30
  -1  -4   1   17.50    1.10
   0   4  -1  420.16   14.60
   0   4  -1  390.16   15.30
   0   4  -1  391.46   15.10
   0   4  -1  386.46   15.10
   0  -4   1  381.86   15.10
   0  -4   1  400.96   15.30
   0  -4   1  386.36   15.10
   0  -4   1  422.66   15.30
   0  -4   1  399.56   15.20
  -1   4  -1    7.00    1.00
  -1   4  -1    8.10    1.10
  -1   4  -1    8.40    1.00
  -1   4  -1    7.30    0.60
  -1   4  -1    7.00    0.90
   1  -4   1    8.00    1.10
   1  -4   1    8.50    1.00
   1  -4   1    7.40    1.00
   1  -4   1    6.20    1.10
  -2   4  -1    2.20    0.70
  -2   4  -1    1.70    0.60
  -2   4  -1    1.20    0.70
  -2   4  -1    1.10    0.70
   2  -4   1    2.30    0.80
   2  -4   1    0.90    0.70
   2  -4   1    1.10    0.70
   2  -4   1    0.60    0.60
  -3   4  -1   -0.10    0.50
  -3   4  -1    0.40    0.60
  -3   4  -1   -1.50    0.60
  -3   4  -1   -1.00    0.60
   3  -4   1   -0.70    0.70
   3  -4   1    0.50    0.90
   3  -4   1   -0.50    0.60
   3  -4   1   -1.10    0.60
  -4   4  -1   -0.10    0.80
  -4   4  -1   -0.90    0.70
  -4   4  -1   -0.40    0.50
  -4   4  -1   -0.60    0.60
   4  -4   1   -0.20    0.70
   4  -4   1    0.40    0.90
   4  -4   1   -0.70    0.70
   4  -4   1    1.00    0.90
  -5   4  -1    1.50    1.00
  -5   4  -1    3.70    1.20
  -5   4  -1    2.40    1.20
   5  -4   1    3.50    1.40
   5  -4   1    1.50    1.00
   5  -4   1    3.00    1.10
   5  -4   1    1.10    0.90
  -6   4  -1   -0.80    1.00
  -6   4  -1   -0.90    0.80
  -6   4  -1   -1.00    1.00
   6  -4   1   -0.70    1.00
   6  -4   1   -0.10    1.00
   6  -4   1   -0.40    0.90
   6  -4   1    0.30    1.10
  -7   4  -1   -0.50    1.00
  -7   4  -1   -0.20    1.40
  -7   4  -1    1.20    1.30
   7  -4   1   -0.80    0.90
   7  -4   1   -1.10    1.20
   7  -4   1   -0.20    1.30
  10   3  -1    0.30    1.10
 -10  -3   1    1.50    1.10
 -10  -3   1    2.50    1.60
 -10  -3   1    1.40    1.10
 -10  -3   1    1.10    1.20
   9   3  -1   -0.80    0.80
   9   3  -1   -0.20    1.00
  -9  -3   1   -0.20    0.80
  -9  -3   1   -0.50    1.10
  -9  -3   1    1.00    1.30
  -9  -3   1    1.30    1.00
   8   3  -1   -0.70    0.60
   8   3  -1    1.00    0.90
  -8  -3   1    0.30    0.70
  -8  -3   1   -0.50    0.80
  -8  -3   1    0.20    0.60
  -8  -3   1    0.30    1.00
  -8  -3   1    1.30    0.90
   7   3  -1    1.10    0.70
   7   3  -1   -0.80    0.60
   7   3  -1   -0.40    0.30
   7   3  -1    0.80    0.60
  -7  -3   1    0.80    0.80
  -7  -3   1   -0.60    0.50
  -7  -3   1   -1.10    0.60
  -7  -3   1   -0.80    0.40
  -7  -3   1    1.10    0.60
   6   3  -1   36.40    2.40
   6   3  -1   34.10    2.30
   6   3  -1   36.20    1.80
   6   3  -1   38.00    2.00
   6   3  -1   40.20    2.20
  -6  -3   1   33.40    2.10
  -6  -3   1   37.80    2.10
  -6  -3   1   34.90    2.40
  -6  -3   1   39.70    2.40
   5   3  -1   -0.70    0.40
   5   3  -1    0.60    0.50
   5   3  -1   -0.50    0.40
   5   3  -1    0.70    0.50
   5   3  -1   -0.30    0.30
  -5  -3   1   -0.60    0.40
  -5  -3   1   -0.20    0.50
  -5  -3   1    0.20    0.50
  -5  -3   1    0.10    0.40
  -5  -3   1   -0.10    0.40
   4   3  -1   29.70    1.90
   4   3  -1   29.00    1.70
   4   3  -1   30.20    1.50
   4   3  -1   31.30    1.60
   4   3  -1   28.50    1.60
  -4  -3   1   29.40    1.50
  -4  -3   1   27.80    1.60
  -4  -3   1   28.20    1.60
  -4  -3   1   28.30    1.50
  -4  -3   1   29.90    1.30
  -4  -3   1   32.40    1.70
   3   3  -1   24.60    1.20
   3   3  -1   20.90    1.40
   3   3  -1   22.70    1.20
   3   3  -1   24.70    1.20
   3   3  -1   23.70    1.20
   3   3  -1   24.00    1.40
   3   3  -1   24.20    1.20
  -3  -3   1   22.90    1.20
  -3  -3   1   23.90    1.20
  -3  -3   1   23.00    1.40
  -3  -3   1   23.40    1.20
  -3  -3   1   23.20    1.20
  -3  -3   1   23.80    1.20
  -3  -3   1   21.90    1.20
  -3  -3   1   21.80    1.20
   2   3  -1   90.19    3.30
   2   3  -1   84.49    3.50
   2   3  -1   80.99    3.30
   2   3  -1   80.89    3.50
   2   3  -1   83.39    3.30
   2   3  -1   83.29    3.60
   2   3  -1   83.19    3.40
  -2  -3   1   86.79    3.40
  -2  -3   1   81.29    3.30
  -2  -3   1   77.89    3.30
  -2  -3   1   82.49    3.30
  -2  -3   1   85.09    3.30
  -2  -3   1   86.59    3.60
  -2  -3   1   80.09    3.50
  -2  -3   1   83.09    3.40
  -2  -3   1   81.69    3.60
  -2  -3   1   77.59    3.30
  -2  -3   1   79.19    3.40
   1   3  -1   26.20    1.30
   1   3  -1   24.50    1.30
   1   3  -1   25.40    1.20
   1   3  -1   25.20    1.20
   1   3  -1   25.10    1.20
   1   3  -1   23.80    1.20
   1   3  -1   22.90    1.20
   1   3  -1   22.50    1.40
  -1  -3   1   23.00    1.00
  -1  -3   1   21.40    1.30
  -1  -3   1   26.50    1.30
  -1  -3   1   24.30    1.20
  -1  -3   1   23.50    1.30
  -1  -3   1   23.20    0.90
  -1  -3   1   24.90    1.40
  -1  -3   1   22.80    1.20
   0   3  -1  336.57   11.90
   0   3  -1  319.87   12.40
   0   3  -1  332.67   12.30
   0   3  -1  315.07   12.30
   0  -3   1  316.37   12.40
   0  -3   1  318.37   12.30
   0  -3   1  309.17   12.30
   0  -3   1  347.67   12.40
   0  -3   1  319.97   12.30
  -1   3  -1  204.78    7.90
  -1   3  -1  197.28    7.50
  -1   3  -1  202.78    7.90
  -1   3  -1  194.78    7.80
   1  -3   1  183.88    7.90
   1  -3   1  198.28    7.90
   1  -3   1  204.38    8.00
  -2   3  -1   12.90    1.30
  -2   3  -1   15.30    1.50
  -2   3  -1   16.50    1.30
   2  -3   1   15.30    1.30
   2  -3   1   15.20    1.40
   2  -3   1   17.60    1.70
  -3   3  -1   82.09    3.90
  -3   3  -1   80.09    4.00
  -3   3  -1   83.19    4.10
   3  -3   1   80.99    4.10
   3  -3   1   77.79    3.90
   3  -3   1   84.69    4.10
   3  -3   1   85.49    4.00
  -4   3  -1  160.88    6.50
  -4   3  -1  165.68    7.30
  -4   3  -1  166.48    7.10
   4  -3   1  157.48    7.10
   4  -3   1  163.08    7.20
   4  -3   1  161.38    7.40
   4  -3   1  152.98    6.80
  -5   3  -1    2.80    1.00
  -5   3  -1    5.30    1.20
  -5   3  -1    4.70    1.30
   5  -3   1    4.30    1.20
   5  -3   1    2.30    1.00
   5  -3   1    2.70    1.10
   5  -3   1    3.40    0.90
  -6   3  -1    1.70    1.10
  -6   3  -1    0.30    0.90
  -6   3  -1    3.10    1.20
   6  -3   1    0.00    1.20
   6  -3   1    0.30    0.70
   6  -3   1    1.00    1.10
   6  -3   1    1.70    1.10
  -7   3  -1    1.80    1.50
  -7   3  -1    1.20    1.40
  -7   3  -1   -0.60    0.90
   7  -3   1    2.60    1.30
   7  -3   1    0.50    1.00
   7  -3   1   -0.10    1.30
  10   2  -1    1.30    1.10
 -10  -2   1   -0.20    1.10
 -10  -2   1    0.00    1.10
 -10  -2   1    1.50    1.20
   9   2  -1    0.00    0.90
  -9  -2   1   -0.30    0.90
  -9  -2   1   -0.50    0.90
  -9  -2   1    0.30    1.30
  -9  -2   1   -0.60    1.00
   8   2  -1    6.70    1.40
   8   2  -1    6.20    1.30
   8   2  -1    3.60    1.20
  -8  -2   1    7.10    1.60
  -8  -2   1    4.50    1.30
  -8  -2   1    6.30    1.30
  -8  -2   1    3.50    1.10
   7   2  -1   18.10    1.30
   7   2  -1   18.60    2.00
   7   2  -1   17.00    1.90
   7   2  -1   14.50    1.70
  -7  -2   1   15.80    1.90
  -7  -2   1   17.30    1.80
  -7  -2   1   19.50    1.50
  -7  -2   1   15.90    1.80
  -7  -2   1   19.70    2.10
   6   2  -1    3.40    0.80
   6   2  -1    4.60    1.00
   6   2  -1    3.60    1.00
   6   2  -1    4.90    0.70
  -6  -2   1    4.70    1.10
  -6  -2   1    3.90    0.80
  -6  -2   1    5.00    1.00
  -6  -2   1    4.80    1.10
  -6  -2   1    4.60    0.90
   5   2  -1  128.09    5.00
   5   2  -1  130.99    5.00
   5   2  -1  118.99    5.50
   5   2  -1  126.99    5.40
   5   2  -1  129.79    5.50
  -5  -2   1  127.99    5.50
  -5  -2   1  121.09    5.60
  -5  -2   1  125.79    5.30
  -5  -2   1  123.79    5.20
   4   2  -1  234.88    8.70
   4   2  -1  226.28    8.60
   4   2  -1  224.68    8.30
   4   2  -1  202.88    8.80
   4   2  -1  219.78    8.50
  -4  -2   1  222.48    8.60
  -4  -2   1  210.78    8.70
  -4  -2   1  218.18    8.60
  -4  -2   1  213.88    8.80
  -4  -2   1  231.68    8.70
   3   2  -1   83.09    3.90
   3   2  -1   88.39    3.70
   3   2  -1   95.29    3.80
   3   2  -1   92.79    3.60
   3   2  -1   90.99    3.70
   3   2  -1   95.39    3.70
  -3  -2   1   89.19    3.50
  -3  -2   1   94.99    3.80
  -3  -2   1   96.19    3.70
  -3  -2   1   86.99    3.70
  -3  -2   1   93.39    3.60
  -3  -2   1   88.29    3.80
  -3  -2   1   87.79    3.70
  -3  -2   1   93.19    3.80
   2   2  -1   47.00    2.00
   2   2  -1   47.60    2.10
   2   2  -1   48.60    2.00
   2   2  -1   48.90    2.00
   2   2  -1   46.80    2.20
   2   2  -1   45.50    2.00
   2   2  -1   46.00    2.10
   2   2  -1   47.80    2.00
   2   2  -1   49.80    2.00
  -2  -2   1   45.50    2.00
  -2  -2   1   45.70    2.00
  -2  -2   1   43.90    2.00
  -2  -2   1   44.90    2.00
  -2  -2   1   43.50    2.10
  -2  -2   1   48.70    2.00
  -2  -2   1   48.90    2.00
  -2  -2   1   51.19    2.00
  -2  -2   1   43.20    2.00
   1   2  -1  909.71   32.30
   1   2  -1  859.61   32.10
   1   2  -1  888.81   32.20
   1   2  -1  877.31   32.10
   1   2  -1  896.11   32.10
   1   2  -1  864.41   32.10
   1   2  -1  883.91   32.30
   1   2  -1  888.61   32.20
  -1  -2   1  886.81   32.20
  -1  -2   1  884.01   32.20
  -1  -2   1  840.82   32.30
  -1  -2   1  873.51   32.10
  -1  -2   1  886.11   32.20
  -1  -2   1  867.91   32.10
  -1  -2   1  904.91   32.10
  -1  -2   1  828.52   32.20
  -1  -2   1  900.61   32.10
  -1  -2   1  877.91   32.00
   0   2  -1 9732.53  326.87
   0   2  -1 9086.39  326.67
   0   2  -1 8836.62  326.57
   0   2  -1 8084.69  326.67
   0   2  -1 9302.97  326.87
   0   2  -1 8934.81  326.37
   0   2  -1 9999.00  326.97
   0  -2   1 8886.71  326.87
   0  -2   1 8201.48  326.17
   0  -2   1 9586.04  326.67
   0  -2   1 9056.09  326.67
   0  -2   1 8527.15  326.87
   0  -2   1 8567.84  326.07
   0  -2   1 8467.05  325.77
  -1   2  -1   89.19    3.80
  -1   2  -1   87.49    3.70
  -1   2  -1   96.39    3.50
  -1   2  -1   87.39    3.80
   1  -2   1   83.99    3.70
   1  -2   1   90.69    3.80
   1  -2   1   88.89    3.80
   1  -2   1   88.09    3.80
   1  -2   1   95.59    3.90
  -2   2  -1   13.30    1.10
  -2   2  -1   12.40    1.10
  -2   2  -1   12.20    1.00
  -2   2  -1   11.20    1.00
   2  -2   1   14.20    1.10
   2  -2   1   12.70    1.10
   2  -2   1   11.60    1.20
   2  -2   1   13.30    1.10
  -3   2  -1  123.09    5.50
  -3   2  -1  117.89    5.30
  -3   2  -1  126.39    5.30
  -3   2  -1  124.99    5.40
   3  -2   1  120.59    5.40
   3  -2   1  121.69    5.40
   3  -2   1  127.09    5.50
   3  -2   1  127.69    5.20
  -4   2  -1   43.00    2.60
  -4   2  -1   45.20    2.70
  -4   2  -1   41.90    2.50
  -4   2  -1   38.10    2.40
   4  -2   1   39.70    2.50
   4  -2   1   41.60    2.30
   4  -2   1   44.90    2.70
   4  -2   1   40.80    2.50
  -5   2  -1   -0.20    0.60
  -5   2  -1    3.20    0.90
  -5   2  -1    0.60    0.80
  -5   2  -1    0.50    0.80
   5  -2   1    1.70    0.70
   5  -2   1    0.80    0.70
   5  -2   1    2.70    0.90
   5  -2   1    3.00    1.10
  -6   2  -1    2.90    1.10
  -6   2  -1    0.40    0.80
  -6   2  -1    1.20    1.10
  -6   2  -1    1.40    0.80
   6  -2   1    0.70    1.00
   6  -2   1    0.10    0.80
   6  -2   1    1.60    0.70
   6  -2   1    1.70    1.20
  -7   2  -1   -2.50    0.90
  -7   2  -1    1.30    1.20
  -7   2  -1   -0.20    0.80
   7  -2   1    0.30    1.10
   7  -2   1    1.00    0.90
   7  -2   1   -1.10    0.80
  -8   2  -1    1.50    1.10
  -8   2  -1   -0.70    1.20
  -8   2  -1   -1.50    1.10
   8  -2   1    0.10    1.20
   8  -2   1   -0.60    1.10
   8  -2   1    0.20    1.10
   9   1  -1    2.30    1.20
  -9  -1   1    2.60    1.30
  -9  -1   1    4.90    1.30
  -9  -1   1    1.60    1.20
   8   1  -1    5.10    1.30
   8   1  -1    5.50    1.40
  -8  -1   1    3.90    1.20
  -8  -1   1    3.10    1.20
  -8  -1   1    4.60    1.40
  -8  -1   1    4.90    1.50
   7   1  -1    0.90    0.90
   7   1  -1    1.00    0.80
   7   1  -1    0.30    0.60
  -7  -1   1    0.60    0.70
  -7  -1   1    0.10    0.80
  -7  -1   1   -0.80    0.60
  -7  -1   1   -0.50    0.70
   6   1  -1    1.20    0.90
   6   1  -1    3.10    0.80
   6   1  -1    1.40    0.70
  -6  -1   1    2.20    0.90
  -6  -1   1   -0.10    0.60
  -6  -1   1    1.60    0.50
  -6  -1   1    1.60    0.80
  -6  -1   1    1.50    0.70
   5   1  -1   53.79    2.90
   5   1  -1   50.09    2.70
   5   1  -1   53.39    2.80
  -5  -1   1   52.89    2.90
  -5  -1   1   50.49    2.80
  -5  -1   1   46.70    2.40
  -5  -1   1   50.39    2.70
  -5  -1   1   51.59    2.70
   4   1  -1  202.98    7.90
   4   1  -1  192.28    7.90
   4   1  -1  198.88    7.90
  -4  -1   1  186.58    7.90
  -4  -1   1  199.18    7.70
  -4  -1   1  202.68    7.80
  -4  -1   1  193.68    7.90
   3   1  -1   49.30    2.30
   3   1  -1   53.29    2.20
   3   1  -1   49.70    2.00
   3   1  -1   47.70    2.30
   3   1  -1   45.70    2.30
   3   1  -1   46.40    2.30
  -3  -1   1   53.59    2.40
  -3  -1   1   48.70    2.30
  -3  -1   1   45.70    2.30
  -3  -1   1   47.30    2.20
  -3  -1   1   52.29    2.20
   2   1  -1   97.69    3.70
   2   1  -1   90.89    3.70
   2   1  -1   88.89    3.80
   2   1  -1   97.69    3.70
   2   1  -1   97.39    3.70
   2   1  -1   96.89    3.70
   2   1  -1   91.79    3.70
   2   1  -1   91.39    3.50
   2   1  -1   90.39    3.40
   2   1  -1   90.29    3.60
  -2  -1   1   90.89    3.40
  -2  -1   1   85.29    3.70
  -2  -1   1   96.79    3.80
  -2  -1   1   88.49    3.60
  -2  -1   1   96.59    3.70
  -2  -1   1   89.09    3.70
  -2  -1   1   93.19    3.70
   1   1  -1  394.86   14.10
   1   1  -1  392.86   14.20
   1   1  -1  370.26   14.10
   1   1  -1  402.76   14.20
   1   1  -1  375.66   14.20
   1   1  -1  376.76   14.10
   1   1  -1  383.06   14.20
   1   1  -1  396.56   14.20
   1   1  -1  408.16   14.20
  -1  -1   1  376.56   14.10
  -1  -1   1  407.86   14.20
  -1  -1   1  380.16   14.20
  -1  -1   1  394.56   14.10
  -1  -1   1  360.46   14.20
  -1  -1   1  365.56   14.20
  -1  -1   1  373.56   14.20
  -1  -1   1  382.36   14.10
  -1  -1   1  390.76   14.10
  -1  -1   1  380.36   14.10
   0   1  -1  371.66   13.50
   0   1  -1  373.06   13.50
   0   1  -1  362.26   13.50
   0   1  -1  377.36   13.50
   0   1  -1  367.96   13.50
   0   1  -1  405.66   13.50
   0   1  -1  364.46   13.50
   0   1  -1  321.87   13.50
   0  -1   1  376.96   13.50
   0  -1   1  352.26   13.50
   0  -1   1  363.26   13.50
   0  -1   1  349.57   13.50
   0  -1   1  373.46   13.50
   0  -1   1  365.36   13.50
   0  -1   1  361.86   13.50
  -1   1  -1 1796.32   67.89
  -1   1  -1 1846.62   67.69
  -1   1  -1 1929.91   67.49
  -1   1  -1 1844.82   67.59
  -1   1  -1 1864.01   67.69
  -1   1  -1 1811.72   67.59
  -1   1  -1 1906.91   67.69
   1  -1   1 1737.53   67.59
   1  -1   1 1882.01   67.69
   1  -1   1 1878.51   67.69
   1  -1   1 1835.02   67.69
   1  -1   1 1846.62   67.69
   1  -1   1 1895.41   67.69
   1  -1   1 1883.21   67.59
   1  -1   1 1866.31   67.59
  -2   1  -1    3.60    0.60
  -2   1  -1    2.30    0.50
  -2   1  -1    5.00    0.60
  -2   1  -1    4.10    0.50
  -2   1  -1    2.90    0.50
  -2   1  -1    4.70    0.60
   2  -1   1    2.50    0.60
   2  -1   1    3.70    0.60
   2  -1   1    4.30    0.70
   2  -1   1    4.10    0.50
  -3   1  -1   24.80    1.50
  -3   1  -1   27.40    1.60
  -3   1  -1   24.40    1.60
  -3   1  -1   24.30    1.60
  -3   1  -1   25.40    1.70
   3  -1   1   27.20    1.40
   3  -1   1   29.10    1.30
   3  -1   1   24.70    1.70
  -4   1  -1   28.80    1.80
  -4   1  -1   20.00    1.60
  -4   1  -1   26.80    1.90
  -4   1  -1   22.00    1.70
   4  -1   1   24.60    1.90
   4  -1   1   24.80    1.50
   4  -1   1   23.90    1.70
  -5   1  -1   15.70    1.70
  -5   1  -1   15.50    1.80
  -5   1  -1   20.60    1.70
  -5   1  -1   13.90    1.50
   5  -1   1   17.70    1.20
   5  -1   1   16.10    1.70
   5  -1   1   12.50    1.60
  -6   1  -1   44.10    2.90
  -6   1  -1   42.60    2.80
  -6   1  -1   43.90    2.90
  -6   1  -1   51.49    3.30
   6  -1   1   44.30    2.30
   6  -1   1   51.99    3.10
   6  -1   1   51.59    3.30
   6  -1   1   45.00    2.90
  -7   1  -1    0.80    1.00
  -7   1  -1    1.70    1.00
  -7   1  -1    2.60    1.30
  -7   1  -1    0.90    0.90
   7  -1   1    1.80    0.90
   7  -1   1    0.80    1.10
   7  -1   1    2.40    1.10
  -8   1  -1   -1.30    0.60
  -8   1  -1   -0.10    1.10
  -8   1  -1    0.10    1.20
  -8   1  -1   -0.50    1.00
   8  -1   1   -0.50    1.20
   8  -1   1   -0.20    0.90
   8  -1   1    0.40    1.20
  -9   1  -1    4.50    1.90
  -9   1  -1    0.10    1.20
  -9   1  -1    0.00    1.40
   9  -1   1    1.20    1.20
   9  -1   1   -1.40    1.10
   9   0  -1   -0.60    1.00
  -9   0   1    0.30    1.10
  -9   0   1   -0.10    1.20
  -9   0   1    1.70    1.20
  -9   0   1   -1.00    0.90
   8   0  -1   -0.90    1.10
   8   0  -1    0.00    0.90
  -8   0   1    1.40    1.00
  -8   0   1    0.30    0.90
  -8   0   1   -0.20    0.80
   7   0  -1    2.10    1.00
   7   0  -1    0.80    1.00
  -7   0   1    1.60    0.80
  -7   0   1    2.20    1.10
  -7   0   1    0.50    0.80
  -7   0   1    1.60    0.90
   6   0  -1    4.30    1.20
   6   0  -1    3.10    0.90
   6   0  -1    4.00    1.00
  -6   0   1    1.20    0.90
  -6   0   1    4.40    1.10
  -6   0   1    3.10    0.90
  -6   0   1    3.90    1.00
   5   0  -1   23.60    1.20
   5   0  -1   22.70    1.80
   5   0  -1   25.50    2.00
   5   0  -1   25.20    1.70
  -5   0   1   23.10    1.80
  -5   0   1   24.80    1.90
  -5   0   1   23.30    1.70
  -5   0   1   24.10    1.80
   4   0  -1   10.30    1.10
   4   0  -1   11.00    0.70
   4   0  -1    9.20    1.10
   4   0  -1   14.20    1.50
  -4   0   1   13.40    1.40
  -4   0   1    9.90    1.10
  -4   0   1   10.50    1.10
  -4   0   1   13.90    1.30
  -4   0   1   10.70    0.90
   3   0  -1  280.47   10.80
   3   0  -1  283.27   10.70
   3   0  -1  275.87   10.50
   3   0  -1  277.27   10.30
   3   0  -1  277.87   10.70
   3   0  -1  292.37   10.80
  -3   0   1  281.07   10.70
  -3   0   1  264.47   10.80
  -3   0   1  276.07   10.50
  -3   0   1  270.97   10.70
   2   0  -1  342.77   13.10
   2   0  -1  341.37   12.80
   2   0  -1  371.86   13.10
   2   0  -1  345.07   13.00
   2   0  -1  353.06   13.10
   2   0  -1  374.26   13.10
   2   0  -1  340.17   13.10
   2   0  -1  352.06   13.10
   2   0  -1  343.17   12.90
   2   0  -1  348.47   13.10
  -2   0   1  346.77   13.10
  -2   0   1  339.37   13.10
  -2   0   1  373.36   13.10
  -2   0   1  337.27   12.90
  -2   0   1  311.27   13.00
  -2   0   1  373.16   13.10
  -2   0   1  333.77   13.00
   1   0  -1  345.57   12.00
   1   0  -1  310.37   11.90
   1   0  -1  331.07   12.00
   1   0  -1  303.57   12.00
   1   0  -1  333.87   12.00
   1   0  -1  313.37   12.00
   1   0  -1  337.17   12.00
   1   0  -1  324.47   12.00
  -1   0   1  353.26   12.00
  -1   0   1  317.97   12.00
  -1   0   1  310.47   12.00
  -1   0   1  328.67   12.00
  -1   0   1  310.27   12.00
  -1   0   1  323.67   12.00
  -1   0   1  310.97   11.90
  -1   0   1  328.27   12.00
   0   0  -1   -1.10    0.10
   0   0  -1   -1.10    0.10
   0   0  -1   -1.10    0.10
   0   0  -1   -1.10    0.10
   0   0  -1   -1.10    0.10
   0   0  -1   -1.20    0.10
   0   0  -1   -1.10    0.10
   0   0  -1   -1.20    0.10
   0   0  -1   -1.20    0.10
   0   0  -1   -1.10    0.10
   0   0   1   -1.10    0.10
   0   0   1   -1.10    0.10
   0   0   1   -1.10    0.10
   0   0   1   -1.10    0.10
   0   0   1   -1.10    0.10
   0   0   1   -1.20    0.10
   0   0   1   -1.20    0.10
   0   0   1   -1.20    0.10
   0   0   1   -1.20    0.10
   0   0   1   -1.10    0.10
  -1   0  -1    4.60    0.40
  -1   0  -1    5.10    0.40
  -1   0  -1    4.90    0.40
  -1   0  -1    5.00    0.40
  -1   0  -1    4.20    0.30
  -1   0  -1    4.50    0.30
   1   0   1    4.30    0.40
   1   0   1    4.60    0.40
   1   0   1    5.10    0.30
   1   0   1    4.80    0.40
   1   0   1    4.20    0.40
   1   0   1    4.10    0.30
   1   0   1    4.90    0.40
   1   0   1    4.80    0.40
  -2   0  -1  112.99    4.80
  -2   0  -1  117.49    4.70
  -2   0  -1  113.99    4.70
  -2   0  -1  118.59    4.60
  -2   0  -1  132.59    4.80
  -2   0  -1  124.09    4.80
  -2   0  -1  116.49    4.70
  -2   0  -1  115.69    4.70
   2   0   1  116.59    4.80
   2   0   1  123.79    4.80
   2   0   1  122.69    4.50
   2   0   1  128.69    4.70
   2   0   1  119.59    4.60
   2   0   1  117.69    4.70
   2   0   1  120.29    4.70
   2   0   1  114.89    4.70
  -3   0  -1   34.90    1.80
  -3   0  -1   35.90    1.60
  -3   0  -1   36.90    2.00
  -3   0  -1   36.80    1.90
  -3   0  -1   30.70    1.80
  -3   0  -1   40.00    2.00
   3   0   1   37.00    1.90
   3   0   1   36.90    1.50
   3   0   1   36.00    1.60
   3   0   1   35.00    1.90
  -4   0  -1   43.60    2.30
  -4   0  -1   42.90    2.40
  -4   0  -1   42.80    1.90
  -4   0  -1   43.70    2.20
  -4   0  -1   38.90    2.20
   4   0   1   42.90    2.40
   4   0   1   41.80    1.90
   4   0   1   39.30    1.90
   4   0   1   38.50    2.20
  -5   0  -1   37.20    1.70
  -5   0  -1   34.00    2.20
  -5   0  -1   38.80    2.30
  -5   0  -1   40.30    2.20
   5   0   1   35.90    1.70
   5   0   1   37.00    2.30
   5   0   1   32.50    1.70
   5   0   1   35.30    2.40
  -6   0  -1    1.90    0.90
  -6   0  -1    2.10    0.80
  -6   0  -1    0.60    0.70
   6   0   1    2.60    1.00
   6   0   1    1.10    0.80
   6   0   1    2.40    0.50
  -7   0  -1    1.90    0.90
  -7   0  -1    1.10    1.20
  -7   0  -1    3.20    1.10
  -7   0  -1    2.60    1.00
   7   0   1    2.00    1.20
   7   0   1    3.20    1.10
  -8   0  -1    0.10    0.90
  -8   0  -1   -0.20    1.00
  -8   0  -1    0.70    0.80
  -8   0  -1    0.10    0.90
   8   0   1    0.00    0.80
   8   0   1    0.80    1.10
   8   0   1    1.70    1.20
  -9   0  -1   -1.00    1.20
  -9   0  -1   -2.10    0.90
  -9   0  -1    1.40    1.10
  -9   0  -1   -1.10    1.30
   9   0   1   -0.20    1.00
   9   0   1    1.40    1.30
   9  -1  -1    0.60    1.30
   9  -1  -1    2.30    1.40
  -9   1   1    2.10    1.20
  -9   1   1    0.90    1.60
  -9   1   1    1.00    1.60
  -9   1   1   -0.20    1.00
   8  -1  -1   -0.10    1.00
   8  -1  -1    0.50    1.30
  -8   1   1   -0.50    1.20
  -8   1   1   -0.60    1.10
  -8   1   1    0.30    0.90
  -8   1   1    0.10    0.90
   7  -1  -1   -0.80    1.00
   7  -1  -1    0.10    0.80
  -7   1   1    0.10    0.80
  -7   1   1    0.10    0.80
  -7   1   1   -1.20    0.70
   6  -1  -1   11.80    1.70
   6  -1  -1   13.50    1.80
   6  -1  -1   13.30    1.10
  -6   1   1   14.10    1.80
  -6   1   1   13.80    1.80
  -6   1   1   15.10    2.00
  -6   1   1   14.90    1.80
   5  -1  -1    1.40    0.80
   5  -1  -1    1.60    0.90
   5  -1  -1    3.90    0.70
  -5   1   1    4.50    1.00
  -5   1   1    2.60    0.80
  -5   1   1    4.10    1.10
  -5   1   1    3.00    0.90
   4  -1  -1    3.70    0.80
   4  -1  -1    4.50    0.90
   4  -1  -1    2.80    0.90
   4  -1  -1    4.80    0.70
  -4   1   1    3.70    0.90
  -4   1   1    2.70    0.90
  -4   1   1    3.20    0.90
  -4   1   1    4.00    0.80
   3  -1  -1    5.10    0.90
   3  -1  -1    4.00    0.70
   3  -1  -1    5.60    0.90
   3  -1  -1    5.10    0.70
   3  -1  -1    6.20    0.70
  -3   1   1    6.10    1.00
  -3   1   1    6.50    0.80
  -3   1   1    4.70    0.80
  -3   1   1    3.70    0.70
   2  -1  -1  112.99    4.90
   2  -1  -1  123.89    4.80
   2  -1  -1  123.39    4.80
   2  -1  -1  128.19    4.90
   2  -1  -1  119.79    5.00
   2  -1  -1  131.79    4.80
   2  -1  -1  123.49    5.10
  -2   1   1  119.69    4.60
  -2   1   1  133.99    4.90
  -2   1   1  114.39    4.90
  -2   1   1  115.89    5.00
  -2   1   1  117.89    4.80
  -2   1   1  118.29    4.90
   1  -1  -1   68.59    3.00
   1  -1  -1   70.49    2.90
   1  -1  -1   70.49    3.00
   1  -1  -1   69.69    2.80
   1  -1  -1   64.89    2.90
   1  -1  -1   69.59    2.90
   1  -1  -1   72.29    2.80
  -1   1   1   67.59    2.70
  -1   1   1   73.19    2.80
  -1   1   1   70.09    2.90
  -1   1   1   73.19    2.90
  -1   1   1   70.49    2.80
  -1   1   1   68.19    2.90
  -1   1   1   70.19    3.00
  -1   1   1   77.79    2.90
   0  -1  -1    7.10    0.50
   0  -1  -1    7.60    0.50
   0  -1  -1    7.60    0.40
   0  -1  -1    7.90    0.50
   0  -1  -1    8.00    0.40
   0  -1  -1    8.30    0.50
   0  -1  -1    7.10    0.50
   0  -1  -1    7.00    0.50
   0   1   1    6.80    0.50
   0   1   1    7.60    0.50
   0   1   1    6.80    0.40
   0   1   1    7.00    0.40
   0   1   1    8.00    0.50
   0   1   1    7.80    0.50
   0   1   1    7.80    0.50
  -1  -1  -1 2040.00   70.79
  -1  -1  -1 1886.11   70.09
  -1  -1  -1 1980.20   70.19
  -1  -1  -1 1932.91   70.09
  -1  -1  -1 1902.31   70.09
  -1  -1  -1 1825.92   70.29
  -1  -1  -1 1953.50   70.29
   1   1   1 1995.30   70.49
   1   1   1 1985.10   70.49
   1   1   1 1917.91   70.09
   1   1   1 1790.42   70.69
   1   1   1 1842.42   70.19
   1   1   1 1944.31   70.09
  -2  -1  -1   51.29    2.10
  -2  -1  -1   49.30    2.20
  -2  -1  -1   52.39    2.20
  -2  -1  -1   53.39    2.20
  -2  -1  -1   51.49    2.10
  -2  -1  -1   49.80    2.00
  -2  -1  -1   54.99    2.30
  -2  -1  -1   50.59    2.00
  -2  -1  -1   51.89    2.30
  -2  -1  -1   52.89    2.10
   2   1   1   54.69    2.30
   2   1   1   50.59    2.30
   2   1   1   49.99    2.10
   2   1   1   54.89    2.10
   2   1   1   56.59    2.20
   2   1   1   51.29    2.20
   2   1   1   50.89    2.00
   2   1   1   49.99    2.10
  -3  -1  -1  412.46   15.10
  -3  -1  -1  401.56   14.80
  -3  -1  -1  409.76   14.70
  -3  -1  -1  390.36   15.10
  -3  -1  -1  416.56   15.00
  -3  -1  -1  406.56   15.00
  -3  -1  -1  393.76   15.00
  -3  -1  -1  409.76   14.90
  -3  -1  -1  400.26   15.10
   3   1   1  397.86   15.00
   3   1   1  416.16   15.00
   3   1   1  399.16   14.80
   3   1   1  401.86   15.10
   3   1   1  359.86   15.10
  -4  -1  -1   15.60    0.80
  -4  -1  -1   13.30    1.20
  -4  -1  -1   14.70    0.90
  -4  -1  -1   13.70    1.20
  -4  -1  -1   15.70    0.70
  -4  -1  -1   14.40    1.10
  -4  -1  -1   16.80    1.10
  -4  -1  -1   14.50    1.20
   4   1   1   14.20    1.10
   4   1   1   14.90    0.80
   4   1   1   12.90    1.10
   4   1   1   13.90    1.10
  -5  -1  -1   16.00    1.30
  -5  -1  -1   15.30    0.90
  -5  -1  -1   15.20    1.50
  -5  -1  -1   12.60    0.90
  -5  -1  -1   15.20    1.40
  -5  -1  -1   14.80    1.60
   5   1   1   13.80    1.40
   5   1   1   14.30    0.90
   5   1   1   13.30    1.40
   5   1   1   15.30    1.50
  -6  -1  -1   20.10    2.00
  -6  -1  -1   17.00    1.90
  -6  -1  -1   20.50    1.70
  -6  -1  -1   18.50    1.80
   6   1   1   21.10    2.00
   6   1   1   22.90    2.00
  -7  -1  -1    0.50    0.80
  -7  -1  -1    1.10    0.80
  -7  -1  -1   -0.30    0.60
   7   1   1    0.70    0.80
   7   1   1    0.20    0.80
  -8  -1  -1    2.80    1.20
  -8  -1  -1    3.40    1.10
  -8  -1  -1    2.50    1.00
  -8  -1  -1    2.60    1.00
   8   1   1    3.80    1.30
   8   1   1    4.00    1.20
  -9  -1  -1    1.80    1.10
  -9  -1  -1    1.40    1.00
  -9  -1  -1    3.00    1.40
  -9  -1  -1   -1.00    0.90
   9   1   1    1.30    1.10
   9   1   1    0.40    1.00
 -10  -1  -1    0.50    1.40
 -10  -1  -1    0.60    0.90
 -10  -1  -1    0.10    1.30
  10   1   1   -1.00    1.00
  10   1   1    0.40    1.30
   8  -2  -1    1.00    1.10
   8  -2  -1   -0.40    1.10
   8  -2  -1    0.90    1.30
  -8   2   1    0.60    1.10
  -8   2   1    1.00    1.40
  -8   2   1   -0.80    1.30
  -8   2   1   -1.00    0.80
   7  -2  -1   -0.30    0.90
   7  -2  -1    2.20    1.40
  -7   2   1    0.50    0.80
  -7   2   1    0.00    1.10
  -7   2   1   -0.90    0.80
  -7   2   1    0.20    1.00
   6  -2  -1    1.70    0.90
   6  -2  -1    0.90    1.10
   6  -2  -1    2.10    0.80
  -6   2   1    1.50    1.00
  -6   2   1    2.30    1.10
  -6   2   1    3.20    1.30
  -6   2   1    3.90    1.20
   5  -2  -1    1.40    0.90
   5  -2  -1    1.30    0.60
   5  -2  -1    3.20    1.20
  -5   2   1    4.10    1.00
  -5   2   1    1.10    0.80
  -5   2   1    0.80    0.70
   4  -2  -1   -0.90    0.60
   4  -2  -1    2.30    0.80
   4  -2  -1    0.40    0.70
   4  -2  -1    1.80    0.60
  -4   2   1    1.70    0.30
  -4   2   1    2.10    0.70
  -4   2   1    1.60    0.70
  -4   2   1    0.70    0.80
  -4   2   1    1.30    0.70
   3  -2  -1  430.66   17.10
   3  -2  -1  457.55   16.70
   3  -2  -1  411.06   16.80
   3  -2  -1  450.25   17.00
  -3   2   1  454.25   16.90
  -3   2   1  439.56   16.40
  -3   2   1  443.76   17.10
  -3   2   1  449.36   17.00
  -3   2   1  447.26   16.80
   2  -2  -1  141.39    6.10
   2  -2  -1  147.69    6.20
   2  -2  -1  156.88    6.00
   2  -2  -1  148.99    6.00
  -2   2   1  144.69    5.90
  -2   2   1  149.29    5.70
  -2   2   1  160.48    5.80
  -2   2   1  145.89    6.00
  -2   2   1  147.99    6.20
  -2   2   1  141.59    6.10
   1  -2  -1    0.80    0.40
   1  -2  -1    1.40    0.40
   1  -2  -1    0.50    0.30
   1  -2  -1    1.20    0.50
   1  -2  -1    0.50    0.40
   1  -2  -1    0.70    0.30
  -1   2   1    0.30    0.30
  -1   2   1    1.00    0.20
  -1   2   1    1.00    0.30
  -1   2   1    0.00    0.40
  -1   2   1    1.00    0.30
  -1   2   1    0.40    0.30
  -1   2   1    0.70    0.40
   0  -2  -1    6.10    0.60
   0  -2  -1    5.30    0.50
   0  -2  -1    3.50    0.50
   0  -2  -1    4.30    0.70
   0  -2  -1    3.60    0.50
   0  -2  -1    5.50    0.50
   0  -2  -1    5.40    0.50
   0  -2  -1    5.40    0.40
   0   2   1    5.80    0.40
   0   2   1    6.30    0.60
   0   2   1    6.20    0.50
   0   2   1    6.80    0.50
   0   2   1    4.40    0.50
   0   2   1    5.40    0.60
   0   2   1    4.40    0.50
  -1  -2  -1  174.68    6.60
  -1  -2  -1  169.38    6.30
  -1  -2  -1  179.88    6.50
  -1  -2  -1  168.08    6.30
  -1  -2  -1  163.08    6.30
  -1  -2  -1  166.38    6.30
  -1  -2  -1  176.58    6.50
  -1  -2  -1  165.78    6.30
  -1  -2  -1  170.48    6.30
  -1  -2  -1  176.08    6.40
   1   2   1  174.48    6.30
   1   2   1  171.58    6.30
   1   2   1  170.08    6.40
   1   2   1  171.18    6.30
   1   2   1  168.48    6.50
   1   2   1  165.18    6.30
   1   2   1  172.78    6.50
   1   2   1  159.38    6.60
  -2  -2  -1  892.21   30.50
  -2  -2  -1  844.32   30.40
  -2  -2  -1  845.72   30.50
  -2  -2  -1  840.72   30.50
  -2  -2  -1  794.52   30.20
  -2  -2  -1  845.42   30.20
  -2  -2  -1  825.22   30.20
  -2  -2  -1  795.32   30.50
  -2  -2  -1  800.82   30.20
   2   2   1  811.92   30.50
   2   2   1  827.12   30.50
   2   2   1  833.72   30.50
   2   2   1  829.42   30.20
   2   2   1  822.82   30.30
   2   2   1  843.42   30.20
   2   2   1  828.62   30.20
   2   2   1  821.42   30.40
  -3  -2  -1   55.89    2.40
  -3  -2  -1   49.90    2.10
  -3  -2  -1   50.59    2.20
  -3  -2  -1   49.50    2.20
  -3  -2  -1   51.69    2.20
  -3  -2  -1   48.00    2.40
  -3  -2  -1   49.00    2.20
   3   2   1   51.59    2.20
   3   2   1   56.19    2.20
   3   2   1   50.89    2.40
   3   2   1   50.99    2.30
   3   2   1   51.59    2.20
   3   2   1   51.49    2.30
   3   2   1   51.99    2.20
   3   2   1   49.20    2.20
   3   2   1   50.49    2.10
  -4  -2  -1  147.39    5.80
  -4  -2  -1  147.09    5.70
  -4  -2  -1  150.28    5.90
  -4  -2  -1  146.89    5.50
  -4  -2  -1  143.49    5.90
  -4  -2  -1  152.28    5.90
  -4  -2  -1  141.99    6.10
   4   2   1  146.59    5.90
   4   2   1  141.99    6.10
   4   2   1  147.39    5.80
   4   2   1  150.58    5.90
   4   2   1  146.39    5.70
  -5  -2  -1   15.60    1.30
  -5  -2  -1   15.30    1.30
  -5  -2  -1   16.00    1.00
  -5  -2  -1   13.60    1.20
  -5  -2  -1   15.70    1.50
  -5  -2  -1   14.50    1.20
   5   2   1   14.70    1.10
   5   2   1   15.00    0.90
   5   2   1   13.90    1.50
   5   2   1   15.10    1.20
   5   2   1   13.00    1.20
  -6  -2  -1   30.10    2.20
  -6  -2  -1   24.20    1.50
  -6  -2  -1   30.10    1.90
  -6  -2  -1   22.80    1.70
  -6  -2  -1   26.30    2.00
   6   2   1   27.60    1.80
   6   2   1   29.60    2.10
   6   2   1   26.20    2.00
   6   2   1   27.50    1.90
  -7  -2  -1   19.30    2.10
  -7  -2  -1   20.10    1.80
  -7  -2  -1   17.80    1.20
  -7  -2  -1   20.10    2.10
  -7  -2  -1   17.50    1.70
   7   2   1   17.30    1.90
   7   2   1   16.00    1.70
   7   2   1   16.10    1.40
   7   2   1   17.00    1.80
  -8  -2  -1    1.20    0.80
  -8  -2  -1    0.60    0.90
  -8  -2  -1    1.20    0.80
   8   2   1    2.10    1.20
   8   2   1    0.10    0.60
   8   2   1    0.70    0.80
  -9  -2  -1   -0.10    0.90
  -9  -2  -1   -0.20    1.00
  -9  -2  -1   -0.50    1.00
  -9  -2  -1    0.80    0.90
   9   2   1    0.40    1.00
   9   2   1   -0.20    0.80
 -10  -2  -1    0.20    1.00
 -10  -2  -1   -0.20    1.00
 -10  -2  -1    0.20    1.10
 -10  -2  -1    0.00    1.30
  10   2   1    0.90    1.10
  10   2   1    1.10    1.10
   7  -3  -1    1.20    1.10
   7  -3  -1    0.80    1.20
   7  -3  -1   -0.80    1.10
  -7   3   1    0.40    1.20
  -7   3   1    0.30    1.20
  -7   3   1    0.30    1.00
  -7   3   1   -1.00    1.10
   6  -3  -1    0.50    0.90
   6  -3  -1    1.60    1.20
   6  -3  -1    0.90    1.00
  -6   3   1    2.30    1.10
  -6   3   1    0.90    0.90
  -6   3   1    2.70    1.20
  -6   3   1    1.60    1.10
   5  -3  -1    3.00    1.30
   5  -3  -1    0.10    0.80
   5  -3  -1    1.20    0.70
  -5   3   1    2.50    1.00
  -5   3   1    0.80    0.80
  -5   3   1    2.50    1.20
  -5   3   1   -0.20    0.80
   4  -3  -1   40.90    2.40
   4  -3  -1   38.60    2.60
   4  -3  -1   36.80    2.80
  -4   3   1   42.10    2.50
  -4   3   1   35.00    2.40
  -4   3   1   37.70    1.90
  -4   3   1   36.80    2.50
  -4   3   1   35.60    2.70
   3  -3  -1   16.30    1.40
   3  -3  -1   17.40    1.40
   3  -3  -1   15.90    1.60
   3  -3  -1   16.20    1.80
  -3   3   1   17.30    1.40
  -3   3   1   16.20    1.60
  -3   3   1   15.10    1.10
  -3   3   1   16.60    1.80
  -3   3   1   15.30    1.50
   2  -3  -1   38.00    2.20
   2  -3  -1   38.70    2.00
   2  -3  -1   35.40    2.10
   2  -3  -1   37.90    2.30
  -2   3   1   43.30    1.90
  -2   3   1   38.30    2.10
  -2   3   1   34.60    2.10
  -2   3   1   35.90    2.20
  -2   3   1   38.10    1.90
   1  -3  -1   14.80    1.20
   1  -3  -1   14.60    1.40
   1  -3  -1   13.60    0.90
   1  -3  -1   12.70    1.10
   1  -3  -1   16.80    1.60
  -1   3   1   12.80    1.00
  -1   3   1   15.00    1.20
  -1   3   1   14.50    1.00
  -1   3   1   16.00    1.10
  -1   3   1   16.80    1.00
  -1   3   1   15.10    1.10
   0  -3  -1   97.89    4.20
   0  -3  -1  101.29    4.40
   0  -3  -1  113.99    4.30
   0  -3  -1   98.69    4.20
   0  -3  -1  101.89    4.10
   0  -3  -1   94.49    4.20
   0  -3  -1  105.39    4.30
   0  -3  -1  107.89    4.20
   0  -3  -1  106.29    4.20
   0   3   1   93.89    4.30
   0   3   1   99.49    4.20
   0   3   1  101.69    4.20
   0   3   1  104.39    4.20
   0   3   1  116.19    4.30
   0   3   1  110.79    4.10
   0   3   1  100.29    4.10
  -1  -3  -1    1.10    0.40
  -1  -3  -1    1.30    0.30
  -1  -3  -1    0.80    0.30
  -1  -3  -1    1.20    0.30
  -1  -3  -1    1.20    0.30
  -1  -3  -1    1.40    0.30
  -1  -3  -1    0.90    0.30
  -1  -3  -1    0.80    0.30
   1   3   1    0.90    0.20
   1   3   1    1.30    0.40
   1   3   1    1.10    0.30
   1   3   1    2.50    0.30
   1   3   1    1.00    0.20
   1   3   1    1.40    0.40
   1   3   1    1.60    0.30
  -2  -3  -1    9.20    0.50
  -2  -3  -1    8.80    0.50
  -2  -3  -1    7.90    0.80
  -2  -3  -1    8.70    0.40
  -2  -3  -1    9.00    0.40
  -2  -3  -1    7.80    0.50
  -2  -3  -1    9.30    0.70
   2   3   1    8.10    0.70
   2   3   1    8.50    0.40
   2   3   1    9.20    0.50
   2   3   1    7.10    0.80
   2   3   1    9.20    0.70
   2   3   1    9.10    0.70
   2   3   1    9.10    0.40
  -3  -3  -1   64.39    2.70
  -3  -3  -1   67.59    2.70
  -3  -3  -1   66.69    2.60
  -3  -3  -1   66.19    2.80
  -3  -3  -1   63.79    2.90
  -3  -3  -1   68.79    2.60
   3   3   1   70.69    2.60
   3   3   1   66.29    2.60
   3   3   1   68.29    2.90
   3   3   1   63.29    3.00
   3   3   1   67.99    2.60
   3   3   1   68.59    3.00
   3   3   1   68.09    2.60
  -4  -3  -1   75.09    3.10
  -4  -3  -1   76.59    3.00
  -4  -3  -1   77.19    3.00
  -4  -3  -1   74.99    3.20
  -4  -3  -1   74.39    3.20
  -4  -3  -1   73.89    3.20
   4   3   1   80.09    3.10
   4   3   1   73.79    3.10
   4   3   1   72.69    3.30
   4   3   1   68.89    3.20
   4   3   1   72.19    3.10
   4   3   1   79.99    3.10
   4   3   1   72.79    3.50
  -5  -3  -1    0.80    0.40
  -5  -3  -1    1.00    0.40
  -5  -3  -1    0.80    0.20
  -5  -3  -1    0.70    0.40
  -5  -3  -1    1.50    0.60
  -5  -3  -1    1.00    0.50
  -5  -3  -1    0.70    0.20
  -5  -3  -1    0.10    0.40
   5   3   1    0.70    0.40
   5   3   1    0.70    0.40
   5   3   1    1.20    0.50
   5   3   1    1.10    0.40
   5   3   1    0.30    0.50
  -6  -3  -1   89.99    4.10
  -6  -3  -1   85.19    3.80
  -6  -3  -1   90.09    4.00
  -6  -3  -1   78.99    3.70
  -6  -3  -1   84.79    3.90
  -6  -3  -1   82.79    4.30
   6   3   1   86.69    3.90
   6   3   1   85.89    4.30
   6   3   1   84.89    3.90
   6   3   1   79.99    3.80
  -7  -3  -1   32.10    2.10
  -7  -3  -1   36.60    2.10
  -7  -3  -1   31.60    2.40
  -7  -3  -1   33.00    2.40
  -7  -3  -1   34.90    1.90
   7   3   1   33.60    2.00
   7   3   1   36.00    2.30
   7   3   1   31.20    2.40
   7   3   1   34.60    2.20
  -8  -3  -1    3.70    1.00
  -8  -3  -1    2.10    1.20
  -8  -3  -1    3.30    0.90
  -8  -3  -1    3.50    1.10
   8   3   1    3.40    0.80
   8   3   1    4.50    1.00
   8   3   1    5.20    1.30
  -9  -3  -1   -0.70    0.70
  -9  -3  -1    0.50    0.80
  -9  -3  -1   -1.20    0.90
   9   3   1   -0.10    0.80
 -10  -3  -1   -0.50    0.90
 -10  -3  -1    3.70    1.50
 -10  -3  -1    1.40    1.40
 -10  -3  -1    2.20    1.10
  10   3   1    3.10    1.20
  10   3   1    1.90    1.10
   7  -4  -1    1.80    1.30
   7  -4  -1   -0.70    1.20
   7  -4  -1    2.30    1.80
  -7   4   1    0.00    1.20
  -7   4   1    2.00    1.50
  -7   4   1    0.50    1.10
   6  -4  -1    0.60    1.00
   6  -4  -1   -0.30    1.00
   6  -4  -1    0.80    1.20
  -6   4   1    0.50    0.80
  -6   4   1   -1.10    0.90
  -6   4   1    1.80    1.30
  -6   4   1    1.60    1.10
   5  -4  -1   -0.10    0.80
   5  -4  -1    1.00    1.00
   5  -4  -1    2.10    1.00
   5  -4  -1    1.40    1.20
  -5   4   1    1.90    1.10
  -5   4   1   -1.70    0.70
  -5   4   1    1.30    1.00
  -5   4   1    1.50    1.10
   4  -4  -1   -0.30    0.60
   4  -4  -1    0.50    0.80
   4  -4  -1    0.00    0.70
   4  -4  -1   -0.40    0.90
  -4   4   1   -0.70    0.60
  -4   4   1   -0.50    0.70
  -4   4   1    0.10    0.80
  -4   4   1   -1.60    0.60
   3  -4  -1    7.10    1.00
   3  -4  -1    8.80    1.40
   3  -4  -1    8.10    1.30
   3  -4  -1    5.50    1.20
   3  -4  -1    8.20    1.40
  -3   4   1    9.40    1.30
  -3   4   1    6.60    1.30
  -3   4   1    9.20    1.30
  -3   4   1    8.90    1.00
  -3   4   1    8.80    1.30
   2  -4  -1   33.00    2.10
   2  -4  -1   32.80    2.10
   2  -4  -1   34.60    2.30
   2  -4  -1   33.30    1.90
   2  -4  -1   27.70    2.00
  -2   4   1   30.70    2.10
  -2   4   1   31.30    2.00
  -2   4   1   28.40    1.90
  -2   4   1   30.10    1.80
  -2   4   1   30.60    1.90
   1  -4  -1   63.99    2.90
   1  -4  -1   67.39    3.20
   1  -4  -1   68.59    3.40
   1  -4  -1   67.49    3.20
   1  -4  -1   68.89    3.40
  -1   4   1   65.59    3.10
  -1   4   1   63.69    3.20
  -1   4   1   68.19    3.20
  -1   4   1   66.59    3.10
  -1   4   1   63.99    3.20
   0  -4  -1   66.29    2.80
   0  -4  -1   68.89    3.30
   0  -4  -1   69.19    3.10
   0  -4  -1   67.29    3.00
   0  -4  -1   61.39    3.10
   0  -4  -1   62.09    3.00
   0   4   1   64.29    3.10
   0   4   1   69.19    3.00
   0   4   1   68.89    2.80
   0   4   1   69.29    3.00
  -1  -4  -1    0.60    0.30
  -1  -4  -1    0.60    0.40
  -1  -4  -1    1.10    0.30
  -1  -4  -1   -0.30    0.40
  -1  -4  -1    0.90    0.30
  -1  -4  -1    0.10    0.30
  -1  -4  -1    1.40    0.40
   1   4   1   -0.40    0.30
   1   4   1    0.70    0.30
   1   4   1    0.70    0.40
   1   4   1    1.20    0.40
   1   4   1    0.50    0.30
   1   4   1    0.60    0.20
  -2  -4  -1  481.65   18.20
  -2  -4  -1  454.15   17.80
  -2  -4  -1  506.05   17.90
  -2  -4  -1  508.35   17.80
  -2  -4  -1  486.45   17.70
  -2  -4  -1  481.35   17.80
  -2  -4  -1  489.15   17.80
  -2  -4  -1  513.55   17.70
   2   4   1  457.95   18.30
   2   4   1  457.95   18.10
   2   4   1  480.85   17.70
   2   4   1  465.05   17.70
   2   4   1  481.65   18.00
   2   4   1  479.55   17.70
   2   4   1  491.05   17.80
   2   4   1  481.65   17.70
  -3  -4  -1  341.27   12.30
  -3  -4  -1  317.27   12.40
  -3  -4  -1  334.57   12.30
  -3  -4  -1  333.07   12.30
  -3  -4  -1  335.87   12.80
  -3  -4  -1  335.37   12.80
  -3  -4  -1  325.87   12.40
   3   4   1  300.17   12.70
   3   4   1  337.87   12.30
   3   4   1  356.06   12.30
   3   4   1  343.07   13.00
   3   4   1  345.97   12.80
   3   4   1  343.17   12.80
  -4  -4  -1  166.88    6.30
  -4  -4  -1  168.48    6.30
  -4  -4  -1  163.48    6.40
  -4  -4  -1  162.88    6.60
  -4  -4  -1  162.38    6.40
  -4  -4  -1  169.68    6.70
   4   4   1  167.48    6.30
   4   4   1  173.68    6.30
   4   4   1  163.28    6.70
   4   4   1  161.88    6.90
   4   4   1  170.18    6.30
   4   4   1  166.88    6.90
   4   4   1  166.78    6.30
  -5  -4  -1   32.70    2.20
  -5  -4  -1   35.10    1.80
  -5  -4  -1   35.40    1.70
  -5  -4  -1   38.10    2.00
  -5  -4  -1   35.70    1.70
  -5  -4  -1   33.10    1.80
  -5  -4  -1   36.20    1.70
   5   4   1   37.20    2.00
   5   4   1   36.20    1.70
   5   4   1   37.90    1.80
   5   4   1   32.60    2.20
   5   4   1   38.20    2.10
  -6  -4  -1  310.97   12.70
  -6  -4  -1  305.67   11.50
  -6  -4  -1  316.47   11.50
  -6  -4  -1  306.57   11.90
  -6  -4  -1  321.07   12.20
  -6  -4  -1  326.17   12.10
  -6  -4  -1  312.77   12.00
  -6  -4  -1  321.57   12.40
   6   4   1  303.37   12.10
   6   4   1  318.07   12.00
   6   4   1  275.17   12.50
   6   4   1  315.97   12.20
   6   4   1  318.07   12.00
  -7  -4  -1    6.70    0.90
  -7  -4  -1    4.90    1.20
  -7  -4  -1    6.10    1.10
  -7  -4  -1    4.10    0.90
  -7  -4  -1    5.70    0.90
   7   4   1    3.80    1.10
   7   4   1    4.40    0.80
   7   4   1    4.80    0.90
  -8  -4  -1    3.20    0.80
  -8  -4  -1    2.20    1.00
  -8  -4  -1    3.30    0.90
  -8  -4  -1    1.30    0.90
   8   4   1    2.60    1.00
   8   4   1    2.50    0.90
   8   4   1    3.40    0.70
  -9  -4  -1    0.20    0.80
  -9  -4  -1    1.30    1.10
  -9  -4  -1    0.10    0.70
  -9  -4  -1    0.60    1.10
   9   4   1    0.10    0.70
   9   4   1   -1.30    0.70
 -10  -4  -1   -0.20    1.10
   6  -5  -1    0.80    1.10
   6  -5  -1    1.10    1.50
   6  -5  -1   -0.20    1.20
  -6   5   1    2.80    1.30
  -6   5   1   -0.20    1.40
  -6   5   1    2.30    1.40
   5  -5  -1    3.30    1.40
   5  -5  -1    5.00    1.30
   5  -5  -1    7.50    1.90
   5  -5  -1    6.70    1.70
  -5   5   1    3.10    1.20
  -5   5   1    2.20    1.30
  -5   5   1    3.40    1.50
   4  -5  -1    5.00    1.30
   4  -5  -1    7.60    1.80
   4  -5  -1    8.80    1.60
   4  -5  -1    8.80    1.50
  -4   5   1    9.40    1.60
  -4   5   1    7.00    1.40
  -4   5   1    8.20    1.70
   3  -5  -1    1.00    0.90
   3  -5  -1    0.30    0.80
   3  -5  -1    0.50    0.80
   3  -5  -1   -0.10    0.80
  -3   5   1    0.50    0.70
  -3   5   1   -1.40    0.60
  -3   5   1   -0.10    0.50
  -3   5   1    0.30    0.80
   2  -5  -1    3.10    0.90
   2  -5  -1    4.90    0.80
   2  -5  -1    4.10    1.00
   2  -5  -1    2.80    1.00
   2  -5  -1    2.50    0.90
  -2   5   1    3.90    1.00
  -2   5   1    3.90    0.90
  -2   5   1    4.80    0.90
  -2   5   1    3.60    0.90
   1  -5  -1   60.59    3.30
   1  -5  -1   56.29    3.00
   1  -5  -1   64.89    2.80
   1  -5  -1   61.49    3.30
   1  -5  -1   61.19    3.10
  -1   5   1   58.99    3.10
  -1   5   1   56.79    3.10
  -1   5   1   56.99    3.10
  -1   5   1   62.09    3.10
   0  -5  -1   28.20    1.50
   0  -5  -1   28.70    1.80
   0  -5  -1   28.50    2.10
   0  -5  -1   28.30    1.90
   0  -5  -1   27.40    1.80
   0   5   1   30.00    1.90
   0   5   1   29.10    1.80
   0   5   1   28.20    1.70
   0   5   1   31.40    1.50
   0   5   1   30.40    1.40
  -1  -5  -1    1.10    0.40
  -1  -5  -1    1.10    0.50
  -1  -5  -1    1.80    0.40
  -1  -5  -1    0.50    0.50
  -1  -5  -1    1.70    0.60
  -1  -5  -1    1.60    0.50
   1   5   1    1.20    0.60
   1   5   1    1.70    0.40
   1   5   1    1.70    0.40
   1   5   1    1.60    0.40
   1   5   1    2.00    0.60
  -2  -5  -1  357.06   12.20
  -2  -5  -1  308.57   12.20
  -2  -5  -1  323.77   12.30
  -2  -5  -1  343.27   12.20
  -2  -5  -1  309.07   12.10
  -2  -5  -1  321.47   12.20
  -2  -5  -1  338.57   12.80
   2   5   1  330.97   12.10
   2   5   1  340.47   12.20
   2   5   1  298.67   12.70
   2   5   1  314.97   12.30
   2   5   1  318.87   12.10
   2   5   1  307.87   12.50
  -3  -5  -1   65.09    2.80
  -3  -5  -1   65.89    2.80
  -3  -5  -1   67.29    2.70
  -3  -5  -1   67.29    2.70
  -3  -5  -1   63.09    3.20
  -3  -5  -1   68.29    2.70
  -3  -5  -1   67.19    2.70
  -3  -5  -1   66.09    3.30
   3   5   1   70.79    3.40
   3   5   1   66.99    2.70
   3   5   1   66.89    2.70
   3   5   1   69.49    2.70
   3   5   1   65.89    3.10
   3   5   1   64.49    3.10
  -4  -5  -1   10.60    0.60
  -4  -5  -1   11.40    0.60
  -4  -5  -1   10.10    0.60
  -4  -5  -1   10.10    0.70
  -4  -5  -1   10.40    0.70
  -4  -5  -1   12.60    1.20
  -4  -5  -1   10.80    0.60
  -4  -5  -1    9.00    1.10
   4   5   1   11.30    0.60
   4   5   1   11.00    1.20
   4   5   1   11.40    1.20
   4   5   1   10.80    1.30
  -5  -5  -1    1.40    0.30
  -5  -5  -1    1.30    0.40
  -5  -5  -1    1.60    0.50
  -5  -5  -1    0.70    0.50
  -5  -5  -1    1.10    0.30
  -5  -5  -1    1.70    0.50
   5   5   1    0.50    0.60
   5   5   1   -0.30    0.40
   5   5   1    1.90    0.40
   5   5   1    1.60    0.30
   5   5   1    1.20    0.30
   5   5   1    1.40    0.30
   5   5   1    1.50    0.60
  -6  -5  -1    6.30    1.00
  -6  -5  -1    6.20    0.70
  -6  -5  -1    6.10    1.00
  -6  -5  -1    7.90    0.80
  -6  -5  -1    6.90    0.80
  -6  -5  -1    6.00    1.30
   6   5   1    5.60    1.20
   6   5   1    8.50    1.00
   6   5   1    6.50    1.00
   6   5   1    6.30    1.10
   6   5   1    7.10    0.80
  -7  -5  -1   -0.80    0.40
  -7  -5  -1   -0.20    0.60
  -7  -5  -1   -0.40    0.40
  -7  -5  -1   -0.20    0.70
  -7  -5  -1   -0.20    0.50
   7   5   1   -0.70    0.40
   7   5   1   -0.50    0.50
   7   5   1    0.30    0.50
   7   5   1   -0.20    0.40
  -8  -5  -1    6.10    1.20
  -8  -5  -1    5.10    1.30
  -8  -5  -1    4.00    1.00
  -8  -5  -1    3.30    0.80
  -8  -5  -1    4.80    0.90
   8   5   1    4.20    1.20
   8   5   1    4.10    0.90
   8   5   1    4.80    1.00
  -9  -5  -1    1.90    1.30
  -9  -5  -1    3.00    1.30
   9   5   1    2.60    1.10
 -10  -5  -1    2.30    1.40
  10   5   1    2.80    1.40
   5  -6  -1   -0.90    1.20
   5  -6  -1   -1.30    1.00
   5  -6  -1   -0.20    1.30
   5  -6  -1    1.80    1.10
  -5   6   1    0.20    1.20
  -5   6   1    2.20    1.30
  -5   6   1    1.20    1.00
   4  -6  -1    1.10    1.10
   4  -6  -1   -1.20    1.00
   4  -6  -1    0.40    1.30
   4  -6  -1   -0.10    1.00
  -4   6   1    1.00    1.10
  -4   6   1   -0.50    0.70
  -4   6   1   -0.50    0.90
   3  -6  -1    0.00    1.00
   3  -6  -1   -0.30    0.70
   3  -6  -1    1.10    1.00
   3  -6  -1    1.50    1.20
  -3   6   1    0.90    0.90
  -3   6   1   -0.40    0.80
  -3   6   1   -0.10    0.70
   2  -6  -1    4.50    1.20
   2  -6  -1    4.50    1.20
   2  -6  -1    3.80    1.10
   2  -6  -1    5.40    1.30
  -2   6   1    4.90    1.10
  -2   6   1    4.10    1.00
  -2   6   1    5.00    1.10
  -2   6   1    4.80    1.20
   1  -6  -1    0.10    0.70
   1  -6  -1    0.40    0.60
   1  -6  -1   -1.10    0.60
   1  -6  -1   -0.50    0.50
   1  -6  -1    0.20    0.50
  -1   6   1    0.00    0.50
  -1   6   1    0.50    0.70
  -1   6   1    0.10    0.60
   0  -6  -1   24.50    1.40
   0  -6  -1   23.50    1.90
   0  -6  -1   24.80    1.70
   0  -6  -1   24.40    1.80
   0  -6  -1   24.40    2.10
   0   6   1   24.80    1.80
   0   6   1   23.90    1.80
   0   6   1   24.90    1.90
   0   6   1   22.60    1.60
   0   6   1   23.90    1.30
  -1  -6  -1    3.90    0.80
  -1  -6  -1    4.20    0.70
  -1  -6  -1    3.60    0.80
  -1  -6  -1    4.40    1.10
  -1  -6  -1    3.50    0.70
  -1  -6  -1    4.90    0.60
   1   6   1    4.30    0.70
   1   6   1    4.10    0.70
   1   6   1    2.50    0.90
   1   6   1    5.10    0.60
   1   6   1    3.70    0.70
   1   6   1    5.80    1.00
  -2  -6  -1   53.39    3.00
  -2  -6  -1   53.69    2.40
  -2  -6  -1   50.59    2.50
  -2  -6  -1   55.59    2.30
   2   6   1   54.09    2.80
   2   6   1   53.69    3.10
   2   6   1   51.29    2.40
   2   6   1   50.39    2.40
   2   6   1   57.29    2.50
   2   6   1   48.40    2.30
  -3  -6  -1    3.40    0.50
  -3  -6  -1    1.90    0.80
  -3  -6  -1    3.90    0.60
  -3  -6  -1    2.60    0.90
  -3  -6  -1    3.20    0.50
  -3  -6  -1    3.40    0.60
  -3  -6  -1    2.60    0.40
  -3  -6  -1    3.20    0.50
  -3  -6  -1    3.30    0.50
   3   6   1    3.60    0.70
   3   6   1    3.60    0.40
   3   6   1    2.00    0.70
   3   6   1    3.30    0.40
   3   6   1    2.80    0.50
   3   6   1    2.80    0.80
  -4  -6  -1    2.90    0.50
  -4  -6  -1    3.50    0.40
  -4  -6  -1    3.10    0.40
  -4  -6  -1    3.00    0.80
  -4  -6  -1    3.00    0.40
  -4  -6  -1    3.60    0.50
  -4  -6  -1    3.60    0.90
   4   6   1    2.90    0.80
   4   6   1    3.40    0.40
   4   6   1    3.20    0.40
   4   6   1    3.80    0.80
   4   6   1    2.50    0.70
  -5  -6  -1   56.09    2.20
  -5  -6  -1   52.39    2.80
  -5  -6  -1   49.20    2.30
  -5  -6  -1   51.19    2.40
  -5  -6  -1   56.59    3.00
   5   6   1   55.19    2.20
   5   6   1   50.49    2.20
   5   6   1   54.39    3.20
   5   6   1   53.49    3.00
   5   6   1   53.49    2.30
  -6  -6  -1  121.59    5.60
  -6  -6  -1  127.79    5.00
  -6  -6  -1  130.39    5.00
  -6  -6  -1  131.59    5.40
  -6  -6  -1  125.49    5.20
   6   6   1  111.49    5.80
   6   6   1  128.19    5.90
   6   6   1  127.19    5.60
   6   6   1  130.49    5.00
  -7  -6  -1   -0.50    0.60
  -7  -6  -1   -0.50    0.60
  -7  -6  -1    0.10    0.50
   7   6   1   -0.40    0.50
   7   6   1    0.00    0.60
   7   6   1    0.20    0.50
  -8  -6  -1    5.80    1.20
  -8  -6  -1    4.70    1.40
  -8  -6  -1    7.30    1.30
   8   6   1    6.70    1.40
   8   6   1    6.70    1.20
   8   6   1    6.90    1.10
  -9  -6  -1    3.20    1.10
  -9  -6  -1   -0.10    1.10
   9   6   1    1.60    1.10
 -10  -6  -1    0.00    1.20
  10   6   1   -1.20    0.90
   4  -7  -1   -0.60    1.20
   4  -7  -1    1.00    1.30
   4  -7  -1    1.40    1.30
   4  -7  -1    1.00    1.20
  -4   7   1    1.30    1.30
  -4   7   1   -0.80    0.80
   3  -7  -1    4.00    1.50
   3  -7  -1    0.60    0.90
   3  -7  -1    0.70    1.20
   3  -7  -1    1.20    1.10
  -3   7   1    3.60    1.20
  -3   7   1    1.00    1.00
   2  -7  -1   -0.60    0.80
   2  -7  -1    0.10    1.00
   2  -7  -1    1.20    1.10
   2  -7  -1   -1.00    0.70
  -2   7   1    0.20    0.70
  -2   7   1    0.00    0.60
   1  -7  -1    0.60    0.90
   1  -7  -1    0.80    0.70
   1  -7  -1    0.10    0.60
   1  -7  -1    0.20    0.90
  -1   7   1    0.80    0.80
  -1   7   1    1.90    0.90
  -1   7   1    2.10    1.00
   0  -7  -1    9.50    1.40
   0  -7  -1    6.60    1.30
   0  -7  -1    6.10    1.20
   0  -7  -1    6.00    1.10
   0   7   1    7.80    1.60
   0   7   1    7.60    1.30
   0   7   1    8.20    1.30
   0   7   1    6.40    1.10
  -1  -7  -1    6.50    1.30
  -1  -7  -1    4.60    1.00
  -1  -7  -1    5.90    1.00
  -1  -7  -1    4.10    0.90
   1   7   1    6.40    0.90
   1   7   1    7.40    0.90
   1   7   1    4.40    1.10
   1   7   1    7.30    0.80
   1   7   1    7.00    1.20
  -2  -7  -1   46.50    2.30
  -2  -7  -1   46.70    2.00
  -2  -7  -1   45.30    2.40
  -2  -7  -1   44.60    3.00
   2   7   1   39.90    2.80
   2   7   1   46.90    2.30
   2   7   1   46.70    2.70
   2   7   1   43.00    2.20
   2   7   1   40.50    2.10
  -3  -7  -1    5.20    0.80
  -3  -7  -1    6.30    0.70
  -3  -7  -1    5.00    0.70
  -3  -7  -1    5.10    1.20
  -3  -7  -1    5.70    1.20
  -3  -7  -1    6.00    0.70
   3   7   1    5.30    1.10
   3   7   1    7.30    1.20
   3   7   1    5.70    0.60
   3   7   1    5.70    0.90
  -4  -7  -1    4.90    0.70
  -4  -7  -1    3.80    0.50
  -4  -7  -1    4.00    0.60
  -4  -7  -1    2.20    0.90
  -4  -7  -1    3.40    1.00
   4   7   1    4.10    0.90
   4   7   1    4.50    1.10
   4   7   1    4.40    0.80
   4   7   1    4.30    0.50
  -5  -7  -1   10.60    1.40
  -5  -7  -1   10.30    0.90
  -5  -7  -1   14.10    1.70
   5   7   1   10.50    1.40
   5   7   1   13.20    1.70
   5   7   1   11.90    1.50
  -6  -7  -1    0.50    0.80
  -6  -7  -1   -0.30    0.40
  -6  -7  -1    0.30    0.70
   6   7   1    0.00    0.70
   6   7   1   -1.00    0.70
  -7  -7  -1    0.20    0.50
  -7  -7  -1   -0.30    0.70
   7   7   1   -0.20    0.70
   7   7   1   -0.10    0.70
  -8  -7  -1    2.50    1.10
  -8  -7  -1    3.70    1.40
  -8  -7  -1    2.80    0.90
   8   7   1    1.50    1.00
   8   7   1    1.30    0.90
  -9  -7  -1   -0.30    0.80
  -9  -7  -1    0.90    1.10
   9   7   1   -0.40    0.70
   9   7   1   -0.50    1.00
 -10  -7  -1   -1.70    0.90
 -10  -7  -1    0.60    1.10
  10   7   1   -0.10    0.90
   3  -8  -1   -1.10    1.20
   3  -8  -1    0.40    1.10
   3  -8  -1   -2.10    1.00
   3  -8  -1    0.30    1.30
  -3   8   1    0.10    0.80
   2  -8  -1    0.30    1.10
   2  -8  -1   -0.50    0.90
   2  -8  -1    1.10    1.20
   2  -8  -1   -1.40    0.80
  -2   8   1   -0.10    0.90
  -2   8   1   -0.20    0.70
   1  -8  -1   -1.00    1.10
   1  -8  -1    1.50    1.00
   1  -8  -1    1.00    0.80
   1  -8  -1    0.60    0.80
  -1   8   1    1.40    0.90
  -1   8   1    0.00    0.60
  -1   8   1    0.10    0.70
   0  -8  -1    0.60    0.90
   0  -8  -1    1.60    0.80
   0  -8  -1    2.40    1.20
   0  -8  -1    2.00    0.90
   0   8   1    0.30    0.70
   0   8   1    1.10    0.70
   0   8   1    0.40    0.80
   0   8   1    2.20    1.00
  -1  -8  -1   -0.60    0.50
  -1  -8  -1    0.20    0.70
  -1  -8  -1    1.20    1.00
   1   8   1   -0.50    0.50
   1   8   1   -0.20    0.60
   1   8   1   -0.20    0.50
   1   8   1    0.80    0.80
  -2  -8  -1    1.60    1.00
  -2  -8  -1    1.00    0.70
  -2  -8  -1    0.70    0.50
  -2  -8  -1    2.10    1.10
   2   8   1    0.20    0.40
   2   8   1    0.40    0.70
   2   8   1   -0.80    0.60
   2   8   1    0.40    0.40
   2   8   1    0.40    0.60
  -3  -8  -1    2.40    1.10
  -3  -8  -1    5.20    0.90
  -3  -8  -1    3.20    1.10
   3   8   1    3.60    0.80
   3   8   1    3.30    1.00
   3   8   1    3.20    0.90
   3   8   1    4.00    0.70
  -4  -8  -1    1.80    1.00
  -4  -8  -1    1.00    0.90
  -4  -8  -1    0.80    0.50
   4   8   1    0.70    0.60
   4   8   1    0.90    0.90
   4   8   1    2.10    0.70
  -5  -8  -1    8.20    1.40
  -5  -8  -1   10.00    1.00
  -5  -8  -1    8.60    1.60
   5   8   1    7.10    1.20
   5   8   1    6.60    1.40
   5   8   1    9.70    1.30
  -6  -8  -1    7.90    1.50
  -6  -8  -1    8.30    1.40
  -6  -8  -1    9.70    0.90
   6   8   1    7.00    1.30
   6   8   1    6.70    1.40
  -7  -8  -1    0.00    0.50
  -7  -8  -1    0.70    0.90
   7   8   1   -1.20    0.60
   7   8   1    1.10    0.90
  -8  -8  -1    3.40    1.20
  -8  -8  -1    3.80    1.40
   8   8   1    1.80    1.10
   8   8   1    1.30    0.90
  -9  -8  -1   -0.60    1.10
   9   8   1   -0.70    0.80
   9   8   1    0.50    1.10
 -10  -8  -1   -0.80    1.10
  10   8   1    2.00    1.40
  -2   9   1   -0.50    0.90
   1  -9  -1   -1.00    1.10
   1  -9  -1   -0.70    0.90
   1  -9  -1    0.10    1.00
   1  -9  -1    0.50    1.10
  -1   9   1   -0.20    0.80
  -1   9   1    0.00    1.00
  -1   9   1   -0.90    0.80
  -1   9   1    0.00    0.80
   0  -9  -1    1.60    1.00
   0  -9  -1    2.50    1.40
   0  -9  -1   -1.80    0.90
   0   9   1    2.10    1.10
   0   9   1    1.50    1.10
   0   9   1    0.30    0.70
   0   9   1    1.40    0.80
  -1  -9  -1    0.50    1.10
  -1  -9  -1    1.10    1.00
  -1  -9  -1    0.20    1.00
   1   9   1    0.50    0.70
   1   9   1    0.20    0.90
   1   9   1    1.50    0.90
  -2  -9  -1    0.40    0.80
  -2  -9  -1    0.70    1.00
  -2  -9  -1    0.10    1.20
   2   9   1    0.70    1.00
   2   9   1    1.00    0.90
  -3  -9  -1   -1.50    0.90
  -3  -9  -1    0.40    1.00
  -3  -9  -1    0.30    0.60
   3   9   1    0.80    0.70
   3   9   1   -1.20    0.60
  -4  -9  -1    5.70    1.50
  -4  -9  -1    4.00    0.90
  -4  -9  -1    5.90    1.40
   4   9   1    4.40    1.10
   4   9   1    5.40    1.00
   4   9   1    3.50    1.30
  -5  -9  -1    0.10    0.90
  -5  -9  -1    0.30    1.00
  -5  -9  -1    1.50    0.60
   5   9   1   -0.40    0.70
   5   9   1    1.50    0.80
   5   9   1   -0.70    0.70
  -6  -9  -1    0.00    0.90
  -6  -9  -1   -1.50    0.90
   6   9   1   -0.30    0.70
   6   9   1   -0.50    0.70
   6   9   1   -0.70    0.60
  -7  -9  -1    0.30    0.90
   7   9   1    1.50    0.90
   7   9   1    0.10    0.80
  -8  -9  -1    2.30    1.10
   8   9   1    0.40    0.90
   8   9   1    0.70    0.90
  -9  -9  -1   -1.50    1.00
  -9  -9  -1    0.20    1.10
   9   9   1    1.00    1.20
   9   9   1    0.70    0.90
   0 -10  -1    2.90    1.50
   0 -10  -1    0.80    1.40
   0 -10  -1   -1.40    1.00
   0  10   1   -0.70    1.00
   0  10   1    1.40    1.10
  -1 -10  -1    1.30    1.20
  -1 -10  -1   -1.80    1.10
  -1 -10  -1   -0.10    1.00
   1  10   1   -0.80    1.00
   1  10   1    0.50    0.90
  -2 -10  -1   -0.20    1.30
  -2 -10  -1   -0.40    1.00
  -2 -10  -1    0.30    0.90
   2  10   1    1.00    1.00
   2  10   1    0.30    1.00
  -3 -10  -1   -2.00    0.80
  -3 -10  -1    1.10    0.80
  -3 -10  -1   -1.40    0.90
   3  10   1    0.50    0.80
   3  10   1    0.10    0.90
  -4 -10  -1   -0.50    0.70
  -4 -10  -1   -0.60    1.00
  -4 -10  -1    1.00    1.00
   4  10   1   -0.20    0.90
   4  10   1    0.10    0.70
  -5 -10  -1   -0.30    1.10
  -5 -10  -1    0.60    1.00
   5  10   1    1.10    1.00
   5  10   1    0.10    0.70
  -6 -10  -1    1.20    1.20
  -6 -10  -1   -0.50    1.00
   6  10   1    0.50    0.90
   6  10   1   -0.20    0.90
   6  10   1   -0.10    0.70
  -7 -10  -1    1.50    1.10
   7  10   1    0.00    0.90
   7  10   1   -0.50    0.80
  -8 -10  -1    0.50    1.30
   8  10   1   -0.70    0.90
   8  10   1    0.20    1.00
  -3 -11  -1    0.30    1.40
  -3 -11  -1   -0.40    0.90
  -3 -11  -1    0.20    1.30
   3  11   1   -0.70    1.00
   3  11   1    0.70    0.90
  -4 -11  -1   -1.30    1.10
  -4 -11  -1   -1.10    1.10
   4  11   1    0.70    1.20
   4  11   1    0.50    0.80
  -5 -11  -1    0.00    1.20
  -5 -11  -1    0.80    1.30
   5  11   1    0.70    1.10
   5  11   1    1.30    0.90
  -6 -11  -1   -1.10    1.10
  -6 -11  -1    2.20    1.30
   6  11   1    0.50    1.10
   6  11   1   -0.30    0.80
   7  11   1   -0.30    1.00
   7  10  -2   -0.10    1.00
   7  10  -2    1.60    1.30
  -7 -10   2    0.30    1.10
   6  10  -2    0.10    0.90
   6  10  -2   -0.20    0.90
  -6 -10   2    0.20    1.20
  -6 -10   2    0.50    1.20
   5  10  -2    0.50    1.00
   5  10  -2    0.30    1.00
  -5 -10   2    1.10    0.90
  -5 -10   2   -1.20    1.10
  -5 -10   2    0.20    1.20
   4  10  -2   -0.40    1.00
  -4 -10   2    1.30    0.90
  -4 -10   2    0.30    1.10
  -4 -10   2    0.50    1.30
   3  10  -2    0.70    1.10
  -3 -10   2    0.70    1.20
  -3 -10   2    0.10    0.90
  -3 -10   2   -1.00    1.20
   2  10  -2   -0.20    1.00
  -2 -10   2    0.30    1.00
  -2 -10   2   -2.10    1.20
  -2 -10   2   -1.40    0.90
   1  10  -2    0.40    1.00
   1  10  -2    1.70    1.20
  -1 -10   2   -0.40    1.50
  -1 -10   2    0.40    1.10
  -1 -10   2    2.00    1.40
   8   9  -2    0.20    0.80
   8   9  -2    1.20    1.10
  -8  -9   2    0.30    1.30
   7   9  -2    0.80    1.00
   7   9  -2   -0.10    1.00
  -7  -9   2   -0.20    1.20
  -7  -9   2    0.20    0.80
   6   9  -2    0.10    0.80
   6   9  -2   -0.80    0.80
  -6  -9   2   -0.20    1.00
  -6  -9   2    0.80    1.00
  -6  -9   2    0.90    0.80
   5   9  -2   20.40    2.60
   5   9  -2   22.10    2.40
   5   9  -2   15.90    1.80
  -5  -9   2   23.30    2.50
  -5  -9   2   26.50    2.10
  -5  -9   2   21.90    2.60
   4   9  -2    2.20    0.90
   4   9  -2    2.40    0.90
   4   9  -2    6.50    1.50
  -4  -9   2    4.00    1.40
  -4  -9   2    2.60    1.20
  -4  -9   2    5.30    1.20
   3   9  -2    0.10    0.60
   3   9  -2    0.30    0.60
   3   9  -2    0.00    0.90
  -3  -9   2   -0.30    0.70
  -3  -9   2   -1.20    0.90
  -3  -9   2    0.30    0.90
   2   9  -2    1.00    0.70
   2   9  -2   -0.60    0.70
  -2  -9   2    1.30    0.90
  -2  -9   2    0.40    1.20
  -2  -9   2   -1.60    0.80
   1   9  -2    2.20    1.00
   1   9  -2    3.30    1.30
   1   9  -2    2.70    0.90
   1   9  -2    4.00    1.00
  -1  -9   2    3.00    1.10
  -1  -9   2    0.90    1.30
  -1  -9   2    2.50    1.00
  -1  -9   2    3.60    1.20
  -1  -9   2    2.40    1.30
   0   9  -2    0.00    0.80
   0   9  -2    0.30    0.80
   0   9  -2    1.10    0.80
   0   9  -2    2.20    1.10
   0  -9   2    0.90    1.10
   0  -9   2    1.00    1.00
   0  -9   2    0.90    1.20
   0  -9   2   -0.50    1.10
  -1   9  -2    0.00    1.00
  -1   9  -2   -0.20    0.70
  -1   9  -2    1.10    1.00
  -1   9  -2   -0.20    0.80
   1  -9   2   -1.60    1.10
   1  -9   2    1.60    1.10
   1  -9   2   -1.40    1.10
   1  -9   2    0.50    1.00
   9   8  -2   -1.10    1.00
  -9  -8   2   -0.30    1.00
  -9  -8   2    0.80    1.40
  -9  -8   2   -0.50    1.10
   8   8  -2    1.90    1.10
   8   8  -2    0.80    0.90
  -8  -8   2    3.80    1.20
  -8  -8   2    0.60    1.30
   7   8  -2    0.00    0.70
   7   8  -2    0.30    0.90
  -7  -8   2   -1.10    0.90
  -7  -8   2   -0.90    0.70
   6   8  -2    1.90    1.00
   6   8  -2    0.80    1.00
  -6  -8   2    0.10    0.80
  -6  -8   2   -0.70    0.90
  -6  -8   2    2.20    0.80
   5   8  -2    6.00    1.50
   5   8  -2    5.80    1.30
  -5  -8   2    5.20    1.40
  -5  -8   2    5.40    1.10
  -5  -8   2    6.60    1.40
   4   8  -2    1.40    0.50
   4   8  -2    0.90    0.70
   4   8  -2    2.40    0.80
   4   8  -2    1.90    1.10
  -4  -8   2    2.50    0.80
  -4  -8   2    2.00    1.00
  -4  -8   2    0.50    1.00
   3   8  -2   -0.20    0.50
   3   8  -2   -0.70    0.60
   3   8  -2    0.30    0.50
   3   8  -2   -0.20    0.40
  -3  -8   2    0.10    0.80
  -3  -8   2   -0.50    0.50
  -3  -8   2   -0.20    0.60
  -3  -8   2    0.40    0.60
  -3  -8   2   -1.00    0.60
   2   8  -2   -0.50    0.50
   2   8  -2    0.10    0.40
   2   8  -2   -0.20    0.50
   2   8  -2    0.10    0.80
   2   8  -2    0.70    0.50
  -2  -8   2    0.30    0.70
  -2  -8   2    0.00    0.60
  -2  -8   2    0.80    0.70
  -2  -8   2    0.00    1.00
  -2  -8   2    0.40    0.90
   1   8  -2    3.50    0.90
   1   8  -2    6.10    1.50
   1   8  -2    4.10    0.90
   1   8  -2    2.40    0.90
   1   8  -2    4.60    0.90
  -1  -8   2    5.40    1.40
  -1  -8   2    2.60    1.20
  -1  -8   2    3.60    1.10
  -1  -8   2    3.30    1.20
   0   8  -2   -0.30    0.60
   0   8  -2   -0.70    0.60
   0   8  -2   -0.30    0.80
   0   8  -2    0.70    0.70
   0  -8   2    1.10    0.90
   0  -8   2    1.50    1.10
   0  -8   2   -1.60    0.70
   0  -8   2   -0.70    0.80
  -1   8  -2    2.20    1.00
  -1   8  -2    0.50    0.70
  -1   8  -2    1.90    0.90
  -1   8  -2   -0.50    0.80
   1  -8   2    2.00    1.10
   1  -8   2    0.80    0.90
   1  -8   2    0.70    1.30
   1  -8   2   -1.30    1.10
  -2   8  -2    0.00    0.90
  -2   8  -2    0.00    0.80
  -2   8  -2   -0.10    0.70
  -2   8  -2   -1.10    0.70
   2  -8   2    0.00    1.20
   2  -8   2    0.20    1.00
   2  -8   2   -1.00    0.90
   2  -8   2    0.60    1.20
  -3   8  -2   -0.50    0.80
  -3   8  -2   -0.60    1.00
   3  -8   2   -0.10    1.00
   3  -8   2    0.10    1.10
   3  -8   2    0.20    1.20
   3  -8   2   -2.20    1.40
   3  -8   2   -1.60    0.90
  10   7  -2    1.00    1.20
 -10  -7   2    0.60    1.60
 -10  -7   2   -1.40    1.20
   9   7  -2    0.00    0.90
  -9  -7   2    0.60    1.10
  -9  -7   2    0.10    1.20
  -9  -7   2    0.00    1.10
   8   7  -2    1.30    1.00
   8   7  -2   -0.60    0.70
  -8  -7   2   -1.60    0.90
  -8  -7   2    0.40    0.90
  -8  -7   2    0.30    1.00
   7   7  -2    1.70    1.00
   7   7  -2    2.40    1.00
  -7  -7   2    0.60    0.80
  -7  -7   2    1.10    0.80
   6   7  -2   -0.80    0.60
   6   7  -2    0.50    0.70
  -6  -7   2    0.50    0.70
  -6  -7   2   -0.10    0.70
  -6  -7   2    0.10    0.90
   5   7  -2   41.20    2.90
   5   7  -2   49.30    3.20
   5   7  -2   44.30    2.30
  -5  -7   2   46.90    2.40
  -5  -7   2   44.30    2.40
  -5  -7   2   47.80    3.10
  -5  -7   2   44.60    2.60
  -5  -7   2   49.20    2.90
   4   7  -2    2.30    0.50
   4   7  -2    2.40    0.70
   4   7  -2    2.00    1.00
   4   7  -2    1.60    0.70
  -4  -7   2    1.40    0.70
  -4  -7   2    1.50    0.90
  -4  -7   2    2.10    0.90
  -4  -7   2    1.60    0.50
   3   7  -2    8.90    1.20
   3   7  -2   10.90    1.60
   3   7  -2    8.30    1.00
   3   7  -2   10.80    1.30
  -3  -7   2    9.70    1.10
  -3  -7   2    7.60    1.40
  -3  -7   2   11.10    1.30
  -3  -7   2    8.90    1.40
  -3  -7   2   11.00    1.20
   2   7  -2    3.90    0.70
   2   7  -2    4.10    0.90
   2   7  -2    3.10    1.00
   2   7  -2    6.60    1.00
   2   7  -2    3.80    0.80
  -2  -7   2    2.80    1.10
  -2  -7   2    4.40    0.90
  -2  -7   2    2.60    0.90
  -2  -7   2    5.30    0.90
  -2  -7   2    3.00    0.80
   1   7  -2    3.40    0.80
   1   7  -2    5.30    1.00
   1   7  -2    2.80    0.70
   1   7  -2    3.10    1.10
   1   7  -2    5.00    1.00
   1   7  -2    3.70    0.80
  -1  -7   2    4.30    1.10
  -1  -7   2    4.40    1.20
  -1  -7   2    4.40    1.10
  -1  -7   2    2.80    0.90
   0   7  -2    0.70    0.60
   0   7  -2   -0.30    0.40
   0   7  -2   -0.10    0.70
   0   7  -2   -0.20    0.60
   0   7  -2    0.60    0.60
   0   7  -2    0.10    0.50
   0  -7   2   -1.40    0.60
   0  -7   2   -1.00    0.70
   0  -7   2   -0.40    0.70
   0  -7   2    0.00    0.70
  -1   7  -2    0.10    0.70
  -1   7  -2    0.80    0.90
  -1   7  -2    0.20    0.80
  -1   7  -2    0.00    0.60
   1  -7   2    0.20    1.00
   1  -7   2    0.20    0.80
   1  -7   2    1.20    1.00
   1  -7   2    1.50    0.90
  -2   7  -2    1.60    1.90
  -2   7  -2    1.50    0.90
  -2   7  -2    1.50    0.90
  -2   7  -2    2.00    0.90
   2  -7   2    1.80    1.20
   2  -7   2    3.00    1.30
   2  -7   2    0.80    1.00
   2  -7   2    0.50    1.00
   2  -7   2    0.60    0.80
  -3   7  -2    0.40    0.90
  -3   7  -2    0.70    1.10
  -3   7  -2   -0.40    0.70
   3  -7   2    0.20    1.10
   3  -7   2    1.70    1.10
   3  -7   2   -0.50    0.80
   3  -7   2   -1.10    1.10
   3  -7   2   -1.00    1.00
  -4   7  -2    1.00    1.10
  -4   7  -2    0.00    1.00
  -4   7  -2    3.10    1.60
   4  -7   2    0.40    1.10
   4  -7   2    2.20    1.60
   4  -7   2    0.00    1.10
   4  -7   2    0.70    1.20
  10   6  -2   -0.80    1.10
 -10  -6   2    0.80    1.20
 -10  -6   2   -0.10    1.30
   9   6  -2   -0.80    0.90
  -9  -6   2   -1.30    0.90
  -9  -6   2    1.20    1.20
  -9  -6   2    0.30    1.00
   8   6  -2   -0.90    0.80
   8   6  -2   -0.60    0.60
  -8  -6   2    0.10    0.90
  -8  -6   2   -0.30    0.80
  -8  -6   2   -1.30    0.90
   7   6  -2    4.20    1.10
   7   6  -2    3.30    1.00
   7   6  -2    3.90    0.80
  -7  -6   2    3.40    0.80
  -7  -6   2    4.30    1.20
  -7  -6   2    3.40    1.10
   6   6  -2    8.10    1.30
   6   6  -2   11.50    1.60
  -6  -6   2   12.00    1.40
  -6  -6   2   12.30    1.20
  -6  -6   2   12.40    1.20
  -6  -6   2   10.70    1.20
  -6  -6   2   11.60    1.60
   5   6  -2   14.40    1.70
   5   6  -2   10.90    1.50
  -5  -6   2   13.50    1.20
  -5  -6   2   10.30    1.50
  -5  -6   2   15.80    1.20
  -5  -6   2   15.50    1.50
  -5  -6   2   13.60    1.50
   4   6  -2    7.20    1.20
   4   6  -2    9.00    0.90
   4   6  -2    8.10    1.20
   4   6  -2   11.70    1.10
   4   6  -2    7.20    1.00
  -4  -6   2    9.90    1.00
  -4  -6   2    7.70    1.10
  -4  -6   2    8.30    1.20
  -4  -6   2    8.60    1.30
   3   6  -2   -0.10    0.30
   3   6  -2    0.20    0.70
   3   6  -2   -0.70    0.30
   3   6  -2    0.30    0.40
   3   6  -2    0.20    0.50
  -3  -6   2    0.10    0.60
  -3  -6   2    0.10    0.40
  -3  -6   2    0.00    0.40
  -3  -6   2    0.30    0.20
  -3  -6   2   -0.30    0.60
  -3  -6   2   -0.20    0.40
   2   6  -2    4.40    0.70
   2   6  -2    6.40    0.90
   2   6  -2    6.50    0.90
   2   6  -2    5.10    1.00
   2   6  -2    3.40    0.70
   2   6  -2    5.30    0.90
  -2  -6   2    2.80    0.90
  -2  -6   2    4.80    0.80
  -2  -6   2    4.20    0.80
  -2  -6   2    2.50    0.90
  -2  -6   2    4.70    0.80
   1   6  -2    1.50    0.60
   1   6  -2    0.50    0.50
   1   6  -2    2.10    0.70
   1   6  -2    1.30    0.50
   1   6  -2    1.30    0.70
   1   6  -2    1.20    0.50
  -1  -6   2    1.60    0.80
  -1  -6   2    1.90    0.70
  -1  -6   2    1.40    0.60
  -1  -6   2    1.30    0.80
   0   6  -2    9.60    1.50
   0   6  -2   11.60    1.30
   0   6  -2   10.90    1.30
   0   6  -2    9.90    1.20
   0   6  -2   10.40    1.30
   0  -6   2    9.20    1.40
   0  -6   2    9.20    1.40
   0  -6   2   13.40    1.60
   0  -6   2   10.70    1.30
  -1   6  -2    3.60    1.00
  -1   6  -2    0.40    0.70
  -1   6  -2    2.30    0.80
  -1   6  -2    2.60    0.70
   1  -6   2    2.20    1.00
   1  -6   2    0.80    0.80
   1  -6   2    2.30    0.90
   1  -6   2    0.70    0.70
   1  -6   2    1.80    0.80
  -2   6  -2    0.80    0.70
  -2   6  -2   -0.70    0.70
  -2   6  -2    1.40    0.80
  -2   6  -2    0.70    1.00
   2  -6   2    1.10    0.80
   2  -6   2    1.10    1.00
   2  -6   2    2.00    1.10
   2  -6   2   -0.10    0.80
   2  -6   2    0.60    0.90
  -3   6  -2    0.00    1.00
  -3   6  -2    1.10    0.80
  -3   6  -2    0.60    0.80
  -3   6  -2    0.10    1.00
   3  -6   2    0.20    0.80
   3  -6   2   -0.40    1.00
   3  -6   2   -0.50    0.80
   3  -6   2   -0.30    0.90
   3  -6   2    0.20    1.00
  -4   6  -2   -0.10    1.00
  -4   6  -2   -0.10    1.10
  -4   6  -2   -0.20    0.70
   4  -6   2   -0.50    0.90
   4  -6   2   -1.30    1.00
   4  -6   2   -1.10    1.00
   4  -6   2    0.70    1.10
   4  -6   2   -0.90    0.80
  -5   6  -2    0.30    1.00
  -5   6  -2   -0.10    1.20
  -5   6  -2    0.80    1.40
   5  -6   2   -1.80    1.00
   5  -6   2    1.70    1.40
   5  -6   2   -0.50    1.10
   5  -6   2   -1.80    1.10
  10   5  -2    0.30    1.10
 -10  -5   2   -1.30    1.10
 -10  -5   2    2.10    1.40
   9   5  -2    0.20    1.00
   9   5  -2    0.70    1.20
  -9  -5   2    1.00    1.10
  -9  -5   2    1.40    1.20
   8   5  -2    2.20    0.80
   8   5  -2    1.40    0.90
  -8  -5   2    2.80    1.10
  -8  -5   2    2.50    1.10
  -8  -5   2    1.40    1.10
  -8  -5   2    0.40    0.70
   7   5  -2    0.10    0.70
   7   5  -2    0.80    0.60
   7   5  -2    0.50    0.60
  -7  -5   2   -0.10    0.50
  -7  -5   2    0.80    0.80
  -7  -5   2    1.40    0.90
  -7  -5   2    0.20    0.70
   6   5  -2   23.50    1.90
   6   5  -2   20.30    2.10
   6   5  -2   23.60    1.60
   6   5  -2   25.90    2.70
  -6  -5   2   23.10    1.60
  -6  -5   2   23.00    1.40
  -6  -5   2   25.50    1.90
  -6  -5   2   26.70    1.70
  -6  -5   2   24.10    2.00
   5   5  -2    3.40    0.90
   5   5  -2    3.60    0.70
   5   5  -2    1.80    0.80
  -5  -5   2    2.80    0.60
  -5  -5   2    1.70    0.70
  -5  -5   2    1.40    0.90
  -5  -5   2    2.40    0.80
  -5  -5   2    3.20    0.70
   4   5  -2   33.20    1.80
   4   5  -2   29.90    1.70
   4   5  -2   30.00    2.00
   4   5  -2   34.70    2.20
  -4  -5   2   31.30    2.10
  -4  -5   2   31.90    1.70
  -4  -5   2   33.90    1.90
  -4  -5   2   29.30    1.70
  -4  -5   2   33.40    1.90
  -4  -5   2   30.70    1.90
   3   5  -2   31.40    1.60
   3   5  -2   26.40    1.60
   3   5  -2   25.10    1.50
   3   5  -2   29.20    1.80
   3   5  -2   28.90    1.90
  -3  -5   2   29.00    1.80
  -3  -5   2   28.50    1.70
  -3  -5   2   27.80    1.60
  -3  -5   2   28.90    1.40
  -3  -5   2   26.70    1.60
  -3  -5   2   26.90    1.90
  -3  -5   2   25.10    1.60
   2   5  -2   25.30    1.50
   2   5  -2   24.50    1.40
   2   5  -2   21.70    1.70
   2   5  -2   24.40    1.60
   2   5  -2   25.80    1.50
  -2  -5   2   23.00    1.50
  -2  -5   2   22.20    1.70
  -2  -5   2   24.30    1.60
  -2  -5   2   24.70    1.80
  -2  -5   2   24.00    1.50
  -2  -5   2   24.20    1.60
   1   5  -2   84.59    3.70
   1   5  -2   82.99    3.70
   1   5  -2   85.39    3.70
   1   5  -2   80.99    3.60
   1   5  -2   81.49    4.00
  -1  -5   2   89.29    4.10
  -1  -5   2   77.69    3.70
  -1  -5   2   83.89    4.00
  -1  -5   2   81.99    3.80
   0   5  -2   34.30    2.00
   0   5  -2   33.70    2.20
   0   5  -2   35.80    2.10
   0   5  -2   35.00    2.10
   0  -5   2   36.50    2.20
   0  -5   2   37.40    2.30
   0  -5   2   33.50    2.30
   0  -5   2   32.70    2.00
  -1   5  -2    1.90    0.70
  -1   5  -2    2.20    0.40
  -1   5  -2    2.80    0.90
  -1   5  -2    2.20    0.80
  -1   5  -2    2.00    0.70
  -1   5  -2    2.30    0.80
   1  -5   2    0.20    0.80
   1  -5   2    1.40    0.80
   1  -5   2    2.90    0.80
   1  -5   2    0.60    0.70
  -2   5  -2    0.40    0.60
  -2   5  -2    0.40    0.60
  -2   5  -2   -0.70    0.60
  -2   5  -2    0.20    0.70
   2  -5   2   -0.10    0.70
   2  -5   2   -0.20    0.70
   2  -5   2   -1.40    0.60
   2  -5   2   -1.00    0.50
  -3   5  -2   11.20    1.40
  -3   5  -2    9.80    1.60
  -3   5  -2    9.60    1.50
  -3   5  -2   10.60    1.80
   3  -5   2    8.30    1.60
   3  -5   2    8.30    1.50
   3  -5   2    7.30    1.40
   3  -5   2    9.70    1.60
  -4   5  -2   19.30    2.10
  -4   5  -2   21.80    2.50
  -4   5  -2   17.20    2.00
  -4   5  -2   20.40    2.50
   4  -5   2   16.90    2.10
   4  -5   2   20.10    2.60
   4  -5   2   16.70    2.10
   4  -5   2   17.90    2.30
  -5   5  -2   -0.10    0.90
  -5   5  -2   -1.90    1.00
  -5   5  -2   -0.40    1.10
   5  -5   2   -0.40    1.20
   5  -5   2   -0.80    0.90
   5  -5   2    0.10    1.20
   5  -5   2    0.20    1.00
  -6   5  -2    0.20    1.00
  -6   5  -2    0.90    1.40
  -6   5  -2    0.10    1.30
   6  -5   2    1.70    1.50
   6  -5   2    3.00    1.60
   6  -5   2   -0.40    1.00
  10   4  -2    1.00    1.00
  10   4  -2   -0.60    0.90
 -10  -4   2   -0.60    1.20
 -10  -4   2    1.00    1.30
 -10  -4   2    1.50    1.40
   9   4  -2    2.50    1.30
   9   4  -2    0.50    1.00
  -9  -4   2    2.50    1.10
  -9  -4   2    3.50    1.50
  -9  -4   2    0.50    1.20
  -9  -4   2    3.20    1.20
   8   4  -2    4.80    1.30
   8   4  -2    3.50    1.10
  -8  -4   2    4.70    1.30
  -8  -4   2    6.90    1.20
  -8  -4   2    5.70    1.20
  -8  -4   2    3.70    1.20
  -8  -4   2    5.10    1.20
   7   4  -2    2.10    0.60
   7   4  -2    2.00    0.70
   7   4  -2    2.90    0.90
  -7  -4   2    2.30    1.00
  -7  -4   2    2.20    0.90
  -7  -4   2    3.40    0.80
  -7  -4   2    4.50    1.10
   6   4  -2    6.50    1.00
   6   4  -2    6.50    1.00
   6   4  -2    3.70    1.00
   6   4  -2    6.60    1.00
  -6  -4   2    6.50    1.10
  -6  -4   2    7.50    1.00
  -6  -4   2    4.70    1.20
  -6  -4   2    5.60    1.10
   5   4  -2  123.69    5.00
   5   4  -2  118.29    5.10
   5   4  -2  107.49    5.30
  -5  -4   2  112.69    5.00
  -5  -4   2  111.29    4.80
  -5  -4   2  111.69    4.60
  -5  -4   2  119.49    5.10
  -5  -4   2  115.19    5.00
  -5  -4   2  117.39    4.90
   4   4  -2   48.40    2.30
   4   4  -2   49.10    2.60
   4   4  -2   39.80    2.50
  -4  -4   2   49.99    2.30
  -4  -4   2   49.70    2.30
  -4  -4   2   49.99    2.60
  -4  -4   2   47.30    2.40
  -4  -4   2   46.80    2.40
  -4  -4   2   47.00    2.30
   3   4  -2    7.00    0.80
   3   4  -2    4.60    0.80
   3   4  -2    5.90    0.60
   3   4  -2    5.40    0.60
   3   4  -2    5.80    0.90
  -3  -4   2    4.90    0.70
  -3  -4   2    5.40    0.60
  -3  -4   2    6.40    0.90
  -3  -4   2    5.30    0.70
  -3  -4   2    4.80    0.70
  -3  -4   2    5.80    0.70
   2   4  -2  139.89    5.70
   2   4  -2  142.99    5.80
   2   4  -2  147.89    5.70
   2   4  -2  140.89    5.90
   2   4  -2  146.89    6.10
  -2  -4   2  146.89    5.40
  -2  -4   2  145.79    5.80
  -2  -4   2  145.49    5.80
  -2  -4   2  138.89    5.80
  -2  -4   2  138.49    5.90
  -2  -4   2  144.49    6.00
  -2  -4   2  145.09    5.80
   1   4  -2   70.39    3.10
   1   4  -2   67.49    3.30
   1   4  -2   65.79    3.10
   1   4  -2   67.69    3.00
   1   4  -2   66.19    3.00
  -1  -4   2   71.49    3.20
  -1  -4   2   66.69    3.30
  -1  -4   2   74.89    3.20
  -1  -4   2   71.59    3.10
  -1  -4   2   67.69    3.30
   0   4  -2  356.06   14.00
   0   4  -2  385.06   14.00
   0   4  -2  391.16   14.10
   0  -4   2  356.66   14.20
   0  -4   2  361.46   14.20
   0  -4   2  351.16   14.10
   0  -4   2  370.36   14.10
  -1   4  -2   13.10    0.70
  -1   4  -2   14.30    1.50
  -1   4  -2   12.10    1.30
  -1   4  -2    9.50    1.10
   1  -4   2   12.40    1.40
   1  -4   2   13.80    1.40
   1  -4   2   10.10    1.20
   1  -4   2   11.60    1.30
  -2   4  -2    9.30    1.30
  -2   4  -2    8.90    1.20
  -2   4  -2   11.20    1.40
   2  -4   2    9.30    1.30
   2  -4   2    6.40    1.10
   2  -4   2    6.60    1.20
   2  -4   2    8.00    1.20
  -3   4  -2    2.10    1.00
  -3   4  -2    4.40    1.10
  -3   4  -2    1.70    0.70
   3  -4   2    3.50    0.90
   3  -4   2    2.50    0.90
   3  -4   2    1.60    0.90
   3  -4   2    3.70    1.20
  -4   4  -2    4.50    1.10
  -4   4  -2    4.40    1.20
  -4   4  -2    8.40    1.50
  -4   4  -2    4.30    0.90
   4  -4   2    4.80    1.40
   4  -4   2    5.20    1.20
   4  -4   2    3.30    1.10
   4  -4   2    6.40    1.30
  -5   4  -2    2.80    1.30
  -5   4  -2    3.20    1.30
  -5   4  -2    3.90    1.20
   5  -4   2    3.10    1.20
   5  -4   2    1.80    1.20
   5  -4   2    6.20    1.60
   5  -4   2    3.40    1.10
  -6   4  -2    3.60    1.40
  -6   4  -2    1.10    1.00
  -6   4  -2    1.30    1.30
   6  -4   2   -0.60    1.00
   6  -4   2    0.90    1.30
   6  -4   2   -0.50    1.20
   6  -4   2    0.40    1.00
  -7   4  -2   -0.70    1.40
  -7   4  -2    0.10    1.30
  -7   4  -2   -1.00    1.00
   7  -4   2   -1.20    1.10
   7  -4   2    0.30    1.10
   7  -4   2   -1.70    1.20
  10   3  -2   -1.00    0.90
  10   3  -2    0.90    1.10
 -10  -3   2   -0.30    1.10
 -10  -3   2    0.10    1.00
 -10  -3   2    1.80    1.50
 -10  -3   2   -1.60    0.80
   9   3  -2    1.90    1.00
   9   3  -2    1.30    1.10
  -9  -3   2    2.20    1.40
  -9  -3   2    0.90    0.90
  -9  -3   2    1.90    1.30
  -9  -3   2    1.10    1.10
   8   3  -2    0.70    0.90
   8   3  -2   -0.20    0.70
  -8  -3   2    0.40    0.70
  -8  -3   2    1.10    0.70
  -8  -3   2   -0.40    0.60
  -8  -3   2   -0.40    0.90
  -8  -3   2    0.20    0.90
   7   3  -2    0.40    0.70
   7   3  -2    0.10    0.60
   7   3  -2   -0.40    0.60
  -7  -3   2    0.30    0.60
  -7  -3   2    0.20    0.70
  -7  -3   2   -1.50    0.60
  -7  -3   2   -0.80    0.50
   6   3  -2    0.20    0.50
   6   3  -2   -1.10    0.50
   6   3  -2    0.20    0.30
   6   3  -2    1.10    0.60
   6   3  -2    0.30    0.30
  -6  -3   2   -0.60    0.60
  -6  -3   2    0.20    0.60
  -6  -3   2   -0.20    0.50
  -6  -3   2   -0.20    0.60
   5   3  -2   22.00    1.50
   5   3  -2   17.10    1.30
   5   3  -2   20.60    1.10
   5   3  -2   17.30    1.50
   5   3  -2   18.10    1.50
  -5  -3   2   20.30    1.50
  -5  -3   2   18.10    1.30
  -5  -3   2   17.70    1.50
   4   3  -2    0.70    0.40
   4   3  -2    1.50    0.50
   4   3  -2    1.40    0.30
   4   3  -2    2.10    0.60
  -4  -3   2    1.00    0.40
  -4  -3   2    0.90    0.30
  -4  -3   2    1.70    0.50
  -4  -3   2    0.30    0.40
  -4  -3   2    1.80    0.50
  -4  -3   2    1.00    0.50
  -4  -3   2    1.20    0.30
   3   3  -2   -0.20    0.40
   3   3  -2    0.70    0.30
   3   3  -2    0.40    0.30
   3   3  -2    0.80    0.40
   3   3  -2    0.30    0.30
  -3  -3   2    0.70    0.30
  -3  -3   2    0.50    0.30
  -3  -3   2    1.30    0.40
  -3  -3   2   -0.10    0.30
  -3  -3   2    0.70    0.30
  -3  -3   2    0.50    0.30
  -3  -3   2    0.10    0.40
   2   3  -2   71.69    2.90
   2   3  -2   75.39    3.00
   2   3  -2   74.39    3.00
   2   3  -2   66.69    3.20
   2   3  -2   69.99    3.00
   2   3  -2   70.39    3.20
   2   3  -2   68.39    3.00
  -2  -3   2   73.19    2.90
  -2  -3   2   73.29    3.10
  -2  -3   2   71.89    3.00
  -2  -3   2   66.09    3.10
  -2  -3   2   65.49    3.00
  -2  -3   2   71.29    3.00
  -2  -3   2   70.19    3.20
  -2  -3   2   71.29    3.00
  -2  -3   2   75.39    3.10
  -2  -3   2   73.39    2.90
   1   3  -2   14.40    0.90
   1   3  -2   20.10    1.10
   1   3  -2   15.80    1.00
   1   3  -2   13.10    0.90
   1   3  -2   14.30    0.90
  -1  -3   2   15.20    1.00
  -1  -3   2   13.40    1.00
  -1  -3   2   12.90    0.90
  -1  -3   2   13.00    1.10
  -1  -3   2   14.60    0.90
  -1  -3   2   16.20    1.00
  -1  -3   2   15.00    1.10
  -1  -3   2   11.80    0.90
   0   3  -2  157.88    6.10
   0   3  -2  154.98    6.30
   0   3  -2  160.48    6.20
   0   3  -2  149.79    6.10
   0  -3   2  152.98    6.10
   0  -3   2  150.28    6.20
   0  -3   2  147.19    6.20
   0  -3   2  145.29    6.20
   0  -3   2  161.88    6.20
  -1   3  -2 1370.96   52.19
  -1   3  -2 1421.76   52.09
  -1   3  -2 1362.46   52.09
  -1   3  -2 1507.85   51.69
   1  -3   2 1452.15   52.19
   1  -3   2 1405.46   52.19
   1  -3   2 1407.36   52.09
   1  -3   2 1399.76   52.09
  -2   3  -2    4.60    0.90
  -2   3  -2    3.50    0.70
  -2   3  -2    3.40    0.80
   2  -3   2    2.40    0.70
   2  -3   2    3.90    0.80
   2  -3   2    3.40    0.80
   2  -3   2    3.90    0.80
  -3   3  -2    1.10    0.60
  -3   3  -2   -0.20    0.60
  -3   3  -2    0.60    0.60
   3  -3   2    0.80    0.70
   3  -3   2    0.20    0.70
   3  -3   2    0.20    0.60
   3  -3   2    0.30    0.60
  -4   3  -2   -1.10    0.60
  -4   3  -2    2.10    1.00
  -4   3  -2    1.50    0.90
   4  -3   2   -1.50    0.60
   4  -3   2    1.40    1.00
   4  -3   2    0.50    0.80
   4  -3   2   -0.90    0.70
  -5   3  -2    9.60    1.70
  -5   3  -2   13.70    1.90
  -5   3  -2    7.40    1.40
   5  -3   2    9.60    1.40
   5  -3   2    9.50    1.50
   5  -3   2    9.20    1.70
   5  -3   2    8.80    1.60
  -6   3  -2    5.90    1.60
  -6   3  -2    4.10    1.20
  -6   3  -2    3.30    1.30
   6  -3   2    1.20    0.90
   6  -3   2    4.30    1.60
   6  -3   2    5.50    1.50
   6  -3   2    4.50    1.10
  -7   3  -2   -0.90    1.10
  -7   3  -2    0.10    1.30
  -7   3  -2   -0.10    1.10
   7  -3   2    0.20    1.10
   7  -3   2   -0.30    1.20
   7  -3   2    0.30    1.10
  10   2  -2    1.00    1.20
 -10  -2   2   -0.10    1.40
 -10  -2   2    0.50    1.10
 -10  -2   2   -0.60    1.00
 -10  -2   2    0.90    1.40
   9   2  -2    2.20    1.00
   9   2  -2    0.40    1.00
  -9  -2   2    0.20    1.00
  -9  -2   2    0.60    1.10
  -9  -2   2    4.70    1.80
  -9  -2   2    2.00    1.00
   8   2  -2    0.30    0.90
   8   2  -2    2.00    1.00
   8   2  -2   -1.00    0.70
  -8  -2   2   -1.80    0.80
  -8  -2   2    0.90    0.90
  -8  -2   2    1.20    0.90
  -8  -2   2    1.10    1.20
   7   2  -2   -0.90    0.60
   7   2  -2   -0.10    0.70
   7   2  -2    0.50    0.60
  -7  -2   2    0.80    0.70
  -7  -2   2    0.10    0.80
  -7  -2   2   -1.30    0.60
  -7  -2   2   -0.40    0.70
  -7  -2   2    0.40    0.50
   6   2  -2    5.10    1.00
   6   2  -2    6.40    0.70
   6   2  -2    5.00    1.10
   6   2  -2    5.30    1.00
  -6  -2   2    5.50    0.90
  -6  -2   2    3.60    1.00
  -6  -2   2    5.30    0.90
  -6  -2   2    5.80    1.10
   5   2  -2   80.79    3.90
   5   2  -2   80.59    4.10
   5   2  -2   86.59    3.60
   5   2  -2   88.99    3.50
   5   2  -2   91.09    4.10
  -5  -2   2   85.39    3.90
  -5  -2   2   81.29    3.90
  -5  -2   2   87.49    4.20
  -5  -2   2   93.79    4.20
   4   2  -2    0.20    0.50
   4   2  -2    0.70    0.40
   4   2  -2    0.90    0.20
   4   2  -2    1.10    0.50
   4   2  -2    0.80    0.30
  -4  -2   2    0.20    0.40
  -4  -2   2    1.10    0.50
  -4  -2   2    0.20    0.30
  -4  -2   2    0.80    0.50
  -4  -2   2    0.90    0.50
   3   2  -2  906.31   31.50
   3   2  -2  867.41   31.80
   3   2  -2  807.22   31.90
   3   2  -2  882.61   31.70
   3   2  -2  878.31   31.80
  -3  -2   2  874.21   31.50
  -3  -2   2  883.81   31.80
  -3  -2   2  822.12   31.70
  -3  -2   2  864.61   31.80
  -3  -2   2  832.62   31.70
  -3  -2   2  834.92   31.80
  -3  -2   2  880.41   31.50
   2   2  -2  121.49    4.60
   2   2  -2  113.99    4.60
   2   2  -2  121.99    4.60
   2   2  -2  118.89    4.70
   2   2  -2  117.59    4.70
   2   2  -2  123.79    4.70
   2   2  -2  117.29    4.80
  -2  -2   2  115.69    4.60
  -2  -2   2  115.49    4.70
  -2  -2   2  121.09    4.70
  -2  -2   2  116.99    4.70
  -2  -2   2  113.79    4.60
  -2  -2   2  110.09    4.70
  -2  -2   2  117.79    4.70
  -2  -2   2  117.49    4.50
  -2  -2   2  124.19    4.70
   1   2  -2  475.95   17.50
   1   2  -2  489.55   17.70
   1   2  -2  476.85   17.70
   1   2  -2  480.35   17.80
   1   2  -2  474.65   17.50
   1   2  -2  481.85   17.70
   1   2  -2  485.85   17.70
   1   2  -2  494.05   17.70
  -1  -2   2  448.96   17.70
  -1  -2   2  457.85   17.70
  -1  -2   2  455.05   17.70
  -1  -2   2  488.15   17.70
  -1  -2   2  476.35   17.50
  -1  -2   2  477.85   17.70
  -1  -2   2  475.35   17.70
  -1  -2   2  481.95   17.70
  -1  -2   2  494.85   17.70
   0   2  -2   38.10    1.70
   0   2  -2   37.80    1.70
   0   2  -2   36.70    1.80
   0   2  -2   37.80    1.80
   0   2  -2   35.70    1.70
   0   2  -2   34.60    1.70
   0   2  -2   45.30    1.90
   0   2  -2   37.00    1.90
   0   2  -2   34.70    1.40
   0  -2   2   33.90    1.70
   0  -2   2   37.00    1.80
   0  -2   2   35.30    1.80
   0  -2   2   34.90    2.00
   0  -2   2   31.70    1.80
   0  -2   2   32.70    1.70
   0  -2   2   35.80    1.70
  -1   2  -2    6.20    0.80
  -1   2  -2    4.90    0.70
  -1   2  -2    6.00    0.70
  -1   2  -2    7.20    0.50
   1  -2   2    5.60    0.70
   1  -2   2    7.00    0.80
   1  -2   2    7.20    0.80
   1  -2   2    5.20    0.70
   1  -2   2    7.90    1.00
  -2   2  -2   53.79    2.70
  -2   2  -2   56.99    2.80
  -2   2  -2   55.39    2.40
  -2   2  -2   55.29    2.70
   2  -2   2   54.49    2.70
   2  -2   2   53.89    2.70
   2  -2   2   55.19    2.60
   2  -2   2   55.39    2.80
  -3   2  -2    0.40    0.50
  -3   2  -2   -0.30    0.50
  -3   2  -2   -0.60    0.40
   3  -2   2   -0.40    0.40
   3  -2   2   -0.10    0.50
   3  -2   2   -0.40    0.50
   3  -2   2   -0.50    0.40
  -4   2  -2    0.10    0.60
  -4   2  -2    0.90    0.70
  -4   2  -2    0.10    0.60
   4  -2   2   -0.20    0.60
   4  -2   2    0.10    0.60
   4  -2   2   -0.20    0.50
   4  -2   2   -0.10    0.60
  -5   2  -2    5.80    1.20
  -5   2  -2    6.30    1.20
  -5   2  -2    6.30    1.30
   5  -2   2    6.50    1.20
   5  -2   2    6.90    1.00
   5  -2   2    5.70    1.20
   5  -2   2    3.90    1.20
  -6   2  -2    6.40    1.40
  -6   2  -2    7.30    1.50
  -6   2  -2    5.00    1.20
   6  -2   2    4.60    1.30
   6  -2   2    4.60    1.30
   6  -2   2    4.90    1.00
   6  -2   2    4.90    1.20
  -7   2  -2    5.20    1.50
  -7   2  -2    2.40    1.10
  -7   2  -2    5.10    1.80
   7  -2   2    4.20    1.30
   7  -2   2    3.60    1.30
   7  -2   2    1.50    1.30
  -8   2  -2   -1.70    0.90
  -8   2  -2    0.20    1.30
  -8   2  -2    0.10    1.40
   8  -2   2   -1.30    0.90
   8  -2   2   -0.50    1.20
   8  -2   2   -0.80    1.30
   9   1  -2    1.30    1.20
  -9  -1   2    0.00    1.10
  -9  -1   2    0.70    1.00
  -9  -1   2   -1.10    1.40
  -9  -1   2    1.60    1.10
   8   1  -2   -0.30    0.90
   8   1  -2    0.00    0.80
   8   1  -2    1.00    1.00
  -8  -1   2    0.40    0.90
  -8  -1   2   -0.60    0.70
  -8  -1   2   -0.50    0.80
  -8  -1   2   -0.90    1.00
   7   1  -2   -1.50    0.70
   7   1  -2   -0.20    0.60
   7   1  -2   -0.40    0.70
  -7  -1   2    0.30    0.90
  -7  -1   2   -0.30    0.60
  -7  -1   2    0.10    0.70
  -7  -1   2    1.20    0.80
   6   1  -2    1.00    0.70
   6   1  -2    2.60    0.90
   6   1  -2    3.10    0.90
  -6  -1   2    1.90    0.80
  -6  -1   2    1.50    0.80
  -6  -1   2    1.50    0.80
  -6  -1   2    1.00    0.70
  -6  -1   2    1.20    0.60
   5   1  -2    0.30    0.50
   5   1  -2    0.60    0.60
   5   1  -2   -0.20    0.40
  -5  -1   2    0.10    0.50
  -5  -1   2    1.10    0.60
  -5  -1   2   -1.10    0.40
  -5  -1   2   -1.30    0.40
   4   1  -2   87.19    4.00
   4   1  -2   81.89    3.90
   4   1  -2   84.39    3.90
   4   1  -2   86.59    4.00
   4   1  -2   87.79    3.40
  -4  -1   2   87.59    3.90
  -4  -1   2   89.39    3.80
  -4  -1   2   89.59    4.00
  -4  -1   2   84.79    3.80
   3   1  -2  251.27    9.10
   3   1  -2  244.08    9.60
   3   1  -2  246.78    9.60
   3   1  -2  248.38    9.50
   3   1  -2  241.28    9.60
   3   1  -2  257.17    9.20
   3   1  -2  249.68    9.10
  -3  -1   2  250.27    9.60
  -3  -1   2  242.28    9.50
  -3  -1   2  245.58    9.50
  -3  -1   2  261.87    9.60
  -3  -1   2  236.88    9.50
  -3  -1   2  233.78    9.60
   2   1  -2 1069.29   39.30
   2   1  -2 1066.59   39.40
   2   1  -2 1086.99   39.10
   2   1  -2 1121.89   39.40
   2   1  -2 1117.29   39.40
   2   1  -2 1026.50   39.40
   2   1  -2 1120.19   39.30
  -2  -1   2 1034.60   39.40
  -2  -1   2 1064.49   39.30
  -2  -1   2 1070.19   39.30
  -2  -1   2 1083.99   39.40
  -2  -1   2 1082.49   39.40
  -2  -1   2 1065.79   39.40
  -2  -1   2 1051.79   39.30
  -2  -1   2 1034.60   39.10
   1   1  -2   36.20    1.60
   1   1  -2   39.70    1.60
   1   1  -2   35.40    1.50
   1   1  -2   37.40    1.60
   1   1  -2   36.70    1.70
   1   1  -2   39.10    1.60
   1   1  -2   35.30    1.60
   1   1  -2   36.60    1.60
   1   1  -2   39.50    1.70
  -1  -1   2   35.50    1.60
  -1  -1   2   34.50    1.60
  -1  -1   2   35.10    1.60
  -1  -1   2   36.50    1.50
  -1  -1   2   35.50    1.60
  -1  -1   2   33.60    1.60
  -1  -1   2   35.00    1.60
   0   1  -2   11.10    0.60
   0   1  -2   10.00    0.50
   0   1  -2    9.10    0.70
   0   1  -2    9.80    0.70
   0   1  -2   11.10    0.70
   0   1  -2   10.90    0.70
   0   1  -2   10.30    0.60
   0   1  -2   10.30    0.60
   0   1  -2   10.30    0.60
   0  -1   2   11.70    0.70
   0  -1   2    9.60    0.60
   0  -1   2   10.20    0.60
   0  -1   2   10.40    0.60
   0  -1   2   11.10    0.70
   0  -1   2   11.10    0.70
   0  -1   2   10.80    0.70
   0  -1   2   11.00    0.70
  -1   1  -2 6123.49  235.58
  -1   1  -2 6295.97  235.28
  -1   1  -2 6692.23  235.38
  -1   1  -2 6405.66  235.18
  -1   1  -2 6596.54  235.58
  -1   1  -2 6537.05  235.18
  -1   1  -2 6545.15  235.18
   1  -1   2 6277.67  235.48
   1  -1   2 6201.88  234.38
   1  -1   2 6242.88  235.18
   1  -1   2 6496.65  235.18
   1  -1   2 6575.84  234.38
   1  -1   2 6485.55  234.98
   1  -1   2 6698.93  234.28
   1  -1   2 6362.46  235.38
  -2   1  -2  198.48    7.50
  -2   1  -2  187.68    7.50
  -2   1  -2  199.78    7.40
  -2   1  -2  178.48    7.40
   2  -1   2  184.18    7.40
   2  -1   2  188.28    7.40
   2  -1   2  195.58    7.60
  -3   1  -2    0.10    0.50
  -3   1  -2    1.20    0.50
  -3   1  -2    0.80    0.50
   3  -1   2    1.30    0.40
   3  -1   2    1.10    0.50
   3  -1   2    0.70    0.50
   3  -1   2    0.80    0.50
  -4   1  -2   16.10    1.70
  -4   1  -2   15.10    1.50
  -4   1  -2   17.70    1.50
  -4   1  -2   16.70    1.40
   4  -1   2   19.70    1.10
   4  -1   2   17.00    1.20
   4  -1   2   17.60    1.40
   4  -1   2   17.80    1.70
   4  -1   2   17.00    1.50
  -5   1  -2   35.30    2.20
  -5   1  -2   39.20    2.50
  -5   1  -2   35.50    2.50
  -5   1  -2   32.50    2.30
   5  -1   2   33.10    2.40
   5  -1   2   33.60    2.00
   5  -1   2   37.20    2.40
   5  -1   2   37.30    2.40
  -6   1  -2    0.50    0.90
  -6   1  -2    0.60    0.80
  -6   1  -2    0.10    0.80
  -6   1  -2    2.20    1.00
   6  -1   2    1.30    0.90
   6  -1   2    0.80    0.60
   6  -1   2    0.10    0.90
   6  -1   2    0.20    0.70
  -7   1  -2    1.40    0.80
  -7   1  -2    0.20    1.10
  -7   1  -2   -0.60    0.90
   7  -1   2    1.70    1.00
   7  -1   2    0.70    0.90
   7  -1   2   -0.20    1.10
  -8   1  -2    3.70    1.60
  -8   1  -2    2.50    1.50
  -8   1  -2    4.60    1.50
   8  -1   2    1.20    1.10
   8  -1   2    0.70    1.10
   8  -1   2    4.60    1.60
  -9   1  -2   -0.20    1.10
  -9   1  -2    0.00    1.40
  -9   1  -2   -1.20    1.50
   9  -1   2   -0.20    1.30
   9  -1   2   -3.20    1.20
   9   0  -2   -0.70    1.00
  -9   0   2    0.60    1.00
  -9   0   2   -0.60    1.00
  -9   0   2   -0.20    1.10
   8   0  -2   -0.50    1.10
   8   0  -2    0.10    0.90
  -8   0   2    0.00    0.80
  -8   0   2   -0.40    0.80
  -8   0   2   -1.00    1.10
  -8   0   2   -0.40    0.80
   7   0  -2    5.10    1.30
   7   0  -2    4.20    1.30
  -7   0   2    1.10    0.80
  -7   0   2    4.50    1.40
  -7   0   2    3.00    1.10
  -7   0   2    2.30    1.00
   6   0  -2   19.00    2.10
   6   0  -2   14.20    1.60
   6   0  -2   13.60    1.70
  -6   0   2   18.40    1.90
  -6   0   2   17.00    1.90
  -6   0   2   15.60    2.00
  -6   0   2   14.70    1.70
   5   0  -2    3.90    0.40
   5   0  -2    4.50    1.00
   5   0  -2    2.50    0.80
   5   0  -2    0.80    0.60
  -5   0   2    2.30    0.80
  -5   0   2    3.40    0.80
  -5   0   2    3.30    0.80
  -5   0   2    2.30    0.70
  -5   0   2    2.60    0.80
   4   0  -2   50.89    2.60
   4   0  -2   50.59    2.60
   4   0  -2   50.69    2.10
   4   0  -2   47.20    2.70
   4   0  -2   47.70    2.60
  -4   0   2   49.10    2.70
  -4   0   2   47.60    2.50
  -4   0   2   51.19    2.40
  -4   0   2   48.30    2.50
   3   0  -2 1975.90   70.99
   3   0  -2 1877.21   71.39
   3   0  -2 1911.31   71.39
   3   0  -2 1965.30   71.49
   3   0  -2 1942.31   71.29
  -3   0   2 1977.10   71.49
  -3   0   2 1938.51   71.19
  -3   0   2 1937.61   71.29
  -3   0   2 2021.80   71.39
   2   0  -2  209.78    7.70
   2   0  -2  223.28    8.00
   2   0  -2  185.08    7.50
   2   0  -2  209.98    7.60
   2   0  -2  166.28    8.20
   2   0  -2  201.28    7.70
   2   0  -2  187.48    7.60
   2   0  -2  187.98    7.60
  -2   0   2  184.18    7.50
  -2   0   2  212.98    7.60
  -2   0   2  190.98    7.60
  -2   0   2  197.48    7.60
  -2   0   2  197.48    7.70
  -2   0   2  195.48    7.50
   1   0  -2    2.10    0.20
   1   0  -2    2.20    0.30
   1   0  -2    3.10    0.40
   1   0  -2    1.70    0.30
   1   0  -2    2.20    0.30
   1   0  -2    2.60    0.30
   1   0  -2    2.60    0.40
   1   0  -2    2.40    0.40
  -1   0   2    2.40    0.40
  -1   0   2    2.40    0.30
  -1   0   2    2.70    0.40
  -1   0   2    2.40    0.30
  -1   0   2    3.20    0.40
  -1   0   2    2.80    0.40
  -1   0   2    2.70    0.30
  -1   0   2    2.80    0.40
   0   0  -2  760.82   28.20
   0   0  -2  789.32   28.20
   0   0  -2  761.52   28.10
   0   0  -2  755.42   28.10
   0   0  -2  762.22   28.10
   0   0  -2  717.53   28.10
   0   0  -2  774.52   28.20
   0   0  -2  750.42   28.20
   0   0  -2  787.12   28.20
   0   0  -2  822.42   28.20
   0   0   2  805.22   28.10
   0   0   2  808.52   28.20
   0   0   2  768.72   28.20
   0   0   2  782.92   28.10
   0   0   2  737.93   28.10
   0   0   2  767.72   28.20
   0   0   2  787.82   28.20
   0   0   2  707.63   28.10
   0   0   2  755.02   28.10
   0   0   2  804.02   28.20
  -1   0  -2  862.41   33.70
  -1   0  -2 1023.60   33.70
  -1   0  -2  911.71   33.60
  -1   0  -2  853.01   33.70
  -1   0  -2  902.01   33.50
  -1   0  -2  954.10   33.70
  -1   0  -2  912.21   33.70
  -1   0  -2  922.51   33.70
  -1   0  -2  995.10   33.70
   1   0   2  925.51   33.70
   1   0   2  974.20   33.70
   1   0   2  963.70   33.70
   1   0   2  890.11   33.70
   1   0   2  834.42   33.60
   1   0   2  908.21   33.70
   1   0   2  946.61   33.70
   1   0   2  877.61   33.60
  -2   0  -2   34.00    1.60
  -2   0  -2   30.70    1.60
  -2   0  -2   34.00    1.50
  -2   0  -2   35.90    1.60
  -2   0  -2   30.10    1.60
  -2   0  -2   34.20    1.70
   2   0   2   35.20    1.60
   2   0   2   29.70    1.50
   2   0   2   32.60    1.60
   2   0   2   31.50    1.60
   2   0   2   33.80    1.60
   2   0   2   33.30    1.60
   2   0   2   34.00    1.60
  -3   0  -2   60.69    2.80
  -3   0  -2   63.99    2.60
  -3   0  -2   61.89    2.80
  -3   0  -2   63.39    2.90
  -3   0  -2   60.79    2.80
  -3   0  -2   57.89    2.80
   3   0   2   59.89    2.60
   3   0   2   62.59    2.80
   3   0   2   58.59    2.80
   3   0   2   64.39    2.40
   3   0   2   60.49    2.90
  -4   0  -2    6.70    0.90
  -4   0  -2    5.70    0.90
  -4   0  -2    6.50    0.90
  -4   0  -2    9.00    0.80
  -4   0  -2    7.20    0.90
   4   0   2    7.00    0.50
   4   0   2    4.90    0.80
   4   0   2    7.20    0.70
   4   0   2    6.30    0.90
   4   0   2    5.10    0.80
  -5   0  -2   -0.60    0.50
  -5   0  -2   -1.00    0.40
  -5   0  -2    0.60    0.60
  -5   0  -2   -0.50    0.50
   5   0   2   -0.10    0.40
   5   0   2   -0.30    0.50
   5   0   2   -0.80    0.40
   5   0   2   -0.40    0.20
   5   0   2    0.00    0.60
  -6   0  -2   16.00    1.80
  -6   0  -2   18.90    1.80
  -6   0  -2   18.20    2.00
  -6   0  -2   15.60    1.80
   6   0   2   18.10    1.80
   6   0   2   16.30    1.80
   6   0   2   15.30    1.20
   6   0   2   16.70    1.80
  -7   0  -2   24.20    2.60
  -7   0  -2   18.20    2.00
  -7   0  -2   18.70    2.20
  -7   0  -2   28.50    2.20
   7   0   2   19.30    2.10
   7   0   2   18.70    2.10
   7   0   2   21.00    2.30
  -8   0  -2   -0.10    0.70
  -8   0  -2    0.10    1.00
  -8   0  -2    1.50    1.10
   8   0   2   -0.20    0.90
   8   0   2   -1.20    0.90
   8   0   2    0.40    0.90
  -9   0  -2   -0.70    1.10
  -9   0  -2   -0.70    1.00
  -9   0  -2   -1.10    1.40
   9   0   2    0.00    1.20
   9   0   2   -0.70    1.00
   8  -1  -2    0.40    1.00
   8  -1  -2    0.30    1.30
  -8   1   2    1.40    1.40
  -8   1   2    0.00    1.00
  -8   1   2   -0.50    0.90
   7  -1  -2    1.10    1.00
   7  -1  -2    0.70    1.00
  -7   1   2    1.90    1.00
  -7   1   2    0.70    1.20
  -7   1   2    0.80    0.80
  -7   1   2    1.70    1.00
   6  -1  -2    0.70    0.90
   6  -1  -2    1.40    0.90
  -6   1   2    0.40    0.80
  -6   1   2    0.30    0.70
  -6   1   2    0.90    0.90
  -6   1   2    0.20    0.70
   5  -1  -2    0.50    0.40
   5  -1  -2    1.80    0.90
   5  -1  -2    0.70    0.70
   5  -1  -2    2.00    0.90
   5  -1  -2    0.20    0.50
  -5   1   2   -0.20    0.60
  -5   1   2    1.40    0.70
  -5   1   2    2.10    1.00
  -5   1   2    1.20    0.70
   4  -1  -2   97.79    4.60
   4  -1  -2   93.59    4.50
   4  -1  -2  101.29    4.10
   4  -1  -2  103.59    4.40
   4  -1  -2   99.89    4.80
  -4   1   2   94.29    4.50
  -4   1   2   99.79    4.40
  -4   1   2   99.79    4.60
  -4   1   2  102.89    4.70
   3  -1  -2    4.00    0.80
   3  -1  -2    4.40    0.80
   3  -1  -2    3.40    0.50
   3  -1  -2    3.50    0.60
   3  -1  -2    4.20    0.80
  -3   1   2    4.10    0.70
  -3   1   2    4.40    0.80
  -3   1   2    4.20    0.70
   2  -1  -2   66.79    3.00
   2  -1  -2   63.49    3.10
   2  -1  -2   62.19    3.00
   2  -1  -2   67.09    2.90
   2  -1  -2   68.49    2.80
  -2   1   2   64.89    3.10
  -2   1   2   65.89    3.00
  -2   1   2   67.79    2.80
  -2   1   2   74.89    2.90
   1  -1  -2  185.38    7.00
   1  -1  -2  179.98    7.20
   1  -1  -2  182.68    7.20
   1  -1  -2  196.58    7.20
   1  -1  -2  191.98    7.20
   1  -1  -2  184.18    7.00
   1  -1  -2  190.38    7.00
   1  -1  -2  187.18    7.20
   1  -1  -2  189.48    7.20
   1  -1  -2  197.48    7.20
  -1   1   2  190.08    7.20
  -1   1   2  177.78    7.20
  -1   1   2  181.68    7.20
  -1   1   2  193.58    7.00
  -1   1   2  188.28    7.00
  -1   1   2  182.78    7.20
   0  -1  -2  264.27    9.50
   0  -1  -2  251.57    9.50
   0  -1  -2  253.37    9.50
   0  -1  -2  243.68    9.60
   0  -1  -2  258.17    9.50
   0  -1  -2  266.07    9.60
   0  -1  -2  272.17    9.50
   0  -1  -2  244.88    9.50
   0   1   2  259.97    9.50
   0   1   2  249.88    9.50
   0   1   2  243.48    9.60
   0   1   2  266.47    9.50
   0   1   2  253.07    9.50
   0   1   2  253.57    9.50
   0   1   2  260.27    9.50
   0   1   2  248.28    9.50
  -1  -1  -2 1336.27   48.80
  -1  -1  -2 1410.06   48.80
  -1  -1  -2 1387.96   48.80
  -1  -1  -2 1370.36   49.00
  -1  -1  -2 1271.17   48.70
  -1  -1  -2 1306.77   49.00
  -1  -1  -2 1337.17   49.00
  -1  -1  -2 1335.57   48.90
   1   1   2 1358.36   49.00
   1   1   2 1273.57   48.80
   1   1   2 1268.17   48.80
   1   1   2 1379.56   48.80
   1   1   2 1376.96   49.00
   1   1   2 1302.07   48.80
   1   1   2 1390.16   48.90
   1   1   2 1317.67   49.00
  -2  -1  -2  100.69    3.90
  -2  -1  -2   94.69    3.90
  -2  -1  -2  106.29    4.10
  -2  -1  -2  103.69    3.90
  -2  -1  -2   96.89    3.70
  -2  -1  -2   96.09    3.90
  -2  -1  -2  102.29    3.90
  -2  -1  -2   94.89    4.00
   2   1   2  102.19    3.90
   2   1   2  103.09    4.00
   2   1   2   99.09    3.90
   2   1   2  103.99    3.90
   2   1   2  108.79    4.00
   2   1   2   93.19    3.90
   2   1   2  100.69    3.90
  -3  -1  -2  899.81   34.10
  -3  -1  -2  869.71   34.30
  -3  -1  -2  894.31   33.80
  -3  -1  -2  951.60   34.20
  -3  -1  -2  964.50   34.30
  -3  -1  -2  986.10   34.00
  -3  -1  -2  930.91   34.10
  -3  -1  -2  917.31   34.20
   3   1   2  939.01   34.20
   3   1   2  916.41   34.20
   3   1   2  992.10   34.20
   3   1   2  901.21   34.00
   3   1   2  929.31   34.20
   3   1   2  934.71   34.20
  -4  -1  -2   58.29    2.70
  -4  -1  -2   56.59    2.90
  -4  -1  -2   64.09    2.80
  -4  -1  -2   52.59    2.60
  -4  -1  -2   58.49    2.90
  -4  -1  -2   61.09    2.50
   4   1   2   58.59    2.80
   4   1   2   58.49    2.80
   4   1   2   61.09    2.30
   4   1   2   61.09    2.50
  -5  -1  -2    1.80    0.40
  -5  -1  -2    1.10    0.50
  -5  -1  -2    1.20    0.50
  -5  -1  -2    1.90    0.70
   5   1   2    1.90    0.60
   5   1   2    2.20    0.70
   5   1   2    2.10    0.40
   5   1   2    1.90    0.30
  -6  -1  -2   98.09    4.80
  -6  -1  -2  108.69    4.80
  -6  -1  -2  105.19    5.00
   6   1   2  100.49    4.80
   6   1   2   95.39    4.40
   6   1   2  114.19    5.00
  -7  -1  -2   24.40    2.40
  -7  -1  -2   21.60    2.40
  -7  -1  -2   20.30    2.00
  -7  -1  -2   25.20    2.00
   7   1   2   24.20    2.30
   7   1   2   24.40    2.40
   7   1   2   26.50    2.10
  -8  -1  -2    7.20    1.60
  -8  -1  -2    6.80    1.40
  -8  -1  -2    6.10    1.40
  -8  -1  -2    3.80    1.10
   8   1   2    5.00    1.20
   8   1   2    7.10    1.50
   8   1   2    4.50    1.20
  -9  -1  -2   -0.30    1.00
  -9  -1  -2    1.50    1.00
  -9  -1  -2    0.60    1.00
   9   1   2   -0.30    1.00
   9   1   2    2.00    1.10
 -10  -1  -2    1.90    1.30
 -10  -1  -2    0.40    1.40
 -10  -1  -2    2.90    1.50
  10   1   2    1.40    1.20
  10   1   2    1.70    1.30
   8  -2  -2    0.50    1.10
   8  -2  -2    1.00    1.40
  -8   2   2    0.00    1.10
  -8   2   2   -1.10    1.20
  -8   2   2    1.60    1.30
  -8   2   2   -1.00    0.90
   7  -2  -2   -0.80    0.90
   7  -2  -2    1.80    1.30
  -7   2   2    0.00    0.80
  -7   2   2   -0.30    1.00
  -7   2   2   -0.30    1.10
  -7   2   2   -1.20    0.90
   6  -2  -2    0.70    0.80
   6  -2  -2    1.00    1.10
  -6   2   2   -1.20    0.80
  -6   2   2    0.10    1.00
  -6   2   2    1.10    0.80
   5  -2  -2   16.50    1.40
   5  -2  -2   21.80    2.40
   5  -2  -2   18.20    2.00
  -5   2   2   15.80    2.00
  -5   2   2   15.00    1.80
  -5   2   2   16.40    1.80
  -5   2   2   13.60    1.70
   4  -2  -2    1.50    0.90
   4  -2  -2    2.80    0.60
   4  -2  -2    2.20    0.70
   4  -2  -2    3.50    1.00
  -4   2   2    1.90    0.80
  -4   2   2    2.30    0.90
  -4   2   2    1.60    0.70
  -4   2   2    4.80    0.90
   3  -2  -2   33.80    1.90
   3  -2  -2   31.90    2.00
   3  -2  -2   34.90    2.30
   3  -2  -2   31.50    2.10
  -3   2   2   33.40    2.00
  -3   2   2   30.60    2.00
  -3   2   2   34.10    1.50
  -3   2   2   39.10    2.00
   2  -2  -2  185.68    7.40
   2  -2  -2  184.08    7.50
   2  -2  -2  179.08    7.40
   2  -2  -2  183.48    7.60
  -2   2   2  176.18    7.40
  -2   2   2  197.78    7.30
  -2   2   2  199.88    7.20
  -2   2   2  187.78    7.50
  -2   2   2  188.98    7.10
  -2   2   2  182.68    7.50
   1  -2  -2  763.72   28.90
   1  -2  -2  786.62   28.80
   1  -2  -2  802.82   28.80
   1  -2  -2  760.02   29.00
   1  -2  -2  794.42   29.00
  -1   2   2  807.02   28.70
  -1   2   2  784.32   28.80
  -1   2   2  790.52   29.00
  -1   2   2  789.92   28.90
  -1   2   2  777.32   28.80
  -1   2   2  774.52   28.90
   0  -2  -2  519.25   18.60
   0  -2  -2  525.15   18.70
   0  -2  -2  491.55   18.60
   0  -2  -2  524.85   18.50
   0  -2  -2  477.45   18.60
   0  -2  -2  504.45   18.60
   0  -2  -2  497.15   18.60
   0  -2  -2  481.15   18.60
   0  -2  -2  538.35   18.70
   0   2   2  515.95   18.60
   0   2   2  533.25   18.70
   0   2   2  488.05   18.60
   0   2   2  468.65   18.60
   0   2   2  505.45   18.60
   0   2   2  493.45   18.70
  -1  -2  -2  247.98    8.70
  -1  -2  -2  230.68    8.70
  -1  -2  -2  230.98    8.60
  -1  -2  -2  237.48    8.90
  -1  -2  -2  226.48    8.60
  -1  -2  -2  228.68    8.70
  -1  -2  -2  237.88    8.60
  -1  -2  -2  234.88    8.80
  -1  -2  -2  251.37    8.90
  -1  -2  -2  242.38    9.00
   1   2   2  236.78    8.90
   1   2   2  240.18    8.60
   1   2   2  218.18    8.60
   1   2   2  226.28    8.90
   1   2   2  235.48    8.70
   1   2   2  231.78    8.90
   1   2   2  236.28    8.60
  -2  -2  -2 2689.03  101.89
  -2  -2  -2 2989.70  102.09
  -2  -2  -2 2748.12  101.99
  -2  -2  -2 2770.92  101.89
  -2  -2  -2 2987.00  102.29
  -2  -2  -2 2723.23  101.99
  -2  -2  -2 2786.92  102.09
  -2  -2  -2 2968.30  102.09
   2   2   2 2771.52  101.89
   2   2   2 2798.92  101.89
   2   2   2 2722.63  102.29
   2   2   2 2658.13  102.59
   2   2   2 2770.12  102.09
   2   2   2 2845.52  102.09
  -3  -2  -2  108.89    4.30
  -3  -2  -2  104.19    4.20
  -3  -2  -2  104.89    4.30
  -3  -2  -2  112.09    4.30
  -3  -2  -2  108.49    4.20
  -3  -2  -2  107.29    4.30
  -3  -2  -2  106.19    4.50
   3   2   2  115.39    4.20
   3   2   2  109.29    4.20
   3   2   2  102.99    4.20
   3   2   2  115.19    4.60
   3   2   2  115.79    4.30
   3   2   2  110.49    4.50
   3   2   2  110.69    4.40
  -4  -2  -2   61.59    2.80
  -4  -2  -2   60.09    2.50
  -4  -2  -2   57.09    2.60
  -4  -2  -2   65.39    2.80
  -4  -2  -2   57.39    2.90
  -4  -2  -2   57.59    2.70
  -4  -2  -2   63.89    2.50
  -4  -2  -2   57.99    2.60
   4   2   2   60.89    2.70
   4   2   2   54.89    2.90
   4   2   2   60.49    2.60
   4   2   2   59.99    2.70
  -5  -2  -2   39.00    2.10
  -5  -2  -2   39.80    2.20
  -5  -2  -2   40.80    1.80
  -5  -2  -2   37.20    2.00
  -5  -2  -2   40.30    2.20
  -5  -2  -2   36.90    2.30
  -5  -2  -2   38.70    1.60
   5   2   2   37.50    2.10
   5   2   2   40.60    2.10
   5   2   2   37.60    2.30
   5   2   2   39.50    1.70
   5   2   2   40.10    2.10
  -6  -2  -2  306.07   11.90
  -6  -2  -2  288.47   12.00
  -6  -2  -2  301.57   11.60
  -6  -2  -2  285.37   11.70
  -6  -2  -2  293.47   11.10
   6   2   2  318.17   11.80
   6   2   2  301.57   11.20
   6   2   2  304.17   11.70
   6   2   2  278.57   12.00
   6   2   2  293.87   11.60
  -7  -2  -2    1.70    0.80
  -7  -2  -2    2.20    1.00
  -7  -2  -2    2.30    0.80
   7   2   2    1.30    0.70
   7   2   2    2.00    0.80
   7   2   2    2.10    0.90
  -8  -2  -2   -0.50    0.80
  -8  -2  -2   -0.80    0.70
  -8  -2  -2    0.70    0.70
  -8  -2  -2   -0.20    0.60
   8   2   2   -0.40    0.70
   8   2   2   -0.30    0.70
   8   2   2   -1.00    0.70
  -9  -2  -2   -1.00    0.70
  -9  -2  -2    0.90    1.10
  -9  -2  -2   -0.90    0.70
  -9  -2  -2    0.50    1.10
   9   2   2   -0.30    0.80
   9   2   2    0.00    1.30
   9   2   2    0.60    1.00
 -10  -2  -2    2.00    1.40
 -10  -2  -2   -0.50    0.90
 -10  -2  -2   -0.10    1.20
  10   2   2   -1.10    0.90
  10   2   2    0.80    1.00
   7  -3  -2   -1.10    1.00
   7  -3  -2   -0.60    1.30
   7  -3  -2    1.40    1.10
  -7   3   2    1.30    1.30
  -7   3   2   -1.80    1.00
  -7   3   2    0.70    1.10
  -7   3   2   -0.10    0.80
   6  -3  -2    5.80    1.60
   6  -3  -2    7.80    1.50
  -6   3   2   11.90    1.80
  -6   3   2    8.10    1.80
  -6   3   2    5.40    1.40
  -6   3   2   10.00    1.70
   5  -3  -2   14.70    2.00
   5  -3  -2   11.50    1.40
   5  -3  -2   13.10    2.00
  -5   3   2    9.30    1.60
  -5   3   2   16.50    2.10
  -5   3   2   12.70    1.70
  -5   3   2   16.80    1.90
   4  -3  -2   23.00    2.00
   4  -3  -2   22.20    1.80
   4  -3  -2   25.30    2.50
   4  -3  -2   23.10    1.80
  -4   3   2   21.50    2.10
  -4   3   2   24.70    1.50
  -4   3   2   24.90    1.90
  -4   3   2   24.60    1.90
   3  -3  -2   20.50    1.80
   3  -3  -2   20.80    1.90
   3  -3  -2   18.80    1.50
   3  -3  -2   21.70    1.60
  -3   3   2   20.00    1.50
  -3   3   2   20.20    1.20
  -3   3   2   20.40    2.10
  -3   3   2   22.60    1.70
  -3   3   2   19.10    1.60
   2  -3  -2   70.09    3.30
   2  -3  -2   68.99    3.50
   2  -3  -2   72.59    3.30
   2  -3  -2   70.39    3.40
  -2   3   2   75.99    3.00
  -2   3   2   68.09    3.50
  -2   3   2   66.89    3.30
  -2   3   2   70.39    3.10
  -2   3   2   67.89    3.40
  -2   3   2   70.39    3.20
   1  -3  -2  101.19    4.60
   1  -3  -2  103.59    4.50
   1  -3  -2  103.59    4.50
   1  -3  -2  112.89    4.80
   1  -3  -2  106.49    4.40
   1  -3  -2  114.09    4.50
  -1   3   2  108.09    4.50
  -1   3   2  108.39    4.00
  -1   3   2  102.99    4.50
  -1   3   2   94.29    4.30
  -1   3   2  104.19    4.40
  -1   3   2  105.39    4.40
   0  -3  -2   24.20    1.20
   0  -3  -2   23.80    1.20
   0  -3  -2   19.90    1.10
   0  -3  -2   20.20    1.30
   0  -3  -2   20.80    1.20
   0  -3  -2   21.60    1.20
   0  -3  -2   20.60    1.40
   0   3   2   19.80    1.30
   0   3   2   22.20    1.20
   0   3   2   22.00    1.20
   0   3   2   19.30    1.20
   0   3   2   21.50    1.20
  -1  -3  -2   85.49    3.50
  -1  -3  -2   80.39    3.30
  -1  -3  -2   81.69    3.30
  -1  -3  -2   90.49    3.30
  -1  -3  -2   90.19    3.30
  -1  -3  -2   81.59    3.40
   1   3   2   88.19    3.30
   1   3   2   87.79    3.60
   1   3   2   88.09    3.30
   1   3   2   83.79    3.30
   1   3   2   80.49    3.30
   1   3   2   79.69    3.60
   1   3   2   83.09    3.30
  -2  -3  -2  216.48    7.60
   2   3   2  184.48    7.70
   2   3   2  195.68    7.60
   2   3   2  194.38    7.70
  -3  -3  -2   59.29    2.30
  -3  -3  -2   58.89    2.60
  -3  -3  -2   59.49    2.30
  -3  -3  -2   59.09    2.40
  -3  -3  -2   60.59    2.30
  -3  -3  -2   59.49    2.30
   3   3   2   60.69    2.80
   3   3   2   59.39    2.70
   3   3   2   61.09    2.30
   3   3   2   59.09    2.70
   3   3   2   60.69    2.30
  -4  -3  -2   60.29    2.50
  -4  -3  -2   58.79    2.90
  -4  -3  -2   59.79    2.60
  -4  -3  -2   59.39    2.50
  -4  -3  -2   58.69    2.60
  -4  -3  -2   62.09    2.60
   4   3   2   59.89    2.50
   4   3   2   60.39    2.50
   4   3   2   59.89    2.80
   4   3   2   59.29    2.70
   4   3   2   53.79    2.80
   4   3   2   60.79    2.50
  -5  -3  -2    1.20    0.40
  -5  -3  -2    2.40    0.70
  -5  -3  -2    1.80    0.50
  -5  -3  -2    2.30    0.60
  -5  -3  -2    1.70    0.50
  -5  -3  -2    1.70    0.30
  -5  -3  -2    1.30    0.40
   5   3   2    2.10    0.60
   5   3   2    2.40    0.50
   5   3   2    2.00    0.50
   5   3   2    2.00    0.70
  -6  -3  -2    6.10    1.20
  -6  -3  -2    8.80    1.00
  -6  -3  -2    9.70    1.20
  -6  -3  -2    8.40    0.90
  -6  -3  -2    7.10    1.00
  -6  -3  -2    8.30    1.20
   6   3   2    7.60    1.20
   6   3   2    8.30    1.00
   6   3   2    8.60    1.20
   6   3   2    7.30    1.00
  -7  -3  -2    0.40    0.60
  -7  -3  -2    1.30    0.60
  -7  -3  -2    1.50    0.50
  -7  -3  -2    1.40    0.90
  -7  -3  -2    1.40    0.80
   7   3   2    1.70    0.80
   7   3   2    1.00    0.60
   7   3   2    0.20    0.70
   7   3   2    1.70    0.70
  -8  -3  -2    0.70    0.90
  -8  -3  -2    1.90    0.80
  -8  -3  -2    0.50    0.70
   8   3   2    0.60    0.70
   8   3   2    1.30    0.70
  -9  -3  -2    5.60    1.40
  -9  -3  -2    4.90    1.40
  -9  -3  -2    6.60    1.30
  -9  -3  -2    5.60    1.20
   9   3   2    4.90    1.30
   9   3   2    5.40    1.20
   9   3   2    5.00    1.70
 -10  -3  -2    2.40    1.40
 -10  -3  -2    2.00    1.00
 -10  -3  -2    3.50    1.40
  10   3   2    4.00    1.30
  10   3   2    2.90    1.30
   7  -4  -2   -1.00    1.00
   7  -4  -2    0.00    1.20
   7  -4  -2    0.70    1.30
  -7   4   2    0.70    1.10
  -7   4   2   -1.20    1.20
  -7   4   2   -0.30    1.50
  -7   4   2   -1.80    1.00
   6  -4  -2   -0.50    1.10
   6  -4  -2    1.80    1.20
   6  -4  -2    1.60    1.30
  -6   4   2    0.10    1.10
  -6   4   2    1.10    1.10
  -6   4   2    0.20    1.00
  -6   4   2    0.30    0.90
   5  -4  -2   -0.60    0.70
   5  -4  -2    2.10    1.30
   5  -4  -2   -0.20    0.80
   5  -4  -2   -0.20    0.90
  -5   4   2    0.30    0.90
  -5   4   2    1.50    0.90
  -5   4   2   -0.20    1.00
  -5   4   2   -0.50    0.90
   4  -4  -2    0.10    0.80
   4  -4  -2    0.00    1.00
   4  -4  -2    0.40    0.70
   4  -4  -2    0.10    0.70
  -4   4   2    1.90    0.90
  -4   4   2    2.00    0.90
  -4   4   2    0.20    0.80
  -4   4   2    0.00    0.80
   3  -4  -2    3.20    0.90
   3  -4  -2    3.30    0.90
   3  -4  -2    3.40    0.90
   3  -4  -2    2.70    1.00
  -3   4   2    4.30    1.10
  -3   4   2    2.60    0.80
  -3   4   2    2.90    1.00
  -3   4   2    3.70    0.90
  -3   4   2    3.90    0.70
   2  -4  -2   32.00    2.10
   2  -4  -2   34.80    2.30
   2  -4  -2   31.20    2.10
   2  -4  -2   33.20    1.90
  -2   4   2   35.30    1.60
  -2   4   2   32.90    1.90
  -2   4   2   29.60    2.00
  -2   4   2   35.10    1.90
  -2   4   2   27.20    1.90
  -2   4   2   33.60    2.20
   1  -4  -2   45.40    2.50
   1  -4  -2   41.00    2.10
   1  -4  -2   43.60    2.50
   1  -4  -2   43.10    2.30
  -1   4   2   46.90    2.30
  -1   4   2   41.40    2.30
  -1   4   2   39.00    2.30
  -1   4   2   47.30    2.30
  -1   4   2   38.90    2.20
  -1   4   2   43.90    1.80
   0  -4  -2  130.99    5.50
   0  -4  -2  128.29    5.50
   0  -4  -2  139.39    5.80
   0  -4  -2  138.19    5.40
   0  -4  -2  133.19    5.50
   0   4   2  136.59    5.50
   0   4   2  131.79    5.50
   0   4   2  138.49    5.00
   0   4   2  133.69    5.60
   0   4   2  134.39    5.40
  -1  -4  -2  125.49    4.80
  -1  -4  -2  120.69    4.90
  -1  -4  -2  119.49    4.80
  -1  -4  -2  115.99    4.90
  -1  -4  -2  126.99    4.90
  -1  -4  -2  123.59    5.20
  -1  -4  -2  125.29    4.80
   1   4   2  118.29    5.10
   1   4   2  120.19    4.80
   1   4   2  118.89    4.80
   1   4   2  127.79    4.80
   1   4   2  125.59    4.70
   1   4   2  116.89    5.20
  -2  -4  -2   97.49    4.30
  -2  -4  -2   99.79    3.80
  -2  -4  -2   97.49    3.90
  -2  -4  -2  105.39    4.10
  -2  -4  -2  109.29    4.10
  -2  -4  -2   95.89    3.90
  -2  -4  -2  100.49    3.80
   2   4   2   99.69    4.10
   2   4   2  101.09    3.80
   2   4   2  100.09    3.80
   2   4   2   96.99    4.40
   2   4   2  101.49    4.30
   2   4   2   98.69    3.80
  -3  -4  -2  168.38    6.50
  -3  -4  -2  176.18    7.00
   3   4   2  172.98    7.20
   3   4   2  174.68    7.10
   3   4   2  181.58    7.00
   3   4   2  180.18    7.00
  -4  -4  -2    1.70    0.30
  -4  -4  -2    1.00    0.40
  -4  -4  -2    2.40    0.50
  -4  -4  -2    1.60    0.30
  -4  -4  -2    1.90    0.20
  -4  -4  -2    1.90    0.20
  -4  -4  -2    1.50    0.20
   4   4   2    1.30    0.20
   4   4   2    1.00    0.50
   4   4   2    2.30    0.20
   4   4   2    1.50    0.50
   4   4   2    2.00    0.20
   4   4   2    2.20    0.50
  -5  -4  -2   52.19    2.50
  -5  -4  -2   56.99    2.40
  -5  -4  -2   54.89    2.40
  -5  -4  -2   56.59    2.50
  -5  -4  -2   54.49    3.00
  -5  -4  -2   57.19    2.60
  -5  -4  -2   56.69    2.50
  -5  -4  -2   55.19    2.30
   5   4   2   56.09    2.40
   5   4   2   58.39    2.40
   5   4   2   52.69    2.70
   5   4   2   56.99    2.40
   5   4   2   55.29    2.80
   5   4   2   50.39    2.90
   5   4   2   56.99    2.30
  -6  -4  -2  146.09    5.70
  -6  -4  -2  150.48    5.70
  -6  -4  -2  140.39    6.60
  -6  -4  -2  145.39    6.00
  -6  -4  -2  149.29    5.90
  -6  -4  -2  152.78    6.00
  -6  -4  -2  144.79    6.10
  -6  -4  -2  150.98    6.10
   6   4   2  146.49    6.00
   6   4   2  135.59    6.50
   6   4   2  144.19    6.20
   6   4   2  153.68    5.90
   6   4   2  147.09    6.30
  -7  -4  -2   -0.70    0.60
  -7  -4  -2    0.40    0.70
  -7  -4  -2    0.00    0.40
  -7  -4  -2    0.00    0.40
  -7  -4  -2   -0.10    0.50
   7   4   2   -1.10    0.50
   7   4   2    0.90    0.50
   7   4   2    0.20    0.50
  -8  -4  -2    5.00    1.20
  -8  -4  -2    4.00    1.20
  -8  -4  -2    5.20    1.00
  -8  -4  -2    4.80    0.90
   8   4   2    4.40    1.20
   8   4   2    5.60    0.90
   8   4   2    6.50    1.10
  -9  -4  -2    3.80    1.00
  -9  -4  -2    2.40    1.20
  -9  -4  -2    3.70    1.00
   9   4   2    4.20    1.00
   9   4   2    2.50    0.90
   9   4   2    5.30    1.60
 -10  -4  -2    0.00    1.10
 -10  -4  -2    1.50    1.00
   6  -5  -2    0.70    1.30
   6  -5  -2    3.20    1.50
   6  -5  -2    0.40    1.10
  -6   5   2    4.50    1.60
  -6   5   2    2.80    1.30
   5  -5  -2    1.30    1.30
   5  -5  -2   -0.10    0.90
   5  -5  -2   -0.60    0.90
   5  -5  -2    3.10    1.40
  -5   5   2    2.20    1.10
  -5   5   2    0.50    0.90
  -5   5   2   -0.30    1.00
  -5   5   2    3.20    1.40
   4  -5  -2    0.60    0.90
   4  -5  -2    1.30    1.30
   4  -5  -2    0.90    0.90
   4  -5  -2    1.60    0.90
  -4   5   2    2.60    1.20
  -4   5   2   -1.00    0.70
  -4   5   2    1.40    0.90
  -4   5   2    2.10    1.20
   3  -5  -2   15.70    1.60
   3  -5  -2   15.40    2.00
   3  -5  -2   17.10    2.10
   3  -5  -2   15.40    1.80
   3  -5  -2   15.60    1.90
  -3   5   2   17.70    1.60
  -3   5   2   15.00    1.80
  -3   5   2   17.70    1.80
  -3   5   2   13.30    1.80
  -3   5   2   19.70    2.20
   2  -5  -2    2.60    0.70
   2  -5  -2    4.10    1.10
   2  -5  -2    3.60    1.00
   2  -5  -2    3.10    1.10
   2  -5  -2    2.70    0.90
  -2   5   2    3.60    0.90
  -2   5   2    3.20    0.70
  -2   5   2    3.70    0.90
  -2   5   2    0.80    0.80
  -2   5   2    4.40    1.00
   1  -5  -2    2.20    0.80
   1  -5  -2    1.40    0.80
   1  -5  -2    1.00    0.60
   1  -5  -2    1.30    0.50
   1  -5  -2    1.00    0.70
  -1   5   2    0.80    0.50
  -1   5   2    1.40    0.60
  -1   5   2    0.70    0.60
  -1   5   2    1.00    0.20
  -1   5   2    1.10    0.60
  -1   5   2    0.50    0.60
   0  -5  -2   71.79    3.30
   0  -5  -2   63.69    2.90
   0  -5  -2   64.89    3.30
   0  -5  -2   64.69    3.10
   0  -5  -2   62.49    3.10
   0  -5  -2   66.59    3.50
   0   5   2   66.49    2.60
   0   5   2   69.69    3.20
   0   5   2   67.39    3.10
   0   5   2   69.29    3.30
   0   5   2   64.39    3.30
  -1  -5  -2    0.50    0.60
  -1  -5  -2   -0.60    0.30
  -1  -5  -2    0.50    0.40
  -1  -5  -2    0.10    0.30
  -1  -5  -2    0.10    0.30
  -1  -5  -2   -0.20    0.30
   1   5   2    0.00    0.30
   1   5   2   -0.50    0.30
   1   5   2    0.10    0.20
   1   5   2    0.40    0.50
   1   5   2    0.20    0.50
  -2  -5  -2    8.50    0.80
  -2  -5  -2    9.70    0.70
  -2  -5  -2    8.80    0.70
  -2  -5  -2    9.40    0.70
  -2  -5  -2    9.90    0.80
  -2  -5  -2   10.40    1.20
   2   5   2    9.20    1.20
   2   5   2    9.60    0.60
   2   5   2    8.90    0.70
   2   5   2   10.10    0.60
   2   5   2   10.00    1.10
   2   5   2   10.30    0.70
   2   5   2    9.70    0.60
  -3  -5  -2   60.79    2.50
  -3  -5  -2   62.49    2.40
  -3  -5  -2   63.89    3.10
  -3  -5  -2   64.49    2.40
  -3  -5  -2   63.39    2.50
   3   5   2   58.09    3.00
   3   5   2   62.69    2.40
   3   5   2   63.89    3.30
   3   5   2   59.89    2.90
   3   5   2   63.99    2.40
  -4  -5  -2    0.30    0.20
  -4  -5  -2   -0.40    0.40
  -4  -5  -2    0.30    0.20
  -4  -5  -2    0.00    0.40
   4   5   2   -0.60    0.40
   4   5   2    0.70    0.50
   4   5   2    0.60    0.50
   4   5   2   -0.50    0.40
  -5  -5  -2    2.20    0.60
  -5  -5  -2    2.90    0.30
  -5  -5  -2    3.30    0.50
  -5  -5  -2    3.40    0.70
  -5  -5  -2    3.00    0.30
  -5  -5  -2    3.60    0.30
  -5  -5  -2    2.90    0.40
   5   5   2    2.90    0.70
   5   5   2    4.30    0.80
   5   5   2    2.70    0.30
   5   5   2    3.40    0.30
   5   5   2    3.20    0.40
   5   5   2    3.50    0.70
  -6  -5  -2    0.60    0.60
  -6  -5  -2    1.90    0.80
  -6  -5  -2    1.60    0.50
  -6  -5  -2    2.40    0.50
  -6  -5  -2    1.80    0.40
  -6  -5  -2    2.20    0.60
   6   5   2    0.50    0.70
   6   5   2    1.00    0.80
   6   5   2    1.50    0.40
   6   5   2    1.50    0.60
  -7  -5  -2    5.60    1.20
  -7  -5  -2    8.80    1.20
  -7  -5  -2    7.60    1.10
  -7  -5  -2    8.20    0.90
  -7  -5  -2    8.90    0.90
   7   5   2    8.50    1.10
   7   5   2    6.70    1.30
   7   5   2    8.10    0.90
   7   5   2    7.40    1.10
  -8  -5  -2    4.00    1.10
  -8  -5  -2    4.20    1.00
  -8  -5  -2    4.40    0.90
  -8  -5  -2    2.60    1.20
   8   5   2    5.40    1.00
   8   5   2    3.90    1.10
   8   5   2    4.10    0.80
  -9  -5  -2    2.20    1.20
   9   5   2    0.40    1.00
 -10  -5  -2   -0.70    1.00
 -10  -5  -2    0.40    0.80
   5  -6  -2    0.40    1.50
   5  -6  -2    0.20    1.20
   5  -6  -2    0.30    1.10
   5  -6  -2    0.50    1.30
  -5   6   2   -0.40    0.80
  -5   6   2   -1.20    1.10
   4  -6  -2    0.80    1.20
   4  -6  -2    1.30    1.00
   4  -6  -2   -1.40    0.80
   4  -6  -2    2.10    1.40
  -4   6   2    0.30    1.10
  -4   6   2   -0.80    0.80
  -4   6   2   -0.70    0.90
   3  -6  -2    0.10    1.00
   3  -6  -2   -0.60    0.90
   3  -6  -2    1.90    1.10
   3  -6  -2    0.40    0.80
  -3   6   2    1.20    0.90
  -3   6   2    1.30    0.90
  -3   6   2    1.40    1.00
   2  -6  -2    0.00    0.90
   2  -6  -2    2.00    1.00
   2  -6  -2    1.70    0.90
   2  -6  -2    1.00    1.00
   2  -6  -2    1.50    0.70
  -2   6   2    1.70    0.80
  -2   6   2    2.10    1.00
  -2   6   2    0.90    0.80
  -2   6   2    2.70    0.80
   1  -6  -2   10.30    1.40
   1  -6  -2    5.20    1.10
   1  -6  -2    5.20    1.10
   1  -6  -2    8.90    1.10
   1  -6  -2    9.30    1.30
  -1   6   2    8.70    1.20
  -1   6   2    8.20    1.20
  -1   6   2    5.50    1.10
   0  -6  -2   44.60    2.50
   0  -6  -2   45.20    2.60
   0  -6  -2   43.80    2.90
   0  -6  -2   46.10    2.50
   0  -6  -2   44.20    2.20
   0   6   2   46.20    2.70
   0   6   2   44.20    2.40
   0   6   2   42.10    1.80
   0   6   2   43.80    2.50
   0   6   2   40.00    2.60
  -1  -6  -2   18.30    1.40
  -1  -6  -2   17.80    1.30
  -1  -6  -2   16.00    1.80
  -1  -6  -2   20.40    1.50
  -1  -6  -2   17.60    1.30
  -1  -6  -2   20.10    1.20
   1   6   2   18.10    1.70
   1   6   2   19.90    1.00
   1   6   2   20.30    1.30
   1   6   2   16.70    1.30
   1   6   2   18.70    1.60
  -2  -6  -2   -0.90    0.60
  -2  -6  -2    0.40    0.40
  -2  -6  -2    1.00    0.40
  -2  -6  -2    0.00    0.30
  -2  -6  -2    0.40    0.40
   2   6   2    1.10    0.60
   2   6   2   -0.70    0.20
   2   6   2    0.20    0.20
   2   6   2    0.40    0.30
   2   6   2    0.40    0.30
   2   6   2   -0.10    0.60
  -3  -6  -2   75.09    3.10
  -3  -6  -2   76.39    3.10
  -3  -6  -2   77.49    3.10
  -3  -6  -2   75.49    3.20
  -3  -6  -2   76.49    3.90
  -3  -6  -2   82.29    3.40
   3   6   2   76.59    3.10
   3   6   2   79.19    4.00
   3   6   2   79.59    3.10
   3   6   2   77.09    3.50
   3   6   2   75.19    3.70
  -4  -6  -2   19.70    1.60
  -4  -6  -2   19.80    1.00
  -4  -6  -2   19.20    1.70
  -4  -6  -2   20.00    1.00
   4   6   2   18.40    1.40
   4   6   2   22.20    1.60
   4   6   2   22.20    1.80
  -5  -6  -2   31.30    1.40
  -5  -6  -2   34.50    2.10
  -5  -6  -2   31.00    1.40
  -5  -6  -2   28.10    2.00
   5   6   2   31.00    2.00
   5   6   2   34.80    2.30
   5   6   2   29.50    2.00
   5   6   2   29.30    2.00
  -6  -6  -2   12.70    1.30
  -6  -6  -2   14.00    1.00
  -6  -6  -2   14.20    1.50
   6   6   2   11.00    1.40
   6   6   2   11.20    1.50
   6   6   2    9.80    1.50
  -7  -6  -2   -0.40    0.50
  -7  -6  -2    0.90    0.60
  -7  -6  -2   -0.80    0.50
   7   6   2   -0.50    0.50
   7   6   2    0.10    0.70
   7   6   2    0.00    0.50
  -8  -6  -2    8.60    1.30
  -8  -6  -2   10.70    1.40
  -8  -6  -2    9.70    1.70
   8   6   2    8.00    1.30
   8   6   2    7.20    1.60
   8   6   2   10.40    1.50
  -9  -6  -2    4.90    1.60
   9   6   2    4.80    1.50
 -10  -6  -2   -0.60    1.20
 -10  -6  -2    1.00    0.90
  10   6   2    0.40    1.10
   4  -7  -2   -1.60    1.00
   4  -7  -2   -0.90    1.00
   4  -7  -2   -0.10    1.10
   4  -7  -2    1.60    1.50
  -4   7   2    1.20    1.00
   3  -7  -2    0.50    0.90
   3  -7  -2    3.60    1.60
   3  -7  -2    1.20    1.10
   3  -7  -2    1.00    1.20
  -3   7   2    1.10    0.90
  -3   7   2    0.70    1.00
   2  -7  -2   -0.40    0.90
   2  -7  -2   -0.20    0.90
   2  -7  -2    0.10    1.00
   2  -7  -2    0.30    0.90
  -2   7   2   -0.10    0.70
  -2   7   2    1.10    0.80
   1  -7  -2    0.50    0.80
   1  -7  -2   -1.50    0.70
   1  -7  -2   -0.90    0.50
   1  -7  -2   -0.50    0.80
  -1   7   2    0.50    0.60
  -1   7   2    0.40    0.70
  -1   7   2   -0.40    0.60
   0  -7  -2   20.10    2.10
   0  -7  -2   17.30    1.30
   0  -7  -2   14.20    2.00
   0  -7  -2   18.60    1.80
   0  -7  -2   19.80    1.90
   0   7   2   16.90    1.90
   0   7   2   15.60    1.80
   0   7   2   17.60    1.70
  -1  -7  -2   11.00    1.20
  -1  -7  -2    9.10    1.60
  -1  -7  -2   10.00    0.90
  -1  -7  -2    8.90    1.30
  -1  -7  -2    8.90    1.10
   1   7   2    8.00    1.00
   1   7   2    8.30    1.40
   1   7   2    9.40    0.90
   1   7   2    9.60    1.40
  -2  -7  -2    2.10    0.60
  -2  -7  -2    1.10    0.50
  -2  -7  -2    2.00    0.50
  -2  -7  -2    0.00    0.90
   2   7   2    1.50    0.50
   2   7   2    3.60    0.90
   2   7   2    1.50    0.50
   2   7   2    1.20    0.50
   2   7   2    1.40    0.90
  -3  -7  -2    7.40    0.90
  -3  -7  -2    8.70    0.80
  -3  -7  -2    7.30    0.80
  -3  -7  -2    6.20    1.30
  -3  -7  -2    8.90    0.80
   3   7   2    6.60    1.20
   3   7   2    7.00    1.20
   3   7   2    7.80    0.70
   3   7   2    6.00    0.90
  -4  -7  -2   14.80    1.70
  -4  -7  -2   16.20    1.20
  -4  -7  -2   15.00    1.00
  -4  -7  -2   14.00    1.60
   4   7   2   16.40    1.80
   4   7   2   14.90    1.80
   4   7   2   17.70    1.40
  -5  -7  -2    8.90    1.30
  -5  -7  -2    7.90    0.60
  -5  -7  -2    8.40    1.30
   5   7   2    6.90    1.10
   5   7   2    5.70    1.10
   5   7   2    7.90    1.20
  -6  -7  -2   13.20    1.50
  -6  -7  -2   13.40    0.90
  -6  -7  -2   12.40    1.50
   6   7   2   12.00    1.60
   6   7   2   12.60    1.60
  -7  -7  -2    1.50    1.10
  -7  -7  -2    0.90    0.50
  -7  -7  -2    1.60    1.00
  -7  -7  -2    0.30    0.70
   7   7   2    1.80    0.80
   7   7   2    2.30    0.90
  -8  -7  -2   -0.10    0.60
  -8  -7  -2    0.90    1.00
  -8  -7  -2    0.40    0.70
   8   7   2   -1.60    0.80
   8   7   2    0.70    0.80
   8   7   2    1.20    0.70
  -9  -7  -2   -1.60    0.90
   9   7   2   -0.40    0.80
 -10  -7  -2    0.60    0.80
 -10  -7  -2   -0.10    1.20
  10   7   2   -0.60    1.00
   3  -8  -2   -0.20    1.10
   3  -8  -2    0.90    1.30
   3  -8  -2    0.90    1.10
   3  -8  -2    0.60    1.40
  -3   8   2    0.40    0.90
   2  -8  -2    3.70    1.50
   2  -8  -2   -0.80    0.70
   2  -8  -2   -1.10    0.90
   2  -8  -2    0.10    1.10
  -2   8   2   -0.30    0.90
  -2   8   2    0.00    0.80
   1  -8  -2    4.50    1.50
   1  -8  -2    1.20    0.90
   1  -8  -2    2.20    1.00
   1  -8  -2    4.60    1.50
  -1   8   2    1.50    0.90
  -1   8   2    2.50    1.10
  -1   8   2    2.40    1.00
   0  -8  -2    0.30    0.80
   0  -8  -2    0.10    0.80
   0  -8  -2    0.00    0.70
   0  -8  -2    0.00    0.80
   0   8   2   -0.10    0.70
   0   8   2    0.30    0.80
   0   8   2    0.40    0.60
  -1  -8  -2    1.30    1.00
  -1  -8  -2    2.10    0.80
  -1  -8  -2    2.50    0.80
  -1  -8  -2    2.20    0.90
   1   8   2    2.80    0.80
   1   8   2    4.20    1.20
   1   8   2    2.80    0.70
   1   8   2    2.90    1.00
  -2  -8  -2   15.90    1.60
  -2  -8  -2   15.10    1.30
  -2  -8  -2   14.50    2.00
   2   8   2   16.60    2.00
   2   8   2   14.50    1.20
   2   8   2   14.20    1.90
   2   8   2   14.00    1.30
  -3  -8  -2   13.80    1.30
  -3  -8  -2   14.40    1.90
  -3  -8  -2   13.30    1.90
   3   8   2   12.20    1.80
   3   8   2   14.60    1.20
   3   8   2   12.10    1.60
  -4  -8  -2   -0.50    0.70
  -4  -8  -2   -0.70    0.70
  -4  -8  -2   -1.40    0.60
  -4  -8  -2    0.20    0.40
   4   8   2   -0.80    0.60
   4   8   2    0.40    0.60
   4   8   2    0.00    0.40
  -5  -8  -2    1.60    1.00
  -5  -8  -2    1.60    0.60
  -5  -8  -2    2.60    0.40
  -5  -8  -2    2.00    1.00
   5   8   2    1.40    0.80
   5   8   2    2.30    0.80
   5   8   2    2.50    0.90
  -6  -8  -2    2.70    0.90
  -6  -8  -2    6.60    1.40
   6   8   2    4.10    1.10
   6   8   2    4.20    1.20
  -7  -8  -2    0.50    0.90
  -7  -8  -2    0.30    0.80
   7   8   2    0.00    0.80
   7   8   2    0.30    0.80
  -8  -8  -2    0.20    0.80
  -8  -8  -2    0.10    0.90
   8   8   2    0.30    0.80
   8   8   2   -1.00    0.70
  -9  -8  -2    0.70    1.20
   9   8   2   -0.70    0.80
   9   8   2   -0.80    0.80
 -10  -8  -2    2.00    1.50
  10   8   2    2.10    1.30
   1  -9  -2    0.10    1.20
   1  -9  -2    0.20    1.10
   1  -9  -2    0.40    0.90
   1  -9  -2   -0.60    0.90
  -1   9   2   -1.20    0.70
  -1   9   2   -0.70    0.80
  -1   9   2    0.50    1.00
   0  -9  -2   -0.50    0.90
   0  -9  -2    0.10    1.10
   0  -9  -2    1.10    1.00
   0  -9  -2   -1.50    0.70
   0   9   2   -0.90    0.70
   0   9   2    0.10    0.70
   0   9   2    0.40    0.80
   0   9   2   -0.20    0.90
  -1  -9  -2    1.60    0.90
  -1  -9  -2    1.60    1.20
   1   9   2    1.40    0.90
   1   9   2    3.70    1.20
  -2  -9  -2    3.10    1.00
  -2  -9  -2    2.40    1.30
  -2  -9  -2    2.10    1.20
   2   9   2    2.00    1.20
   2   9   2    3.50    1.20
  -3  -9  -2    3.40    1.30
  -3  -9  -2    2.70    0.80
  -3  -9  -2    3.30    1.20
   3   9   2    2.40    1.20
   3   9   2    1.50    0.90
  -4  -9  -2    1.70    1.10
  -4  -9  -2    2.00    0.60
  -4  -9  -2    0.10    1.00
   4   9   2    3.20    1.10
   4   9   2    2.70    1.00
  -5  -9  -2    2.70    1.10
  -5  -9  -2    2.10    1.10
   5   9   2    3.10    0.90
   5   9   2    0.90    0.80
   5   9   2    5.40    1.30
  -6  -9  -2    0.80    1.00
  -6  -9  -2    1.30    1.10
   6   9   2    1.60    1.00
   6   9   2    1.10    0.80
   6   9   2    0.20    0.70
  -7  -9  -2    1.70    1.10
  -7  -9  -2    2.70    1.50
   7   9   2    1.60    1.00
   7   9   2    1.90    1.20
  -8  -9  -2   -0.90    0.80
  -8  -9  -2   -0.20    1.10
   8   9   2   -0.50    0.80
   8   9   2    0.50    1.00
  -9  -9  -2    0.70    1.10
   9   9   2    0.70    1.00
   9   9   2   -0.30    1.10
   0 -10  -2    0.50    1.20
   0 -10  -2    0.10    1.50
   0 -10  -2   -0.30    1.20
   0  10   2   -0.60    1.00
   0  10   2   -0.50    1.00
  -1 -10  -2   -0.20    1.10
  -1 -10  -2   -0.10    1.20
  -1 -10  -2    1.40    1.00
   1  10   2   -0.10    0.90
   1  10   2   -1.00    0.80
  -2 -10  -2   -1.00    1.10
  -2 -10  -2    0.00    1.10
  -2 -10  -2   -1.30    0.80
   2  10   2   -0.50    0.70
   2  10   2    1.00    1.10
  -3 -10  -2   -2.30    1.00
  -3 -10  -2    0.50    0.80
  -3 -10  -2   -0.70    1.10
   3  10   2   -0.10    0.70
   3  10   2   -0.10    1.00
  -4 -10  -2   -0.10    1.00
  -4 -10  -2    1.90    1.30
   4  10   2    1.30    1.00
   4  10   2    1.20    0.90
  -5 -10  -2   -1.50    1.00
  -5 -10  -2   -1.10    1.00
   5  10   2   -0.60    0.70
   5  10   2    0.80    1.00
  -6 -10  -2    0.70    1.10
  -6 -10  -2    1.80    1.30
   6  10   2    0.30    0.80
   6  10   2    2.40    1.30
  -7 -10  -2    3.00    1.30
   7  10   2    0.40    1.00
   7  10   2   -0.50    0.80
  -8 -10  -2    3.20    1.40
   8  10   2    0.90    1.10
   8  10   2    0.50    1.10
   9  10   2    0.60    1.00
  -3 -11  -2   -0.70    1.00
  -3 -11  -2   -1.20    1.30
   3  11   2    0.00    0.90
   3  11   2    1.10    1.10
  -4 -11  -2   -0.10    1.20
  -4 -11  -2   -0.30    1.10
   4  11   2    0.40    1.10
   4  11   2    0.60    0.90
  -5 -11  -2    0.20    1.20
  -5 -11  -2   -0.10    1.20
   5  11   2   -1.00    0.70
   5  11   2    0.80    1.10
  -6 -11  -2   -0.80    1.30
  -6 -11  -2   -1.60    1.20
   6  11   2    0.10    0.90
   6  11   2   -1.30    1.00
  -7 -11  -2    2.10    1.50
   7  11   2   -1.40    0.90
   7  10  -3    0.80    1.10
   7  10  -3    0.10    1.00
  -7 -10   3    0.80    1.50
   6  10  -3   -1.00    1.00
   6  10  -3    1.10    1.10
  -6 -10   3   -1.40    0.80
  -6 -10   3   -1.30    1.10
   5  10  -3    2.10    1.30
   5  10  -3   -1.10    0.90
  -5 -10   3    2.10    1.00
  -5 -10   3    0.20    1.30
  -5 -10   3    1.20    1.30
   4  10  -3    2.00    1.20
  -4 -10   3    2.60    1.10
  -4 -10   3   -0.50    1.30
  -4 -10   3    2.80    1.50
   3  10  -3    0.60    1.20
  -3 -10   3    1.30    1.20
  -3 -10   3    1.50    1.40
  -3 -10   3    0.40    1.40
   2  10  -3    0.10    1.00
  -2 -10   3    0.40    1.20
  -2 -10   3   -0.80    1.00
  -2 -10   3   -1.30    1.20
   1  10  -3   -0.40    1.10
  -1 -10   3   -2.00    1.30
  -1 -10   3    0.50    1.10
  -1 -10   3    0.70    1.10
   8   9  -3    1.10    1.10
   8   9  -3    0.10    1.00
  -8  -9   3    0.60    1.50
  -8  -9   3   -0.60    1.10
   7   9  -3    0.40    0.90
   7   9  -3   -0.20    0.90
  -7  -9   3    0.30    0.80
  -7  -9   3    1.00    1.20
   6   9  -3   -1.80    0.80
   6   9  -3   -1.10    0.70
  -6  -9   3    0.30    0.90
  -6  -9   3    0.50    1.20
  -6  -9   3   -1.60    0.90
   5   9  -3    5.30    1.50
   5   9  -3    3.80    1.20
  -5  -9   3    3.50    1.50
  -5  -9   3    4.10    1.50
  -5  -9   3    4.80    1.20
   4   9  -3   -0.50    0.60
   4   9  -3    0.00    1.00
  -4  -9   3   -0.30    1.00
  -4  -9   3   -0.60    0.80
  -4  -9   3    0.40    1.00
   3   9  -3    0.30    0.70
   3   9  -3    0.70    1.00
  -3  -9   3   -0.60    1.10
  -3  -9   3    0.70    1.00
  -3  -9   3    1.30    1.00
   2   9  -3   -0.40    0.90
   2   9  -3    0.20    0.70
   2   9  -3   -0.70    0.60
  -2  -9   3    1.20    1.20
  -2  -9   3   -0.80    0.90
  -2  -9   3   -0.80    0.80
   1   9  -3   -0.20    0.90
   1   9  -3    0.60    0.80
   1   9  -3    2.50    0.90
   1   9  -3    1.00    0.70
  -1  -9   3    0.50    1.00
  -1  -9   3    0.40    0.90
  -1  -9   3   -0.40    1.00
  -1  -9   3   -0.20    1.20
  -1  -9   3    1.90    1.00
   0   9  -3   -0.10    1.00
   0   9  -3   -0.70    0.70
   0   9  -3    0.80    0.80
   0   9  -3    0.10    0.70
   0  -9   3    0.60    1.10
   0  -9   3   -0.60    1.00
   0  -9   3    0.00    1.00
   0  -9   3   -0.50    1.30
  -1   9  -3    0.20    0.90
  -1   9  -3   -1.20    0.70
  -1   9  -3    0.10    0.90
  -1   9  -3    0.60    1.10
   1  -9   3    1.80    1.20
   1  -9   3   -1.20    1.00
   1  -9   3   -1.70    1.10
   1  -9   3   -0.50    1.50
   9   8  -3    0.80    1.20
  -9  -8   3   -0.90    1.10
  -9  -8   3    0.70    1.40
  -9  -8   3    0.20    1.30
   8   8  -3   -0.50    0.80
   8   8  -3   -0.60    0.90
  -8  -8   3   -0.20    1.20
  -8  -8   3    1.10    1.10
   7   8  -3   -0.20    0.80
   7   8  -3   -1.20    0.70
  -7  -8   3   -0.30    1.00
  -7  -8   3   -0.20    0.80
   6   8  -3    1.90    1.10
   6   8  -3    0.10    0.80
  -6  -8   3    0.90    0.90
  -6  -8   3   -0.40    0.90
  -6  -8   3    1.10    1.00
   5   8  -3    0.30    0.90
   5   8  -3    0.70    0.80
  -5  -8   3    1.10    0.90
  -5  -8   3    0.80    1.00
  -5  -8   3    0.60    1.00
   4   8  -3   19.30    2.30
   4   8  -3   16.70    1.90
   4   8  -3   17.80    1.40
   4   8  -3   19.00    1.50
  -4  -8   3   16.10    2.10
  -4  -8   3   17.50    1.70
  -4  -8   3   19.80    2.30
  -4  -8   3   14.90    1.80
   3   8  -3    1.00    0.60
   3   8  -3    1.50    0.60
   3   8  -3    1.90    1.00
   3   8  -3    0.60    0.60
  -3  -8   3    0.90    1.10
  -3  -8   3    1.80    0.80
  -3  -8   3    0.40    0.80
  -3  -8   3    2.50    1.10
  -3  -8   3    0.60    0.60
   2   8  -3    0.30    0.60
   2   8  -3    1.40    0.70
   2   8  -3    1.60    0.70
   2   8  -3    1.90    0.90
  -2  -8   3    1.30    1.10
  -2  -8   3    2.00    0.80
  -2  -8   3    2.00    0.90
  -2  -8   3    0.90    0.90
  -2  -8   3    3.10    1.10
   1   8  -3   -0.30    0.50
   1   8  -3   -0.40    0.60
   1   8  -3    0.20    0.50
   1   8  -3    0.40    0.60
   1   8  -3   -0.20    0.80
  -1  -8   3   -1.20    0.70
  -1  -8   3   -0.30    0.70
  -1  -8   3   -0.50    0.80
  -1  -8   3   -1.10    0.60
  -1  -8   3   -1.00    1.00
   0   8  -3   -1.20    0.50
   0   8  -3   -0.50    0.70
   0   8  -3    0.80    0.70
   0   8  -3   -0.80    0.80
   0  -8   3   -0.50    0.90
   0  -8   3   -0.70    1.10
   0  -8   3    0.30    0.80
   0  -8   3   -0.10    0.80
  -1   8  -3    0.10    0.70
  -1   8  -3    0.60    0.90
  -1   8  -3    2.10    1.00
  -1   8  -3    1.20    0.90
   1  -8   3    0.10    1.00
   1  -8   3   -2.10    0.80
   1  -8   3    3.20    1.30
   1  -8   3    0.80    1.20
  -2   8  -3   -0.20    0.70
  -2   8  -3    0.70    0.80
  -2   8  -3   -0.40    0.80
  -2   8  -3   -1.00    0.80
   2  -8   3    0.20    1.30
   2  -8   3   -0.20    0.90
   2  -8   3   -1.30    1.10
   2  -8   3    0.70    1.10
  -3   8  -3   -1.20    1.00
   9   7  -3    0.50    1.10
  -9  -7   3    0.60    1.10
  -9  -7   3   -1.20    1.10
  -9  -7   3   -1.10    1.10
   8   7  -3    3.20    1.30
   8   7  -3    4.60    1.20
  -8  -7   3    5.90    1.70
  -8  -7   3    3.30    1.30
   7   7  -3    0.20    0.70
   7   7  -3    0.70    0.80
  -7  -7   3    0.40    0.90
  -7  -7   3    0.10    1.00
   6   7  -3   11.60    1.70
   6   7  -3    9.80    1.50
  -6  -7   3    9.50    1.60
  -6  -7   3   11.70    1.50
  -6  -7   3    9.60    1.40
  -6  -7   3    9.30    1.70
   5   7  -3    3.50    1.20
   5   7  -3    2.90    0.70
   5   7  -3    2.40    1.00
  -5  -7   3    4.20    1.10
  -5  -7   3    5.00    0.90
  -5  -7   3    3.70    0.80
  -5  -7   3    4.60    1.30
  -5  -7   3    4.80    1.10
   4   7  -3   14.50    1.90
   4   7  -3   15.20    1.30
   4   7  -3   12.90    1.30
   4   7  -3   13.60    1.70
  -4  -7   3   13.60    1.60
  -4  -7   3   13.30    1.40
  -4  -7   3   16.50    2.00
  -4  -7   3   17.30    1.90
   3   7  -3    0.70    0.50
   3   7  -3   -0.40    0.50
   3   7  -3    0.10    0.40
   3   7  -3    0.00    0.70
  -3  -7   3    0.50    0.60
  -3  -7   3   -0.40    0.50
  -3  -7   3   -0.70    0.70
  -3  -7   3    0.60    0.80
  -3  -7   3   -0.50    0.50
   2   7  -3    1.30    0.60
   2   7  -3    2.30    0.60
   2   7  -3    2.60    0.80
   2   7  -3    1.00    0.70
  -2  -7   3    1.40    0.80
  -2  -7   3    3.60    0.90
  -2  -7   3    3.60    1.20
  -2  -7   3    1.70    0.70
  -2  -7   3    1.80    0.90
   1   7  -3   12.10    1.40
   1   7  -3    9.00    1.40
   1   7  -3    8.50    1.20
   1   7  -3    8.60    1.40
   1   7  -3   10.70    1.20
   1   7  -3   10.90    1.30
  -1  -7   3   11.10    1.40
  -1  -7   3    9.50    1.30
  -1  -7   3    7.60    1.40
  -1  -7   3   10.90    1.80
  -1  -7   3   11.10    1.70
   0   7  -3    0.80    0.90
   0   7  -3    1.80    0.90
   0   7  -3    3.10    0.90
   0   7  -3    0.90    0.70
   0   7  -3    1.80    0.70
   0  -7   3    2.50    1.00
   0  -7   3    2.00    1.00
   0  -7   3    2.70    1.10
   0  -7   3    0.90    1.00
  -1   7  -3    5.00    1.20
  -1   7  -3    6.90    1.30
  -1   7  -3    5.20    1.20
  -1   7  -3    7.60    1.50
   1  -7   3    4.80    1.40
   1  -7   3    4.20    1.10
   1  -7   3    7.30    1.50
   1  -7   3    5.60    1.60
  -2   7  -3    1.00    0.80
  -2   7  -3   -1.10    0.60
  -2   7  -3   -0.70    0.70
  -2   7  -3    0.40    1.80
   2  -7   3    0.80    0.90
   2  -7   3   -0.10    0.80
   2  -7   3    1.70    1.30
   2  -7   3    1.40    1.10
  -3   7  -3    1.90    1.20
  -3   7  -3    0.30    0.90
  -3   7  -3   -0.20    0.80
  -3   7  -3   -0.20    0.80
   3  -7   3    0.60    1.00
   3  -7   3    1.10    1.20
   3  -7   3    0.10    0.90
   3  -7   3   -1.20    1.20
   3  -7   3    0.70    1.00
  -4   7  -3    2.60    1.60
  -4   7  -3    0.30    1.00
  -4   7  -3    0.20    0.90
   4  -7   3   -0.90    1.10
   4  -7   3    1.60    1.30
   4  -7   3    2.20    1.80
   4  -7   3    3.10    1.60
  10   6  -3   -0.30    1.10
 -10  -6   3   -1.60    1.20
 -10  -6   3   -1.20    1.10
   9   6  -3    2.10    1.20
  -9  -6   3    2.70    1.50
  -9  -6   3    6.20    1.60
  -9  -6   3    4.00    1.40
   8   6  -3    1.00    0.80
   8   6  -3    2.10    1.20
  -8  -6   3    0.00    1.00
  -8  -6   3    0.10    1.10
  -8  -6   3    1.10    1.20
   7   6  -3    0.40    0.80
   7   6  -3   -0.60    0.60
   7   6  -3    0.60    0.60
  -7  -6   3   -1.10    0.90
  -7  -6   3    0.40    0.60
  -7  -6   3    0.20    0.80
   6   6  -3    0.40    0.70
   6   6  -3    0.10    0.60
  -6  -6   3    1.10    0.70
  -6  -6   3    0.50    0.60
  -6  -6   3    0.80    0.60
  -6  -6   3    1.50    0.90
  -6  -6   3    0.40    0.50
   5   6  -3   38.90    2.70
   5   6  -3   40.30    2.10
   5   6  -3   33.00    2.50
  -5  -6   3   37.50    2.40
  -5  -6   3   39.10    2.20
  -5  -6   3   37.20    2.60
  -5  -6   3   34.80    2.30
  -5  -6   3   38.00    2.10
   4   6  -3    5.20    0.80
   4   6  -3    5.40    0.90
   4   6  -3    3.40    1.00
   4   6  -3    3.50    0.90
  -4  -6   3    3.40    0.90
  -4  -6   3    5.20    0.80
  -4  -6   3    5.30    1.20
  -4  -6   3    4.40    0.90
   3   6  -3    5.90    0.80
   3   6  -3    7.40    1.20
   3   6  -3    6.00    1.00
   3   6  -3    4.90    0.80
   3   6  -3    7.00    1.00
  -3  -6   3    6.60    1.20
  -3  -6   3    5.80    0.90
  -3  -6   3    4.60    0.90
  -3  -6   3    5.30    1.10
  -3  -6   3    7.80    1.00
   2   6  -3    2.10    0.60
   2   6  -3    1.10    0.60
   2   6  -3    2.20    0.60
   2   6  -3    1.70    0.60
   2   6  -3    1.80    0.60
  -2  -6   3    1.70    0.70
  -2  -6   3    2.00    0.80
  -2  -6   3    1.90    0.60
  -2  -6   3    1.30    0.80
  -2  -6   3    1.90    0.70
   1   6  -3   12.20    1.40
   1   6  -3   11.80    1.30
   1   6  -3    9.50    1.40
   1   6  -3    8.70    1.10
   1   6  -3    9.80    1.10
   1   6  -3   10.60    1.20
  -1  -6   3    8.80    1.20
  -1  -6   3    7.70    1.30
  -1  -6   3    9.70    1.20
  -1  -6   3    8.40    1.30
  -1  -6   3    6.90    1.10
   0   6  -3    3.90    0.80
   0   6  -3    5.10    1.10
   0   6  -3    2.90    0.70
   0   6  -3    4.20    0.90
   0   6  -3    3.70    0.90
   0  -6   3    3.80    1.00
   0  -6   3    7.60    1.30
   0  -6   3    1.40    0.90
   0  -6   3    4.20    1.00
  -1   6  -3    2.60    0.90
  -1   6  -3    2.30    0.90
  -1   6  -3    0.50    0.70
  -1   6  -3   -0.20    0.60
   1  -6   3    1.60    0.90
   1  -6   3    0.70    0.80
   1  -6   3    1.40    0.90
   1  -6   3    0.10    0.80
  -2   6  -3    6.10    1.20
  -2   6  -3    4.20    1.00
  -2   6  -3    7.00    1.50
  -2   6  -3    8.40    1.40
  -2   6  -3    6.40    1.40
   2  -6   3    5.60    1.30
   2  -6   3    7.40    1.50
   2  -6   3    6.60    1.50
   2  -6   3    4.70    1.20
   2  -6   3    5.30    1.40
  -3   6  -3   -0.60    0.70
  -3   6  -3    0.50    1.00
  -3   6  -3   -0.40    0.70
  -3   6  -3    0.50    1.10
  -3   6  -3    0.70    0.80
   3  -6   3   -1.80    0.80
   3  -6   3    1.40    0.90
   3  -6   3   -1.00    1.00
   3  -6   3    0.70    1.10
   3  -6   3    0.90    0.80
  -4   6  -3    1.70    1.30
  -4   6  -3   -1.00    0.60
  -4   6  -3   -0.10    1.00
  -4   6  -3    1.90    1.00
   4  -6   3   -0.30    1.10
   4  -6   3    1.70    1.70
   4  -6   3    0.30    0.90
   4  -6   3   -1.30    0.90
   4  -6   3    0.40    1.10
  -5   6  -3    5.60    1.80
  -5   6  -3    3.10    1.50
  -5   6  -3    3.00    1.30
   5  -6   3    3.10    1.60
   5  -6   3    1.80    1.30
   5  -6   3    2.10    1.40
   5  -6   3   -0.40    1.30
  10   5  -3   -1.50    1.10
 -10  -5   3   -0.50    1.20
 -10  -5   3   -0.50    1.30
   9   5  -3    0.60    1.00
   9   5  -3    0.10    0.90
  -9  -5   3    1.50    1.70
  -9  -5   3    1.70    1.40
  -9  -5   3   -0.20    1.10
  -9  -5   3    0.70    1.00
  -9  -5   3    0.00    1.20
   8   5  -3    2.60    1.10
   8   5  -3    1.80    0.80
  -8  -5   3    1.60    0.90
  -8  -5   3    1.70    1.20
  -8  -5   3   -0.30    0.90
  -8  -5   3    3.10    1.20
   7   5  -3   -0.10    0.50
   7   5  -3    0.60    0.70
   7   5  -3   -0.10    0.70
  -7  -5   3    0.70    0.70
  -7  -5   3   -0.10    0.80
  -7  -5   3    0.10    0.90
  -7  -5   3    0.80    0.80
   6   5  -3    4.00    0.90
   6   5  -3    3.50    1.00
  -6  -5   3    3.70    0.80
  -6  -5   3    4.20    0.90
  -6  -5   3    2.50    0.90
  -6  -5   3    3.50    0.90
   5   5  -3   -0.10    0.50
   5   5  -3   -0.20    0.60
   5   5  -3   -0.40    0.60
  -5  -5   3    0.70    0.80
  -5  -5   3    0.40    0.50
  -5  -5   3   -0.10    0.60
  -5  -5   3    0.10    0.60
  -5  -5   3   -0.10    0.40
   4   5  -3    5.40    0.80
   4   5  -3    3.30    0.90
   4   5  -3    3.50    0.90
   4   5  -3    6.80    0.90
  -4  -5   3    5.30    0.80
  -4  -5   3    7.50    1.00
  -4  -5   3    6.10    1.10
  -4  -5   3    4.40    0.90
  -4  -5   3    4.00    0.80
   3   5  -3   14.40    1.10
   3   5  -3   15.80    1.50
   3   5  -3   17.70    1.50
   3   5  -3   13.80    1.00
   3   5  -3   15.00    1.20
  -3  -5   3   15.00    1.30
  -3  -5   3   15.20    1.20
  -3  -5   3   14.30    1.40
  -3  -5   3   13.60    1.20
  -3  -5   3   13.70    0.90
  -3  -5   3   14.40    1.50
  -3  -5   3   15.80    1.20
   2   5  -3   10.00    1.20
   2   5  -3    5.90    1.00
   2   5  -3    8.80    0.90
   2   5  -3    9.20    0.90
   2   5  -3    8.40    1.00
  -2  -5   3    7.30    1.00
  -2  -5   3    8.00    1.10
  -2  -5   3    7.60    1.00
  -2  -5   3    7.60    1.00
  -2  -5   3    7.40    1.10
  -2  -5   3    5.00    1.00
   1   5  -3   12.20    1.00
   1   5  -3   11.20    1.10
   1   5  -3   10.10    1.30
   1   5  -3   13.30    1.30
   1   5  -3   10.80    1.10
  -1  -5   3   13.00    1.40
  -1  -5   3   10.90    1.40
  -1  -5   3   10.40    1.10
  -1  -5   3    9.30    1.20
  -1  -5   3   11.90    1.20
   0   5  -3   10.50    1.20
   0   5  -3    9.00    1.10
   0   5  -3   11.30    1.30
   0  -5   3   10.60    1.40
   0  -5   3    8.40    1.20
   0  -5   3    7.60    1.30
   0  -5   3    8.10    1.20
  -1   5  -3  326.77   13.30
  -1   5  -3  342.87   13.60
  -1   5  -3  332.47   13.40
  -1   5  -3  341.97   13.60
   1  -5   3  334.67   13.70
   1  -5   3  350.36   13.50
   1  -5   3  343.87   13.70
   1  -5   3  342.07   13.50
   1  -5   3  348.37   13.50
  -2   5  -3    2.10    0.80
  -2   5  -3    0.30    0.80
  -2   5  -3    0.80    0.70
  -2   5  -3    1.00    0.80
   2  -5   3    0.60    0.80
   2  -5   3    0.70    0.90
   2  -5   3    0.60    0.60
   2  -5   3    1.40    1.00
   2  -5   3    0.70    0.80
  -3   5  -3   -0.20    0.80
  -3   5  -3   -1.10    0.50
  -3   5  -3   -0.60    0.80
  -3   5  -3   -0.70    0.60
   3  -5   3    0.00    0.80
   3  -5   3    0.50    0.90
   3  -5   3   -0.40    0.60
   3  -5   3   -0.30    0.60
   3  -5   3    0.00    0.70
  -4   5  -3    0.40    0.70
  -4   5  -3    0.70    1.10
  -4   5  -3    0.60    1.10
  -4   5  -3    0.60    0.80
   4  -5   3   -0.60    0.90
   4  -5   3   -0.10    1.00
   4  -5   3    2.10    0.90
   4  -5   3   -0.50    0.80
   4  -5   3   -0.60    0.90
  -5   5  -3    2.30    1.40
  -5   5  -3    4.20    1.50
  -5   5  -3    1.30    1.10
   5  -5   3    1.20    1.20
   5  -5   3   -0.20    1.00
   5  -5   3    0.40    1.00
   5  -5   3    0.10    1.00
  -6   5  -3   -0.60    1.30
  -6   5  -3   -1.10    1.20
  -6   5  -3   -0.60    0.80
   6  -5   3   -1.90    1.10
   6  -5   3    1.80    1.50
   6  -5   3   -0.90    1.00
   6  -5   3    0.30    2.00
  10   4  -3    2.70    1.30
  10   4  -3   -0.50    0.80
 -10  -4   3    0.70    1.10
 -10  -4   3   -0.10    1.00
 -10  -4   3    2.80    1.50
 -10  -4   3   -0.40    1.00
   9   4  -3    4.80    1.30
   9   4  -3    0.70    0.90
  -9  -4   3    0.90    0.90
  -9  -4   3    3.60    1.20
  -9  -4   3    1.30    1.40
  -9  -4   3    2.90    1.30
   8   4  -3    0.50    0.90
   8   4  -3   -0.70    0.70
  -8  -4   3    0.00    0.80
  -8  -4   3    0.30    0.70
  -8  -4   3    0.60    1.00
  -8  -4   3    0.20    0.90
   7   4  -3    3.30    1.10
   7   4  -3    2.80    0.70
   7   4  -3    2.60    0.80
  -7  -4   3    2.70    1.10
  -7  -4   3    3.20    0.90
  -7  -4   3    3.00    1.00
  -7  -4   3    3.20    1.10
   6   4  -3    1.00    0.60
   6   4  -3    0.50    0.60
   6   4  -3    1.00    0.60
   6   4  -3    1.20    0.60
  -6  -4   3   -0.70    0.60
  -6  -4   3    0.80    0.50
  -6  -4   3    0.10    0.50
  -6  -4   3    1.20    0.80
   5   4  -3   23.30    1.80
   5   4  -3   24.50    1.90
   5   4  -3   28.50    1.80
  -5  -4   3   26.80    1.50
  -5  -4   3   26.90    1.90
  -5  -4   3   28.60    1.70
  -5  -4   3   25.80    1.80
  -5  -4   3   27.10    1.70
  -5  -4   3   27.20    1.70
   4   4  -3    7.10    1.00
   4   4  -3    7.80    0.90
   4   4  -3    7.70    1.10
   4   4  -3    9.00    1.10
  -4  -4   3    9.30    0.90
  -4  -4   3    8.40    1.10
  -4  -4   3    8.80    1.00
  -4  -4   3    7.80    1.10
  -4  -4   3    7.10    0.90
  -4  -4   3    7.00    1.00
   3   4  -3  102.49    4.60
   3   4  -3   91.89    4.50
   3   4  -3  109.39    4.40
   3   4  -3  103.99    4.30
  -3  -4   3   98.39    4.30
  -3  -4   3  100.49    4.40
  -3  -4   3  108.99    4.40
  -3  -4   3  107.69    4.20
  -3  -4   3   97.59    4.40
  -3  -4   3  100.79    4.60
   2   4  -3   -0.10    0.30
   2   4  -3   -0.10    0.20
   2   4  -3   -0.30    0.30
   2   4  -3    0.00    0.40
  -2  -4   3   -0.20    0.30
  -2  -4   3   -0.30    0.30
  -2  -4   3    0.40    0.40
  -2  -4   3   -0.10    0.10
  -2  -4   3   -0.30    0.40
  -2  -4   3    0.00    0.50
  -2  -4   3    0.20    0.40
   1   4  -3    3.10    0.60
   1   4  -3    4.60    0.60
   1   4  -3    4.60    0.70
   1   4  -3    5.30    0.80
  -1  -4   3    5.00    0.90
  -1  -4   3    2.90    0.70
  -1  -4   3    4.00    0.70
  -1  -4   3    3.80    0.70
  -1  -4   3    4.10    0.80
  -1  -4   3    3.90    0.70
   0   4  -3   38.90    2.00
   0   4  -3   37.00    2.10
   0   4  -3   37.70    2.10
   0  -4   3   36.70    2.20
   0  -4   3   40.40    2.30
   0  -4   3   37.70    2.10
   0  -4   3   38.20    2.20
  -1   4  -3    6.70    1.00
  -1   4  -3    6.60    1.10
  -1   4  -3    6.50    0.50
  -1   4  -3    5.70    0.90
  -1   4  -3    5.50    0.90
   1  -4   3    6.70    1.00
   1  -4   3    6.00    0.90
   1  -4   3    5.50    1.00
   1  -4   3    5.50    1.00
   1  -4   3    6.40    1.00
  -2   4  -3   12.70    1.50
  -2   4  -3   15.40    1.70
  -2   4  -3   11.70    1.40
   2  -4   3   11.50    1.40
   2  -4   3   12.40    1.40
   2  -4   3   14.10    1.40
   2  -4   3   11.20    1.50
   2  -4   3   17.30    1.70
  -3   4  -3   -0.70    0.50
  -3   4  -3    0.20    0.70
  -3   4  -3    0.10    0.80
   3  -4   3   -1.10    0.60
   3  -4   3   -1.00    0.50
   3  -4   3   -0.20    0.60
   3  -4   3   -0.20    0.70
   3  -4   3    0.80    0.80
  -4   4  -3    2.10    1.00
  -4   4  -3    2.80    0.90
  -4   4  -3    2.80    1.20
   4  -4   3    1.30    0.90
   4  -4   3    1.50    1.00
   4  -4   3    4.40    1.30
   4  -4   3    1.90    0.90
  -5   4  -3   11.40    2.00
  -5   4  -3   13.10    2.10
  -5   4  -3    8.70    1.60
   5  -4   3    9.50    1.70
   5  -4   3   11.70    1.70
   5  -4   3   10.70    1.80
   5  -4   3   14.10    2.30
  -6   4  -3    0.60    1.10
  -6   4  -3    0.20    1.00
  -6   4  -3   -0.20    1.20
   6  -4   3    1.30    1.00
   6  -4   3    0.10    1.00
   6  -4   3   -0.60    1.00
   6  -4   3    0.40    1.30
  -7   4  -3    0.90    1.40
  -7   4  -3    1.00    1.60
  -7   4  -3    0.80    1.20
   7  -4   3    2.70    1.30
   7  -4   3    2.60    1.60
   7  -4   3    0.20    1.30
  10   3  -3    0.60    1.00
  10   3  -3    2.00    1.30
 -10  -3   3    0.50    0.90
 -10  -3   3   -0.80    1.10
 -10  -3   3    0.10    1.00
 -10  -3   3    0.80    1.50
   9   3  -3    0.80    1.10
   9   3  -3    1.20    1.10
  -9  -3   3   -1.10    0.70
  -9  -3   3    1.00    0.80
  -9  -3   3   -1.90    1.10
  -9  -3   3    0.40    1.10
   8   3  -3   -0.70    0.80
   8   3  -3    0.20    0.80
  -8  -3   3    0.30    0.90
  -8  -3   3    1.30    1.00
  -8  -3   3    0.50    0.80
  -8  -3   3   -0.50    0.70
  -8  -3   3    1.40    0.90
   7   3  -3    4.30    1.10
   7   3  -3    3.70    1.00
   7   3  -3    3.90    1.10
  -7  -3   3    3.60    0.90
  -7  -3   3    5.10    1.30
  -7  -3   3    3.60    1.00
  -7  -3   3    2.00    1.00
   6   3  -3    9.70    1.40
   6   3  -3   13.50    1.60
   6   3  -3   13.20    1.50
   6   3  -3   13.30    1.00
  -6  -3   3   13.40    1.40
  -6  -3   3   13.10    1.60
  -6  -3   3   12.30    1.40
  -6  -3   3   11.00    1.50
   5   3  -3   -0.30    0.30
   5   3  -3    0.70    0.60
   5   3  -3    0.50    0.50
   5   3  -3    0.00    0.40
  -5  -3   3   -0.20    0.60
  -5  -3   3    0.30    0.40
  -5  -3   3    0.10    0.40
  -5  -3   3   -0.10    0.60
   4   3  -3    6.60    0.90
   4   3  -3    7.70    0.70
   4   3  -3    8.30    1.00
   4   3  -3    7.70    1.10
  -4  -3   3    6.80    1.00
  -4  -3   3    7.70    0.90
  -4  -3   3    7.70    0.90
  -4  -3   3    8.40    0.80
  -4  -3   3    7.20    1.00
  -4  -3   3    9.70    1.20
  -4  -3   3    6.80    0.60
   3   3  -3  274.27   10.50
   3   3  -3  249.97   10.50
   3   3  -3  275.27   10.30
   3   3  -3  273.87   10.40
  -3  -3   3  265.37   10.20
  -3  -3   3  267.67   10.50
  -3  -3   3  271.57   10.20
  -3  -3   3  275.67   10.10
  -3  -3   3  265.27   10.40
  -3  -3   3  258.77   10.40
  -3  -3   3  278.97   10.50
   2   3  -3   86.39    3.40
   2   3  -3   86.79    3.80
   2   3  -3   84.39    3.60
   2   3  -3   91.69    3.70
  -2  -3   3   82.29    3.70
  -2  -3   3   80.79    3.70
  -2  -3   3   89.49    3.70
  -2  -3   3   89.29    3.50
  -2  -3   3   86.59    3.80
  -2  -3   3   87.79    3.40
  -2  -3   3   88.29    3.70
  -2  -3   3   83.89    3.70
   1   3  -3   15.90    1.00
   1   3  -3   15.50    0.90
   1   3  -3   15.10    1.00
   1   3  -3   17.10    1.10
  -1  -3   3   14.80    0.70
  -1  -3   3   14.70    1.10
  -1  -3   3   15.20    1.20
  -1  -3   3   13.30    1.10
  -1  -3   3   14.40    1.10
  -1  -3   3   14.90    1.00
  -1  -3   3   14.30    1.00
   0   3  -3   18.40    1.20
   0   3  -3   19.80    1.20
   0   3  -3   19.90    1.30
   0   3  -3   18.80    1.30
   0  -3   3   21.50    1.30
   0  -3   3   20.00    1.30
   0  -3   3   19.10    1.30
  -1   3  -3 2097.89   76.19
  -1   3  -3 2197.88   75.59
  -1   3  -3 2064.89   76.09
  -1   3  -3 2130.19   75.99
  -1   3  -3 2074.99   76.09
   1  -3   3 2090.29   75.99
   1  -3   3 1970.90   76.09
   1  -3   3 2070.49   76.09
   1  -3   3 1994.90   76.09
   1  -3   3 2065.89   76.19
  -2   3  -3   36.70    2.30
  -2   3  -3   37.10    2.20
  -2   3  -3   40.20    2.20
   2  -3   3   34.70    2.20
   2  -3   3   39.20    2.00
   2  -3   3   35.20    2.30
   2  -3   3   38.70    2.30
   2  -3   3   38.20    2.20
  -3   3  -3    9.00    1.20
  -3   3  -3    5.60    1.10
  -3   3  -3    7.60    1.20
   3  -3   3    8.40    1.20
   3  -3   3    5.40    1.10
   3  -3   3    7.70    1.10
   3  -3   3    8.30    1.20
  -4   3  -3   16.80    1.80
  -4   3  -3   15.90    1.70
  -4   3  -3   24.10    2.30
   4  -3   3   24.30    2.40
   4  -3   3   15.30    1.60
   4  -3   3   13.90    1.80
   4  -3   3   16.90    1.80
  -5   3  -3    8.80    1.70
  -5   3  -3    9.30    1.70
  -5   3  -3    9.20    1.40
   5  -3   3    6.20    1.40
   5  -3   3    6.00    1.40
   5  -3   3    8.80    1.50
   5  -3   3    5.70    1.20
  -6   3  -3    0.70    1.10
  -6   3  -3    0.80    1.00
  -6   3  -3    1.60    1.20
   6  -3   3   -1.10    0.90
   6  -3   3   -1.00    0.70
   6  -3   3    0.50    1.00
   6  -3   3   -1.80    0.70
  -7   3  -3   -0.20    1.00
  -7   3  -3    1.20    1.30
  -7   3  -3    0.30    1.30
   7  -3   3    1.90    1.40
   7  -3   3    0.10    1.00
   7  -3   3    0.00    1.20
   9   2  -3    0.70    0.90
   9   2  -3   -1.30    0.80
  -9  -2   3   -0.70    0.90
  -9  -2   3   -0.50    0.90
  -9  -2   3   -1.30    1.20
  -9  -2   3    1.10    1.20
   8   2  -3    6.30    1.40
   8   2  -3    4.70    1.30
   8   2  -3    5.90    1.60
  -8  -2   3    6.50    1.50
  -8  -2   3    5.00    1.30
  -8  -2   3    4.50    1.10
  -8  -2   3    6.80    1.70
  -8  -2   3    6.20    1.30
   7   2  -3   17.10    2.00
   7   2  -3   20.90    2.30
   7   2  -3   16.60    1.90
  -7  -2   3   17.30    1.80
  -7  -2   3   15.40    1.80
  -7  -2   3   17.20    2.10
  -7  -2   3   16.00    2.00
   6   2  -3    7.90    1.20
   6   2  -3    8.50    1.40
   6   2  -3    7.00    0.50
   6   2  -3    6.80    1.20
  -6  -2   3    7.10    1.30
  -6  -2   3    7.40    1.10
  -6  -2   3    6.90    1.20
  -6  -2   3    7.30    1.10
   5   2  -3   17.30    1.50
   5   2  -3   15.80    1.00
   5   2  -3   15.70    1.60
   5   2  -3   16.10    1.50
   5   2  -3   18.10    0.80
  -5  -2   3   16.30    1.70
  -5  -2   3   14.50    1.60
  -5  -2   3   14.90    1.50
  -5  -2   3   17.20    1.30
   4   2  -3   63.89    3.20
   4   2  -3   63.19    3.10
   4   2  -3   64.19    2.80
   4   2  -3   66.79    3.10
   4   2  -3   64.79    2.50
  -4  -2   3   60.49    2.90
  -4  -2   3   60.29    3.00
  -4  -2   3   63.09    3.10
  -4  -2   3   64.99    3.10
   3   2  -3  731.43   26.60
   3   2  -3  650.13   26.70
   3   2  -3  765.22   26.40
   3   2  -3  728.83   26.70
   3   2  -3  738.53   26.60
  -3  -2   3  703.13   26.60
  -3  -2   3  683.63   26.70
  -3  -2   3  712.83   26.10
  -3  -2   3  717.53   26.70
  -3  -2   3  690.83   26.60
  -3  -2   3  768.12   26.70
  -3  -2   3  713.83   26.40
   2   2  -3  290.17   10.80
   2   2  -3  279.97   11.10
   2   2  -3  301.17   10.80
   2   2  -3  286.37   10.90
   2   2  -3  300.67   11.00
  -2  -2   3  302.27   10.70
  -2  -2   3  295.67   11.00
  -2  -2   3  271.37   10.90
  -2  -2   3  278.57   10.80
  -2  -2   3  298.37   10.80
  -2  -2   3  266.47   11.00
  -2  -2   3  277.37   11.00
   1   2  -3    8.00    0.70
   1   2  -3    8.60    0.70
   1   2  -3    8.90    0.80
   1   2  -3    7.60    0.80
   1   2  -3    8.30    0.40
   1   2  -3    8.00    0.70
   1   2  -3    7.70    0.50
  -1  -2   3    7.30    0.80
  -1  -2   3    7.70    0.80
  -1  -2   3    9.30    0.70
  -1  -2   3    7.60    0.50
  -1  -2   3    8.70    0.80
  -1  -2   3    8.20    0.80
  -1  -2   3    8.50    0.70
  -1  -2   3    8.50    0.90
  -1  -2   3    7.50    0.80
   0   2  -3  817.72   29.30
   0   2  -3  796.72   29.20
   0   2  -3  778.12   29.10
   0   2  -3  815.02   29.20
   0   2  -3  770.82   28.80
   0  -2   3  729.43   29.20
   0  -2   3  753.92   29.20
   0  -2   3  868.31   29.30
   0  -2   3  800.12   29.20
   0  -2   3  780.42   29.10
  -1   2  -3  147.59    5.90
  -1   2  -3  147.79    5.90
  -1   2  -3  149.79    6.00
  -1   2  -3  146.39    6.00
   1  -2   3  145.59    6.00
   1  -2   3  153.38    5.80
   1  -2   3  147.29    6.00
   1  -2   3  144.99    6.00
   1  -2   3  144.89    6.00
  -2   2  -3   77.19    3.50
  -2   2  -3   70.69    3.50
  -2   2  -3   72.49    3.50
  -2   2  -3   86.09    3.30
   2  -2   3   76.59    3.60
   2  -2   3   76.09    3.50
   2  -2   3   76.19    3.20
   2  -2   3   70.49    3.50
   2  -2   3   75.59    3.50
  -3   2  -3   26.10    1.80
  -3   2  -3   26.80    1.90
  -3   2  -3   26.50    1.80
   3  -2   3   25.50    1.80
   3  -2   3   28.80    1.80
   3  -2   3   29.00    2.00
   3  -2   3   29.20    1.90
  -4   2  -3    2.50    0.90
  -4   2  -3    2.70    0.80
  -4   2  -3    2.40    0.80
   4  -2   3    2.60    0.80
   4  -2   3    1.80    0.80
   4  -2   3    2.40    0.80
   4  -2   3    3.90    0.90
  -5   2  -3    3.10    1.00
  -5   2  -3    2.80    1.00
  -5   2  -3    2.10    0.80
   5  -2   3    1.70    0.80
   5  -2   3    1.30    0.70
   5  -2   3    1.20    0.90
   5  -2   3    0.70    0.80
  -6   2  -3    1.20    1.10
  -6   2  -3    1.80    1.10
  -6   2  -3    0.00    0.80
   6  -2   3    0.00    0.80
   6  -2   3    1.30    0.90
   6  -2   3   -0.40    0.70
   6  -2   3   -0.80    0.60
  -7   2  -3    6.80    1.80
  -7   2  -3    7.00    1.50
  -7   2  -3    9.50    2.10
   7  -2   3    6.60    1.70
   7  -2   3    9.80    1.80
   7  -2   3   10.10    1.90
  -8   2  -3   -0.40    1.10
  -8   2  -3   -0.70    1.40
  -8   2  -3   -0.80    0.90
   8  -2   3   -1.30    1.20
   8  -2   3    0.20    1.40
   8  -2   3   -0.20    1.10
   9   1  -3   -2.50    0.90
  -9  -1   3   -1.00    1.30
  -9  -1   3   -0.60    1.10
  -9  -1   3    0.20    1.00
  -9  -1   3   -1.30    1.00
   8   1  -3    2.00    1.00
   8   1  -3    0.20    1.10
   8   1  -3    0.80    0.80
  -8  -1   3    0.20    1.00
  -8  -1   3    1.50    0.90
  -8  -1   3    2.80    1.10
  -8  -1   3   -0.80    1.00
   7   1  -3    0.40    0.70
   7   1  -3   -0.20    0.80
   7   1  -3   -0.10    0.70
  -7  -1   3   -1.00    0.60
  -7  -1   3    0.00    0.70
  -7  -1   3    0.00    0.80
  -7  -1   3    0.20    0.80
  -7  -1   3    0.00    0.80
   6   1  -3    2.30    1.00
   6   1  -3    1.20    0.80
   6   1  -3    2.20    0.80
   6   1  -3    3.30    0.50
  -6  -1   3    3.00    0.80
  -6  -1   3    2.80    0.90
  -6  -1   3    1.00    0.70
  -6  -1   3    2.60    0.90
   5   1  -3    3.90    0.80
   5   1  -3    3.70    1.00
   5   1  -3    6.30    0.50
   5   1  -3    6.80    1.20
   5   1  -3    6.80    1.10
  -5  -1   3    4.90    0.90
  -5  -1   3    4.30    0.90
  -5  -1   3    4.50    1.00
  -5  -1   3    4.50    0.90
   4   1  -3    2.90    0.70
   4   1  -3    4.00    0.80
   4   1  -3    2.00    0.60
   4   1  -3    3.20    0.40
   4   1  -3    2.40    0.60
   4   1  -3    3.50    0.30
   4   1  -3    3.70    0.30
  -4  -1   3    3.40    0.70
  -4  -1   3    3.40    0.70
  -4  -1   3    3.30    0.60
  -4  -1   3    3.00    0.70
   3   1  -3   45.30    1.90
   3   1  -3   43.20    2.20
   3   1  -3   46.50    2.30
   3   1  -3   46.20    2.00
   3   1  -3   46.60    2.30
  -3  -1   3   44.30    2.20
  -3  -1   3   42.80    2.30
  -3  -1   3   44.80    2.20
   2   1  -3  502.05   19.70
   2   1  -3  551.74   19.50
   2   1  -3  535.35   19.80
   2   1  -3  536.85   19.70
   2   1  -3  546.55   19.70
  -2  -1   3  515.05   19.70
  -2  -1   3  523.55   19.80
  -2  -1   3  544.35   19.80
  -2  -1   3  541.55   19.80
  -2  -1   3  533.05   19.50
  -2  -1   3  506.55   19.70
  -2  -1   3  520.55   19.80
   1   1  -3  101.49    4.10
   1   1  -3  106.19    4.20
   1   1  -3  106.39    4.10
   1   1  -3  106.69    4.20
   1   1  -3  108.29    4.20
   1   1  -3  112.39    4.10
   1   1  -3  109.49    4.20
   1   1  -3   99.79    4.20
  -1  -1   3  104.29    4.10
  -1  -1   3  104.89    4.20
  -1  -1   3  100.79    4.20
  -1  -1   3   99.19    4.20
  -1  -1   3   95.79    4.20
  -1  -1   3  103.79    4.20
  -1  -1   3  102.69    4.10
   0   1  -3   -0.10    0.30
   0   1  -3    0.00    0.20
   0   1  -3    0.10    0.20
   0   1  -3   -0.20    0.20
   0   1  -3    0.70    0.30
   0   1  -3    0.20    0.20
   0   1  -3    0.20    0.20
   0   1  -3    0.00    0.20
   0   1  -3    0.40    0.30
   0  -1   3    0.10    0.20
   0  -1   3    1.00    0.30
   0  -1   3    0.50    0.30
   0  -1   3    0.20    0.30
   0  -1   3    0.20    0.30
   0  -1   3    0.50    0.20
   0  -1   3    0.60    0.20
   0  -1   3   -0.20    0.30
   0  -1   3   -0.10    0.30
   0  -1   3    0.60    0.30
  -1   1  -3  436.46   16.00
  -1   1  -3  440.06   16.20
  -1   1  -3  422.56   16.20
  -1   1  -3  433.16   16.20
  -1   1  -3  419.16   16.20
  -1   1  -3  440.96   16.20
  -1   1  -3  460.15   16.40
  -1   1  -3  436.06   16.20
   1  -1   3  437.86   16.20
   1  -1   3  440.46   16.00
   1  -1   3  447.16   16.20
   1  -1   3  452.05   16.30
   1  -1   3  397.96   16.20
   1  -1   3  425.96   16.20
   1  -1   3  417.56   16.20
  -2   1  -3  288.17   11.50
  -2   1  -3  303.77   11.60
  -2   1  -3  313.47   11.60
   2  -1   3  298.37   11.20
   2  -1   3  301.37   11.50
   2  -1   3  300.67   11.60
   2  -1   3  299.77   11.50
   2  -1   3  299.37   11.40
  -3   1  -3  417.56   15.60
  -3   1  -3  407.66   15.50
  -3   1  -3  408.26   15.50
   3  -1   3  391.46   15.20
   3  -1   3  396.56   15.50
   3  -1   3  407.36   15.50
   3  -1   3  402.06   15.50
  -4   1  -3   23.10    1.70
  -4   1  -3   21.60    1.60
  -4   1  -3   18.50    1.50
   4  -1   3   22.60    1.10
   4  -1   3   21.00    1.70
   4  -1   3   19.30    1.50
   4  -1   3   21.20    1.50
   4  -1   3   19.00    1.50
  -5   1  -3   13.50    1.60
  -5   1  -3   16.70    1.70
  -5   1  -3   15.70    1.70
   5  -1   3   16.00    1.70
   5  -1   3   16.10    1.70
   5  -1   3   13.40    1.60
   5  -1   3   14.20    1.30
  -6   1  -3   36.60    2.70
  -6   1  -3   37.60    2.60
  -6   1  -3   38.40    2.90
   6  -1   3   40.60    2.90
   6  -1   3   38.70    2.70
   6  -1   3   42.80    2.80
   6  -1   3   36.00    2.20
  -7   1  -3   -0.40    1.00
  -7   1  -3    1.10    0.90
  -7   1  -3    2.50    1.20
   7  -1   3    0.80    1.00
   7  -1   3    0.70    1.20
   7  -1   3    2.90    1.20
  -8   1  -3    2.70    1.50
  -8   1  -3    3.10    1.40
  -8   1  -3    1.90    1.20
   8  -1   3    3.20    1.50
   8  -1   3    2.90    1.30
   8  -1   3    2.70    1.30
  -9   1  -3   -0.20    1.40
  -9   1  -3    0.30    1.20
  -9   1  -3    3.20    1.90
   9  -1   3   -1.20    1.20
   9  -1   3    0.20    1.50
   9   0  -3   -0.70    1.00
  -9   0   3   -0.40    1.00
  -9   0   3   -1.40    1.30
  -9   0   3   -1.10    1.00
  -9   0   3   -1.00    1.10
   8   0  -3    4.40    1.50
   8   0  -3    2.30    1.30
  -8   0   3    1.70    1.10
  -8   0   3    4.00    1.30
  -8   0   3    2.10    1.20
  -8   0   3    2.10    1.10
   7   0  -3    0.10    0.70
   7   0  -3    0.10    0.80
   7   0  -3    0.20    1.00
  -7   0   3    0.10    0.80
  -7   0   3    0.10    0.80
  -7   0   3   -1.40    0.70
  -7   0   3    0.60    0.80
   6   0  -3    6.10    1.20
   6   0  -3    7.60    1.20
   6   0  -3    6.90    1.30
  -6   0   3    5.80    1.40
  -6   0   3    6.50    1.30
  -6   0   3    7.70    1.30
  -6   0   3    5.90    1.20
   5   0  -3   70.29    3.80
   5   0  -3   66.59    3.50
   5   0  -3   66.79    3.60
   5   0  -3   71.49    2.90
   5   0  -3   69.09    3.60
  -5   0   3   70.69    3.40
  -5   0   3   72.19    3.60
  -5   0   3   70.99    3.80
   4   0  -3    0.20    0.40
   4   0  -3    0.40    0.30
   4   0  -3    0.70    0.50
   4   0  -3    1.40    0.70
   4   0  -3    0.40    0.50
  -4   0   3    0.00    0.40
  -4   0   3    0.50    0.40
  -4   0   3    0.10    0.40
  -4   0   3    0.50    0.60
   3   0  -3   16.60    1.10
   3   0  -3   14.80    1.30
   3   0  -3   15.90    1.20
   3   0  -3   16.40    1.20
  -3   0   3   18.00    1.20
  -3   0   3   14.70    1.40
  -3   0   3   17.70    1.20
  -3   0   3   17.10    1.20
   2   0  -3  116.89    4.80
   2   0  -3  121.49    4.40
   2   0  -3  116.29    4.90
   2   0  -3  127.19    4.90
  -2   0   3  117.79    4.70
  -2   0   3  122.79    4.80
  -2   0   3  110.99    4.80
  -2   0   3  113.19    4.80
  -2   0   3  119.49    4.90
   1   0  -3 1266.27   47.80
   1   0  -3 1316.77   47.80
   1   0  -3 1352.06   47.90
   1   0  -3 1244.08   47.80
   1   0  -3 1342.07   47.80
   1   0  -3 1355.66   47.70
   1   0  -3 1380.56   47.80
   1   0  -3 1326.07   47.70
   1   0  -3 1281.07   47.80
  -1   0   3 1291.37   47.80
  -1   0   3 1328.37   47.80
  -1   0   3 1327.27   47.80
  -1   0   3 1274.97   47.80
  -1   0   3 1304.37   47.80
  -1   0   3 1248.08   47.70
  -1   0   3 1249.07   47.80
  -1   0   3 1335.47   47.80
   0   0  -3  109.09    4.10
   0   0  -3   97.29    4.00
   0   0  -3  101.29    4.00
   0   0  -3  101.79    3.90
   0   0  -3  106.19    4.00
   0   0  -3   98.69    4.10
   0   0  -3  110.69    4.10
   0   0  -3  107.59    4.00
   0   0  -3   93.79    3.90
   0   0  -3  105.19    4.10
   0   0   3  100.29    4.00
   0   0   3   98.99    4.10
   0   0   3  103.89    4.00
   0   0   3  103.79    4.00
   0   0   3   99.09    3.90
   0   0   3  106.59    4.00
   0   0   3   97.49    4.10
   0   0   3  108.29    4.00
  -1   0  -3 1147.59   39.90
  -1   0  -3 1071.99   39.70
  -1   0  -3 1029.30   39.90
  -1   0  -3 1039.90   39.80
  -1   0  -3 1141.99   39.90
  -1   0  -3 1085.99   39.80
  -1   0  -3 1107.99   39.90
  -1   0  -3  992.90   39.80
   1   0   3 1103.29   39.90
   1   0   3 1069.39   39.90
   1   0   3 1103.89   39.80
   1   0   3 1098.99   39.80
   1   0   3 1100.49   39.90
   1   0   3 1081.29   39.90
   1   0   3 1207.78   39.90
   1   0   3 1054.69   39.70
  -2   0  -3  537.25   19.60
  -2   0  -3  549.95   19.70
  -2   0  -3  508.45   19.70
  -2   0  -3  555.74   19.70
  -2   0  -3  490.05   19.70
  -2   0  -3  539.75   19.70
  -2   0  -3  544.25   19.60
   2   0   3  517.75   19.60
   2   0   3  537.05   19.30
   2   0   3  517.75   19.70
   2   0   3  551.44   19.70
   2   0   3  508.45   19.60
   2   0   3  518.75   19.60
  -3   0  -3    0.40    0.30
  -3   0  -3    1.20    0.50
  -3   0  -3    0.20    0.40
  -3   0  -3    0.80    0.30
   3   0   3    0.70    0.40
   3   0   3    0.70    0.10
   3   0   3    1.00    0.40
   3   0   3    0.50    0.10
   3   0   3    0.80    0.40
   3   0   3    1.00    0.50
  -4   0  -3    0.60    0.50
  -4   0  -3   -0.40    0.40
  -4   0  -3    0.20    0.40
   4   0   3    0.10    0.50
   4   0   3   -0.30    0.40
   4   0   3    0.60    0.50
   4   0   3   -0.10    0.10
   4   0   3   -0.20    0.30
  -5   0  -3   11.60    1.40
  -5   0  -3   10.20    1.30
  -5   0  -3   12.10    1.30
   5   0   3   10.40    1.30
   5   0   3   11.90    1.40
   5   0   3   11.40    1.10
   5   0   3    9.70    0.60
   5   0   3   12.50    1.40
  -6   0  -3   44.90    2.80
  -6   0  -3   49.20    3.00
  -6   0  -3   42.60    2.70
   6   0   3   42.10    2.20
   6   0   3   44.30    2.80
   6   0   3   37.90    2.60
   6   0   3   44.50    2.90
  -7   0  -3    0.50    1.00
  -7   0  -3    0.90    0.90
  -7   0  -3    1.60    1.00
   7   0   3    0.40    0.70
   7   0   3   -0.30    1.00
   7   0   3    0.20    0.90
  -8   0  -3   -0.20    1.10
  -8   0  -3   -1.20    0.80
  -8   0  -3    0.20    1.10
   8   0   3    0.80    1.00
   8   0   3   -0.50    0.80
   8   0   3   -0.20    1.00
  -9   0  -3   -0.50    1.30
  -9   0  -3   -0.20    0.90
  -9   0  -3   -0.40    1.30
   9   0   3   -1.60    1.10
   9   0   3   -1.40    0.90
   8  -1  -3   -0.10    1.20
   8  -1  -3   -1.90    0.70
  -8   1   3    0.30    1.20
  -8   1   3    0.50    0.90
  -8   1   3   -0.90    1.00
  -8   1   3    0.90    1.10
   7  -1  -3    0.20    1.00
   7  -1  -3   -1.30    0.80
  -7   1   3    0.90    1.10
  -7   1   3    0.30    0.80
  -7   1   3    1.30    0.90
  -7   1   3    1.00    0.90
   6  -1  -3   15.10    2.20
   6  -1  -3   20.70    2.30
  -6   1   3   17.30    2.00
  -6   1   3   17.00    2.00
  -6   1   3   12.50    1.80
  -6   1   3   16.60    1.80
   5  -1  -3    4.90    1.10
   5  -1  -3    5.70    1.00
   5  -1  -3    4.80    0.70
   5  -1  -3    4.60    1.10
   5  -1  -3    5.00    1.20
  -5   1   3    3.80    0.90
  -5   1   3    5.70    1.10
  -5   1   3    5.00    1.10
  -5   1   3    4.70    1.20
   4  -1  -3    2.30    0.80
   4  -1  -3    3.30    0.60
   4  -1  -3    1.80    0.70
   4  -1  -3    1.80    0.70
   4  -1  -3    3.20    0.70
  -4   1   3    3.50    0.70
  -4   1   3    3.10    0.80
  -4   1   3    2.20    0.80
   3  -1  -3   38.80    1.90
   3  -1  -3   38.10    2.30
   3  -1  -3   38.20    2.00
   3  -1  -3   39.30    2.20
   3  -1  -3   38.20    2.20
  -3   1   3   39.20    2.30
  -3   1   3   40.30    2.00
  -3   1   3   38.00    2.10
   2  -1  -3    7.80    0.60
   2  -1  -3    7.00    0.40
   2  -1  -3    5.70    0.80
   2  -1  -3    7.10    0.60
   2  -1  -3    6.10    0.80
   2  -1  -3    6.20    0.80
  -2   1   3    6.80    0.80
  -2   1   3    7.20    0.60
  -2   1   3    8.00    1.00
  -2   1   3    5.20    0.60
  -2   1   3    4.00    0.60
   1  -1  -3   16.50    1.10
   1  -1  -3   16.10    0.90
   1  -1  -3   16.30    1.10
   1  -1  -3   18.40    1.00
   1  -1  -3   17.50    1.00
   1  -1  -3   18.40    1.10
   1  -1  -3   17.10    0.90
   1  -1  -3   15.80    0.80
  -1   1   3   16.80    1.10
  -1   1   3   15.50    1.00
  -1   1   3   17.00    0.80
  -1   1   3   16.10    1.10
  -1   1   3   17.10    1.00
  -1   1   3   17.70    1.00
   0  -1  -3  409.96   15.10
   0  -1  -3  387.96   15.10
   0  -1  -3  428.26   15.10
   0  -1  -3  414.96   15.10
   0  -1  -3  389.56   15.20
   0  -1  -3  406.06   15.10
   0  -1  -3  392.06   15.10
   0   1   3  443.56   15.20
   0   1   3  406.06   15.10
   0   1   3  409.86   15.10
   0   1   3  392.26   15.10
   0   1   3  412.66   15.10
   0   1   3  395.76   15.10
   0   1   3  406.56   15.10
   0   1   3  412.36   15.10
   0   1   3  423.26   15.10
  -1  -1  -3   38.00    1.60
  -1  -1  -3   35.80    1.70
  -1  -1  -3   38.30    1.60
  -1  -1  -3   36.20    1.60
  -1  -1  -3   40.10    1.70
  -1  -1  -3   35.70    1.60
  -1  -1  -3   37.40    1.60
  -1  -1  -3   35.10    1.60
  -1  -1  -3   36.90    1.60
  -1  -1  -3   34.90    1.50
   1   1   3   36.40    1.60
   1   1   3   37.80    1.60
   1   1   3   37.90    1.60
   1   1   3   35.40    1.60
   1   1   3   39.40    1.60
   1   1   3   38.50    1.70
   1   1   3   37.30    1.60
   1   1   3   38.50    1.60
   1   1   3   35.80    1.60
  -2  -1  -3    4.10    0.40
  -2  -1  -3    4.50    0.50
  -2  -1  -3    3.90    0.50
  -2  -1  -3    4.10    0.50
  -2  -1  -3    3.30    0.40
  -2  -1  -3    3.70    0.30
  -2  -1  -3    5.60    0.70
  -2  -1  -3    5.00    0.50
  -2  -1  -3    3.30    0.40
   2   1   3    4.50    0.40
   2   1   3    4.10    0.50
   2   1   3    6.20    0.60
   2   1   3    4.10    0.40
   2   1   3    4.60    0.50
   2   1   3    5.00    0.50
  -3  -1  -3   53.09    2.30
  -3  -1  -3   46.40    2.20
  -3  -1  -3   46.80    2.30
  -3  -1  -3   49.90    2.30
  -3  -1  -3   47.30    2.20
  -3  -1  -3   51.39    2.20
   3   1   3   51.99    2.30
   3   1   3   48.70    2.20
   3   1   3   48.80    2.20
   3   1   3   48.20    2.20
   3   1   3   48.50    2.20
   3   1   3   49.90    2.30
  -4  -1  -3   41.20    2.30
  -4  -1  -3   44.40    2.30
  -4  -1  -3   45.80    2.00
  -4  -1  -3   43.80    2.20
  -4  -1  -3   47.10    2.40
   4   1   3   44.00    2.20
   4   1   3   43.20    2.20
   4   1   3   39.20    2.00
   4   1   3   47.80    2.30
  -5  -1  -3   35.10    2.10
  -5  -1  -3   35.60    2.00
  -5  -1  -3   35.10    2.10
  -5  -1  -3   34.40    1.70
  -5  -1  -3   32.40    2.00
   5   1   3   36.20    2.10
   5   1   3   30.50    1.90
   5   1   3   34.20    1.70
   5   1   3   37.10    2.10
  -6  -1  -3    1.90    0.90
  -6  -1  -3   -0.10    0.60
  -6  -1  -3    0.40    0.80
  -6  -1  -3    1.10    0.80
   6   1   3    0.90    0.70
   6   1   3   -0.30    0.60
   6   1   3    0.40    0.70
  -7  -1  -3   18.90    2.10
  -7  -1  -3   21.40    2.10
  -7  -1  -3   25.00    2.50
   7   1   3   26.20    2.50
   7   1   3   24.40    2.00
   7   1   3   24.60    2.10
  -8  -1  -3   -0.30    0.70
  -8  -1  -3   -0.90    0.80
  -8  -1  -3    1.00    1.00
   8   1   3   -0.70    0.70
   8   1   3   -1.10    0.80
   8   1   3   -0.60    0.80
  -9  -1  -3    0.80    1.10
  -9  -1  -3    0.40    1.00
  -9  -1  -3    2.60    1.30
   9   1   3    0.70    1.10
   9   1   3    1.00    1.00
   9   1   3    2.60    1.30
 -10  -1  -3    0.70    1.50
 -10  -1  -3    1.80    1.30
 -10  -1  -3    1.30    1.50
  10   1   3   -1.00    1.30
  10   1   3    1.40    1.30
   8  -2  -3    0.90    1.10
   8  -2  -3   -0.80    1.20
  -8   2   3   -0.60    1.10
  -8   2   3    1.20    1.40
  -8   2   3    2.90    1.70
  -8   2   3   -1.40    1.20
   7  -2  -3   -0.10    1.30
   7  -2  -3   -0.10    0.90
  -7   2   3    0.90    1.00
  -7   2   3    0.10    1.10
  -7   2   3   -0.40    1.00
   6  -2  -3    0.40    1.00
   6  -2  -3    0.60    0.90
  -6   2   3    0.00    0.80
  -6   2   3    0.30    0.80
  -6   2   3    0.70    0.80
  -6   2   3   -0.20    0.90
   5  -2  -3   -0.70    0.80
   5  -2  -3    2.20    1.00
   5  -2  -3    1.70    0.70
   5  -2  -3    1.00    0.90
  -5   2   3    2.40    1.10
  -5   2   3    1.30    0.80
  -5   2   3   -0.60    0.70
  -5   2   3    1.10    0.80
   4  -2  -3    5.20    1.20
   4  -2  -3    5.10    1.10
   4  -2  -3    6.90    1.20
   4  -2  -3    4.80    0.80
  -4   2   3    5.80    1.10
  -4   2   3    7.60    1.30
  -4   2   3    7.50    1.10
  -4   2   3    5.00    1.10
   3  -2  -3   69.19    3.20
   3  -2  -3   68.99    3.50
   3  -2  -3   72.09    3.10
   3  -2  -3   68.79    3.40
   3  -2  -3   69.19    3.60
  -3   2   3   70.59    3.40
  -3   2   3   72.69    3.60
  -3   2   3   73.49    3.30
  -3   2   3   70.49    3.50
   2  -2  -3   45.80    2.10
   2  -2  -3   47.90    2.50
   2  -2  -3   46.20    2.40
   2  -2  -3   46.90    2.20
   2  -2  -3   48.80    2.00
   2  -2  -3   45.50    2.40
  -2   2   3   41.90    2.40
  -2   2   3   45.50    2.30
  -2   2   3   48.60    2.10
  -2   2   3   46.60    2.10
   1  -2  -3  105.29    4.00
   1  -2  -3  102.99    4.40
   1  -2  -3  102.09    4.40
   1  -2  -3  108.19    4.10
   1  -2  -3  107.99    4.20
   1  -2  -3  103.49    4.50
   1  -2  -3  114.29    4.50
  -1   2   3  107.29    4.10
  -1   2   3  104.19    4.40
  -1   2   3  104.19    4.40
  -1   2   3  105.99    4.20
   0  -2  -3  519.65   20.70
   0  -2  -3  575.74   20.80
   0  -2  -3  573.84   20.70
   0  -2  -3  587.64   20.70
   0  -2  -3  572.54   20.80
   0  -2  -3  563.74   20.50
   0  -2  -3  569.74   20.80
   0  -2  -3  539.15   20.70
   0  -2  -3  588.14   20.80
   0   2   3  531.75   20.70
   0   2   3  581.24   20.80
   0   2   3  552.54   20.70
   0   2   3  546.85   20.80
   0   2   3  564.84   20.80
   0   2   3  556.14   20.70
  -1  -2  -3  253.47    9.00
  -1  -2  -3  230.08    9.00
  -1  -2  -3  252.77    9.00
  -1  -2  -3  250.37    9.20
  -1  -2  -3  233.88    9.20
  -1  -2  -3  238.78    9.00
  -1  -2  -3  232.98    9.30
  -1  -2  -3  243.48    9.20
   1   2   3  230.68    9.20
   1   2   3  242.38    9.00
   1   2   3  234.98    9.20
   1   2   3  247.78    9.00
   1   2   3  241.48    9.20
   1   2   3  250.97    9.00
   1   2   3  239.48    9.00
  -2  -2  -3   -0.10    0.10
  -2  -2  -3    0.00    0.10
  -2  -2  -3   -0.10    0.30
  -2  -2  -3    0.10    0.10
  -2  -2  -3    0.00    0.30
  -2  -2  -3   -0.30    0.10
  -2  -2  -3   -0.10    0.10
   2   2   3   -0.20    0.10
   2   2   3   -0.20    0.30
   2   2   3    0.00    0.10
   2   2   3   -0.30    0.30
   2   2   3   -0.30    0.10
   2   2   3    0.10    0.10
  -3  -2  -3  442.96   16.20
  -3  -2  -3  428.86   16.10
  -3  -2  -3  425.26   16.20
  -3  -2  -3  456.15   16.30
  -3  -2  -3  428.76   16.20
  -3  -2  -3  430.86   16.50
   3   2   3  438.46   16.20
   3   2   3  411.16   16.40
   3   2   3  438.36   16.20
   3   2   3  449.95   16.20
   3   2   3  463.65   16.20
   3   2   3  454.35   16.20
   3   2   3  431.36   16.20
  -4  -2  -3   13.60    1.10
  -4  -2  -3   13.70    0.90
  -4  -2  -3   12.00    1.00
  -4  -2  -3   14.60    1.00
  -4  -2  -3   14.10    1.10
  -4  -2  -3   14.10    0.70
  -4  -2  -3   14.30    0.90
   4   2   3   14.30    0.90
   4   2   3   14.60    1.00
   4   2   3   14.50    1.00
   4   2   3   13.10    1.10
  -5  -2  -3    1.70    0.50
  -5  -2  -3    1.00    0.50
  -5  -2  -3    2.00    0.70
  -5  -2  -3    2.30    0.60
  -5  -2  -3    2.10    0.40
  -5  -2  -3    1.90    0.30
  -5  -2  -3    0.70    0.40
   5   2   3    1.50    0.60
   5   2   3    3.00    0.60
   5   2   3    1.90    0.50
   5   2   3    1.30    0.50
  -6  -2  -3   12.70    1.40
  -6  -2  -3   12.00    1.50
  -6  -2  -3   12.10    0.90
  -6  -2  -3   12.80    1.40
  -6  -2  -3   10.80    1.30
   6   2   3   11.80    1.40
   6   2   3   14.30    1.40
   6   2   3   16.00    1.50
   6   2   3   16.10    1.60
  -7  -2  -3   10.30    1.30
  -7  -2  -3    9.20    1.30
  -7  -2  -3   12.40    1.60
  -7  -2  -3   11.10    1.60
   7   2   3   12.30    1.50
   7   2   3    9.30    1.30
   7   2   3    7.40    1.20
   7   2   3    8.70    1.30
  -8  -2  -3    0.20    0.90
  -8  -2  -3   -0.40    0.60
  -8  -2  -3    0.40    0.80
   8   2   3   -0.40    0.70
   8   2   3   -0.60    0.70
   8   2   3    0.60    0.70
  -9  -2  -3   -0.60    0.90
  -9  -2  -3   -0.70    0.70
  -9  -2  -3    3.00    1.20
   9   2   3    1.30    1.00
   9   2   3    1.10    1.00
   9   2   3   -0.70    0.80
 -10  -2  -3   -1.30    1.10
 -10  -2  -3   -0.90    1.20
 -10  -2  -3   -0.80    1.00
  10   2   3   -2.40    1.10
  10   2   3    0.40    1.00
   7  -3  -3    0.60    1.40
   7  -3  -3    1.60    1.10
  -7   3   3    0.70    1.30
  -7   3   3    0.50    1.00
  -7   3   3   -0.80    1.10
  -7   3   3    0.70    1.20
   6  -3  -3    9.00    1.70
   6  -3  -3    2.80    1.40
  -6   3   3    4.50    1.30
  -6   3   3    4.20    1.20
  -6   3   3    3.60    1.30
   5  -3  -3    1.60    1.10
   5  -3  -3    1.40    0.90
   5  -3  -3    0.40    0.70
   5  -3  -3    0.80    1.00
  -5   3   3    0.60    0.80
  -5   3   3    0.20    0.90
  -5   3   3    1.50    0.90
  -5   3   3    1.30    0.90
   4  -3  -3    4.20    1.20
   4  -3  -3    3.40    0.80
   4  -3  -3    3.50    1.00
   4  -3  -3    3.90    1.30
  -4   3   3    5.90    1.10
  -4   3   3    3.60    1.10
  -4   3   3    5.30    1.10
  -4   3   3    5.30    1.10
   3  -3  -3   11.40    1.30
   3  -3  -3   10.90    1.60
   3  -3  -3   15.10    1.70
   3  -3  -3   12.50    1.40
  -3   3   3   11.50    1.40
  -3   3   3   12.60    1.50
  -3   3   3   11.90    0.90
  -3   3   3   14.20    1.20
  -3   3   3   11.80    1.60
   2  -3  -3    0.90    0.60
   2  -3  -3    0.50    0.40
   2  -3  -3    0.00    0.40
   2  -3  -3    1.00    0.60
  -2   3   3    0.50    0.50
  -2   3   3    0.20    0.40
  -2   3   3    0.00    0.30
  -2   3   3   -0.70    0.50
  -2   3   3   -0.60    0.40
  -2   3   3    0.10    0.20
   1  -3  -3   14.70    1.10
   1  -3  -3   15.50    1.20
   1  -3  -3   15.70    1.00
   1  -3  -3   15.90    1.20
   1  -3  -3   11.70    1.20
  -1   3   3   15.80    1.10
  -1   3   3   16.10    1.00
  -1   3   3   15.60    0.70
  -1   3   3   17.00    1.20
  -1   3   3   13.90    0.90
  -1   3   3   15.60    1.10
   0  -3  -3   34.50    1.70
   0  -3  -3   34.70    1.50
   0  -3  -3   31.70    1.70
   0  -3  -3   34.40    1.60
   0  -3  -3   33.70    1.60
   0  -3  -3   31.90    1.70
   0  -3  -3   30.70    1.70
   0   3   3   33.10    1.80
   0   3   3   33.60    1.70
   0   3   3   32.20    1.60
   0   3   3   30.70    1.70
  -1  -3  -3   95.89    4.10
  -1  -3  -3   94.99    3.90
  -1  -3  -3   97.79    3.90
  -1  -3  -3  105.79    3.80
  -1  -3  -3  100.29    3.80
  -1  -3  -3  101.39    3.90
  -1  -3  -3   96.09    3.90
   1   3   3  104.39    3.90
   1   3   3   95.69    4.20
   1   3   3  103.49    4.10
   1   3   3   96.09    4.20
   1   3   3  102.09    3.90
   1   3   3   95.09    4.10
  -2  -3  -3   31.30    1.30
  -2  -3  -3   32.80    1.50
  -2  -3  -3   32.70    1.20
  -2  -3  -3   29.30    1.20
   2   3   3   28.90    1.60
   2   3   3   31.80    1.50
   2   3   3   30.90    1.70
   2   3   3   28.90    1.60
   2   3   3   31.20    1.20
   2   3   3   32.40    1.20
  -3  -3  -3  255.67    9.50
  -3  -3  -3  248.48    9.90
  -3  -3  -3  256.47    9.40
  -3  -3  -3  257.27    9.40
  -3  -3  -3  255.27    9.50
   3   3   3  259.97    9.40
   3   3   3  267.27    9.90
   3   3   3  259.37    9.90
   3   3   3  258.47   10.00
   3   3   3  253.87    9.40
   3   3   3  256.67   10.00
  -4  -3  -3  108.09    4.20
  -4  -3  -3   99.69    4.20
  -4  -3  -3  105.59    4.10
  -4  -3  -3  107.49    4.10
  -4  -3  -3   99.79    4.20
  -4  -3  -3  101.09    4.60
   4   3   3  102.79    4.40
   4   3   3  104.19    4.10
   4   3   3  103.79    4.10
   4   3   3  109.39    4.10
   4   3   3  103.99    4.60
  -5  -3  -3   65.79    3.30
  -5  -3  -3   65.19    2.90
  -5  -3  -3   61.79    2.70
  -5  -3  -3   64.69    2.80
  -5  -3  -3   59.49    2.70
  -5  -3  -3   61.39    2.70
   5   3   3   60.29    3.00
   5   3   3   62.49    2.80
   5   3   3   67.09    3.30
   5   3   3   63.69    2.80
   5   3   3   64.89    2.80
  -6  -3  -3   28.10    1.40
  -6  -3  -3   28.50    1.90
  -6  -3  -3   26.10    1.60
  -6  -3  -3   25.30    1.60
  -6  -3  -3   25.30    2.10
  -6  -3  -3   28.80    1.40
   6   3   3   26.00    1.80
   6   3   3   25.20    1.70
   6   3   3   28.00    1.70
   6   3   3   26.30    2.00
   6   3   3   27.70    1.70
  -7  -3  -3  100.69    4.70
  -7  -3  -3   98.79    5.10
  -7  -3  -3  103.49    4.60
  -7  -3  -3  106.39    4.90
   7   3   3   99.09    4.60
   7   3   3   96.89    4.70
   7   3   3  111.99    4.80
   7   3   3  101.09    4.60
  -8  -3  -3    2.20    0.80
  -8  -3  -3    3.80    1.00
  -8  -3  -3    3.10    1.10
  -8  -3  -3    5.40    1.00
   8   3   3    3.40    0.90
   8   3   3    3.90    0.90
   8   3   3    1.80    0.80
  -9  -3  -3    0.10    0.90
  -9  -3  -3    0.60    1.00
  -9  -3  -3    1.40    0.80
   9   3   3    0.60    0.90
   9   3   3    0.50    0.80
   9   3   3    0.70    0.80
 -10  -3  -3   -0.70    0.90
 -10  -3  -3    0.20    1.10
 -10  -3  -3    0.00    0.90
  10   3   3   -0.70    1.00
  10   3   3   -1.50    0.90
   7  -4  -3   -0.40    1.40
   7  -4  -3   -1.00    1.20
   7  -4  -3   -0.20    1.10
  -7   4   3    0.40    1.10
  -7   4   3    1.10    1.40
  -7   4   3   -0.20    1.00
   6  -4  -3   -1.00    1.20
   6  -4  -3    1.90    1.30
  -6   4   3   -1.30    1.00
  -6   4   3    0.00    0.90
  -6   4   3    1.10    1.30
  -6   4   3   -0.60    0.90
   5  -4  -3    1.70    1.00
   5  -4  -3    2.20    1.30
   5  -4  -3    2.90    1.00
  -5   4   3    1.30    1.10
  -5   4   3    2.70    1.00
  -5   4   3    1.90    1.10
  -5   4   3    2.10    1.20
   4  -4  -3   15.80    2.20
   4  -4  -3   12.40    1.80
   4  -4  -3   11.80    1.70
   4  -4  -3   12.60    1.50
  -4   4   3   11.50    1.70
  -4   4   3   12.40    1.60
  -4   4   3   12.10    1.70
  -4   4   3   11.50    1.70
   3  -4  -3   14.80    1.90
   3  -4  -3   16.60    1.90
   3  -4  -3   17.80    1.50
   3  -4  -3   15.90    1.70
  -3   4   3   18.80    1.30
  -3   4   3   16.90    1.80
  -3   4   3   15.40    1.70
  -3   4   3   16.10    1.40
   2  -4  -3    0.20    0.50
   2  -4  -3    0.00    0.60
   2  -4  -3   -0.20    0.50
   2  -4  -3   -0.30    0.50
  -2   4   3    0.20    0.40
  -2   4   3    0.10    0.60
  -2   4   3    0.10    0.50
  -2   4   3    0.30    0.40
  -2   4   3   -0.20    0.20
   1  -4  -3    1.00    0.50
   1  -4  -3    0.50    0.40
   1  -4  -3    1.30    0.60
   1  -4  -3    1.10    0.60
  -1   4   3    1.80    0.50
  -1   4   3    0.80    0.50
  -1   4   3    0.50    0.40
  -1   4   3    0.60    0.40
   0  -4  -3  315.87   12.50
   0  -4  -3  318.97   12.40
   0  -4  -3  317.37   12.60
   0  -4  -3  343.87   12.40
   0  -4  -3  311.07   12.40
   0  -4  -3  342.67   12.50
   0   4   3  322.07   12.50
   0   4   3  327.77   12.40
   0   4   3  318.87   12.50
   0   4   3  314.57   12.30
  -1  -4  -3  142.19    5.90
  -1  -4  -3  141.79    5.90
  -1  -4  -3  154.88    5.80
  -1  -4  -3  147.39    5.80
  -1  -4  -3  149.69    6.00
  -1  -4  -3  155.68    5.80
  -1  -4  -3  160.48    6.00
   1   4   3  157.68    5.60
   1   4   3  146.89    5.80
   1   4   3  157.48    6.20
   1   4   3  139.19    6.20
   1   4   3  141.89    5.80
   1   4   3  156.68    5.80
   1   4   3  142.19    5.80
  -2  -4  -3    2.90    0.30
  -2  -4  -3    3.10    0.30
  -2  -4  -3    3.90    0.50
  -2  -4  -3    3.30    0.60
  -2  -4  -3    3.40    0.30
  -2  -4  -3    3.70    0.30
  -2  -4  -3    3.30    0.40
  -2  -4  -3    3.20    0.40
   2   4   3    2.70    0.60
   2   4   3    4.00    0.70
   2   4   3    3.00    0.30
   2   4   3    2.60    0.60
   2   4   3    3.40    0.50
   3   4   3  662.53   25.00
   3   4   3  674.53   25.10
   3   4   3  650.03   25.00
   3   4   3  688.73   24.90
  -4  -4  -3  156.08    6.50
  -4  -4  -3  161.28    6.30
  -4  -4  -3  153.38    5.80
  -4  -4  -3  151.98    5.80
   4   4   3  156.68    6.40
   4   4   3  161.88    6.50
   4   4   3  154.08    6.50
   4   4   3  147.49    6.40
  -5  -4  -3    7.70    1.10
  -5  -4  -3    7.20    0.60
  -5  -4  -3    8.10    0.80
  -5  -4  -3   10.30    0.80
   5   4   3    7.20    0.60
   5   4   3    8.20    0.60
   5   4   3    7.00    0.60
   5   4   3    8.00    1.10
   5   4   3    9.00    1.10
   5   4   3    8.70    1.00
   5   4   3    8.00    0.50
   5   4   3    7.30    0.60
  -6  -4  -3    0.00    0.40
  -6  -4  -3   -0.40    0.30
  -6  -4  -3    0.30    0.70
  -6  -4  -3    0.30    0.40
  -6  -4  -3   -1.20    0.40
  -6  -4  -3    0.60    0.40
   6   4   3    0.30    0.40
   6   4   3    0.20    0.50
   6   4   3   -0.80    0.40
   6   4   3    0.00    0.20
   6   4   3   -0.60    0.70
  -7  -4  -3    0.10    0.80
  -7  -4  -3    0.50    0.50
  -7  -4  -3    0.30    0.50
  -7  -4  -3    0.80    0.50
   7   4   3    0.00    0.60
   7   4   3    0.30    0.60
   7   4   3    0.20    0.50
   7   4   3    0.00    0.40
  -8  -4  -3    1.30    0.70
  -8  -4  -3    1.20    0.90
  -8  -4  -3    2.60    0.80
  -8  -4  -3    3.90    1.00
   8   4   3    2.30    0.80
   8   4   3    2.20    0.70
   8   4   3    1.60    0.70
  -9  -4  -3    8.50    1.50
  -9  -4  -3    5.80    1.10
  -9  -4  -3    7.60    1.80
   9   4   3    5.50    1.10
   9   4   3    8.10    1.30
   9   4   3    6.30    1.20
 -10  -4  -3    0.20    0.90
 -10  -4  -3    0.20    1.00
   6  -5  -3   -1.30    0.80
   6  -5  -3    0.90    1.20
   6  -5  -3    1.40    1.50
  -6   5   3   -0.20    1.10
  -6   5   3    0.40    1.00
  -6   5   3   -1.10    1.10
   5  -5  -3   -1.30    0.90
   5  -5  -3    0.50    0.90
   5  -5  -3    0.10    1.00
   5  -5  -3   -0.40    1.10
  -5   5   3    0.10    0.90
  -5   5   3   -0.80    1.10
  -5   5   3    0.50    0.90
  -5   5   3    0.20    0.90
   4  -5  -3    9.50    1.80
   4  -5  -3    6.20    1.30
   4  -5  -3    5.50    1.50
   4  -5  -3    7.20    1.40
   4  -5  -3    6.30    1.40
  -4   5   3    7.40    1.30
  -4   5   3    6.00    1.50
  -4   5   3    5.80    1.40
  -4   5   3    6.00    1.30
   3  -5  -3    4.30    1.40
   3  -5  -3    2.60    1.00
   3  -5  -3    4.00    1.00
   3  -5  -3    1.60    0.90
  -3   5   3    4.10    0.90
  -3   5   3    3.00    1.10
  -3   5   3    1.40    0.80
  -3   5   3    5.00    1.10
  -3   5   3    3.90    1.20
   2  -5  -3    1.70    0.90
   2  -5  -3    3.00    0.90
   2  -5  -3    2.30    0.70
   2  -5  -3    1.60    0.90
  -2   5   3    2.90    0.70
  -2   5   3    2.50    0.80
  -2   5   3    2.10    0.80
  -2   5   3    1.40    0.70
  -2   5   3    1.30    0.80
   1  -5  -3    0.90    0.60
   1  -5  -3    0.40    0.40
   1  -5  -3    0.40    0.60
   1  -5  -3   -0.30    0.60
  -1   5   3    0.00    0.50
  -1   5   3    0.10    0.50
  -1   5   3    0.90    0.60
  -1   5   3    0.60    0.60
  -1   5   3    0.50    0.40
   0  -5  -3   43.50    2.60
   0  -5  -3   44.80    2.70
   0  -5  -3   50.79    2.40
   0  -5  -3   48.70    2.60
   0  -5  -3   47.10    2.50
   0   5   3   48.40    2.70
   0   5   3   46.60    2.40
   0   5   3   46.20    2.40
   0   5   3   53.49    2.70
   0   5   3   51.49    2.50
  -1  -5  -3   94.79    3.80
  -1  -5  -3   91.19    3.80
  -1  -5  -3   87.99    3.80
  -1  -5  -3   87.39    4.20
  -1  -5  -3   83.89    3.90
  -1  -5  -3   82.09    3.70
   1   5   3   90.99    3.40
   1   5   3   91.49    4.20
   1   5   3   88.59    3.70
   1   5   3   87.19    3.80
   1   5   3   88.59    4.10
   1   5   3   94.49    3.70
  -2  -5  -3    0.10    0.30
  -2  -5  -3    0.00    0.20
  -2  -5  -3   -0.20    0.20
  -2  -5  -3   -0.20    0.20
  -2  -5  -3   -0.30    0.20
  -2  -5  -3   -0.10    0.50
  -2  -5  -3    0.30    0.20
  -2  -5  -3   -0.10    0.20
   2   5   3   -0.20    0.20
   2   5   3   -0.10    0.40
   2   5   3   -0.30    0.20
   2   5   3   -0.30    0.40
   2   5   3   -0.20    0.20
   2   5   3   -0.20    0.20
  -3  -5  -3   50.19    2.60
  -3  -5  -3   46.50    1.90
  -3  -5  -3   47.20    1.90
  -3  -5  -3   48.60    2.40
   3   5   3   50.19    2.40
   3   5   3   47.40    2.60
   3   5   3   49.70    2.60
   3   5   3   49.70    2.60
  -4  -5  -3    4.30    0.80
  -4  -5  -3    5.10    0.80
   4   5   3    4.70    0.90
   4   5   3    4.30    0.80
   4   5   3    4.60    0.80
   4   5   3    4.20    0.80
  -5  -5  -3   32.60    1.40
  -5  -5  -3   33.90    1.90
  -5  -5  -3   33.00    1.90
  -5  -5  -3   31.00    2.10
   5   5   3   31.60    2.00
   5   5   3   33.30    2.10
   5   5   3   30.90    2.00
  -6  -5  -3  107.49    4.40
  -6  -5  -3  105.09    4.10
  -6  -5  -3  105.49    4.50
  -6  -5  -3   99.79    4.30
  -6  -5  -3  100.79    5.00
   6   5   3  107.19    4.90
   6   5   3   98.39    4.90
   6   5   3  105.99    4.10
   6   5   3  102.49    4.10
   6   5   3   98.39    4.70
  -7  -5  -3   36.30    2.10
  -7  -5  -3   34.50    2.60
  -7  -5  -3   40.70    2.00
   7   5   3   37.20    2.60
   7   5   3   38.10    1.90
   7   5   3   36.20    1.90
   7   5   3   35.50    2.30
  -8  -5  -3    0.70    0.60
  -8  -5  -3   -1.00    0.70
   8   5   3    0.00    0.60
   8   5   3   -0.10    0.80
   8   5   3    1.20    0.60
   8   5   3    0.30    0.80
  -9  -5  -3    4.60    1.10
  -9  -5  -3    4.80    1.50
   9   5   3    2.80    0.90
 -10  -5  -3   -0.10    1.20
 -10  -5  -3    1.90    1.00
   5  -6  -3    0.80    1.20
   5  -6  -3    0.90    1.50
   5  -6  -3   -0.40    1.00
  -5   6   3    0.20    1.00
   4  -6  -3    1.90    1.10
   4  -6  -3    2.40    1.10
   4  -6  -3    1.30    1.20
   4  -6  -3    3.30    1.50
  -4   6   3    1.30    1.10
  -4   6   3    3.60    1.30
  -4   6   3    2.30    1.20
  -4   6   3    1.80    1.20
   3  -6  -3    5.30    1.20
   3  -6  -3    4.30    1.40
   3  -6  -3    5.40    1.40
   3  -6  -3    7.00    1.70
   3  -6  -3    4.90    1.10
  -3   6   3    5.00    1.20
  -3   6   3    3.90    1.20
  -3   6   3    4.20    1.10
  -3   6   3    4.10    1.30
   2  -6  -3   10.80    1.40
   2  -6  -3    9.40    1.60
   2  -6  -3    9.80    1.80
   2  -6  -3    9.80    1.50
   2  -6  -3    8.50    1.40
  -2   6   3    6.00    1.30
  -2   6   3   10.70    1.40
  -2   6   3    7.40    1.30
  -2   6   3    9.50    1.40
  -2   6   3   10.60    1.60
   1  -6  -3    2.30    1.00
   1  -6  -3    2.30    0.90
   1  -6  -3    1.70    0.80
   1  -6  -3    1.30    0.60
   1  -6  -3    1.50    0.80
  -1   6   3    2.30    0.90
  -1   6   3    0.80    0.70
  -1   6   3    2.30    0.80
  -1   6   3    0.10    0.70
   0  -6  -3    0.40    0.70
   0  -6  -3    0.30    0.50
   0  -6  -3   -0.80    0.50
   0  -6  -3    0.40    0.50
   0  -6  -3   -0.70    0.30
   0   6   3    0.20    0.60
   0   6   3    0.00    0.40
   0   6   3   -0.80    0.40
   0   6   3   -0.30    0.50
  -1  -6  -3   54.09    2.60
  -1  -6  -3   51.39    2.50
  -1  -6  -3   51.39    2.70
  -1  -6  -3   47.10    2.60
  -1  -6  -3   48.90    3.00
  -1  -6  -3   53.49    2.60
   1   6   3   51.59    2.10
   1   6   3   52.29    2.50
   1   6   3   54.99    2.60
   1   6   3   50.29    3.00
   1   6   3   53.99    3.00
  -2  -6  -3  104.29    4.20
  -2  -6  -3  104.29    4.20
  -2  -6  -3  102.29    4.30
  -2  -6  -3  115.19    4.50
  -2  -6  -3  104.29    4.90
  -2  -6  -3   98.69    4.30
  -2  -6  -3   97.19    4.20
   2   6   3  102.69    4.20
   2   6   3  100.09    4.90
   2   6   3  104.89    4.10
   2   6   3   99.79    4.10
   2   6   3  100.99    4.80
  -3  -6  -3  142.89    5.80
  -3  -6  -3  161.78    6.70
  -3  -6  -3  152.68    5.70
  -3  -6  -3  154.68    6.20
  -3  -6  -3  149.69    5.90
  -3  -6  -3  153.18    5.70
  -3  -6  -3  161.18    5.80
  -3  -6  -3  148.79    5.70
   3   6   3  152.18    6.60
   3   6   3  153.48    5.70
   3   6   3  153.08    6.20
   3   6   3  151.38    6.70
  -4  -6  -3    1.90    0.70
  -4  -6  -3    0.50    0.80
   4   6   3    1.20    0.50
   4   6   3    1.70    0.60
   4   6   3    2.10    0.70
  -5  -6  -3   73.19    3.60
  -5  -6  -3   69.49    3.50
   5   6   3   67.59    3.50
   5   6   3   73.89    3.70
   5   6   3   75.79    3.80
   5   6   3   66.29    3.50
  -6  -6  -3   27.80    1.90
  -6  -6  -3   25.10    2.10
  -6  -6  -3   32.00    2.00
   6   6   3   28.30    2.10
   6   6   3   26.60    2.00
   6   6   3   30.90    2.20
  -7  -6  -3    3.90    0.90
  -7  -6  -3    3.60    1.10
  -7  -6  -3    4.10    0.80
   7   6   3    2.30    0.80
   7   6   3    3.00    1.00
   7   6   3    3.70    1.10
  -8  -6  -3    1.40    1.10
  -8  -6  -3    1.60    0.80
   8   6   3    1.80    1.10
   8   6   3    1.40    0.70
  -9  -6  -3   -0.30    0.60
  -9  -6  -3   -0.20    0.80
   9   6   3    0.50    0.80
   9   6   3    0.10    0.80
 -10  -6  -3    1.70    0.90
 -10  -6  -3   -0.90    1.00
   4  -7  -3   -1.10    1.00
   4  -7  -3   -1.50    1.30
   4  -7  -3    1.30    1.10
   4  -7  -3    0.80    1.20
  -4   7   3   -0.20    1.00
   3  -7  -3    1.00    1.10
   3  -7  -3   -0.90    1.00
   3  -7  -3    1.00    1.30
   3  -7  -3    1.30    1.10
  -3   7   3    1.70    1.00
   2  -7  -3    1.50    1.10
   2  -7  -3    4.20    1.30
   2  -7  -3    0.00    1.00
   2  -7  -3    2.00    1.00
  -2   7   3    2.00    1.00
  -2   7   3    1.40    0.90
   1  -7  -3   -0.30    0.70
   1  -7  -3    0.60    0.70
   1  -7  -3   -1.00    0.60
   1  -7  -3   -0.60    0.80
   1  -7  -3    0.00    0.50
  -1   7   3    0.20    0.60
  -1   7   3   -0.50    0.70
  -1   7   3   -0.60    0.60
   0  -7  -3    8.80    1.30
   0  -7  -3   11.20    1.40
   0  -7  -3    6.60    1.40
   0  -7  -3    8.30    1.00
   0  -7  -3    9.80    1.40
   0   7   3    7.90    1.20
   0   7   3    8.30    1.40
   0   7   3    8.80    1.40
  -1  -7  -3   11.60    1.30
  -1  -7  -3   10.50    1.10
  -1  -7  -3   11.70    1.40
  -1  -7  -3   12.90    1.30
  -1  -7  -3   11.50    1.70
   1   7   3   10.60    1.50
   1   7   3   12.60    1.20
   1   7   3    8.60    1.40
  -2  -7  -3   28.10    1.60
  -2  -7  -3   29.80    1.70
  -2  -7  -3   28.10    1.60
  -2  -7  -3   32.00    2.50
  -2  -7  -3   28.80    1.80
   2   7   3   27.10    1.40
   2   7   3   32.50    2.20
   2   7   3   29.00    1.60
   2   7   3   25.60    2.20
   2   7   3   28.10    1.50
  -3  -7  -3    3.80    0.70
  -3  -7  -3    4.90    0.50
  -3  -7  -3    5.30    1.20
  -3  -7  -3    3.80    0.60
  -3  -7  -3    4.30    0.50
   3   7   3    3.10    1.00
   3   7   3    4.80    0.50
   3   7   3    4.70    0.70
   3   7   3    4.80    0.50
   3   7   3    4.50    1.00
  -4  -7  -3   -0.10    0.20
  -4  -7  -3   -1.00    0.50
  -4  -7  -3   -0.10    0.20
  -4  -7  -3   -0.60    0.40
  -4  -7  -3   -1.70    0.60
   4   7   3   -0.50    0.50
   4   7   3    0.50    0.50
   4   7   3   -0.80    0.60
  -5  -7  -3    0.00    0.60
  -5  -7  -3    0.50    0.70
   5   7   3    1.10    0.70
   5   7   3    0.50    0.70
   5   7   3    1.20    0.60
  -6  -7  -3   -0.20    0.60
  -6  -7  -3   -1.60    0.50
   6   7   3    0.50    0.70
   6   7   3   -0.60    0.70
   6   7   3    0.20    0.60
  -7  -7  -3    1.50    0.70
  -7  -7  -3    1.60    0.80
  -7  -7  -3    2.20    1.10
  -7  -7  -3    1.70    0.40
   7   7   3    2.90    0.90
   7   7   3    0.10    0.80
   7   7   3    0.40    0.80
  -8  -7  -3   -1.50    0.50
  -8  -7  -3    0.10    0.40
  -8  -7  -3   -0.20    0.80
   8   7   3   -0.50    0.60
   8   7   3    0.40    0.70
   8   7   3    0.00    0.90
  -9  -7  -3    0.30    0.60
  -9  -7  -3    0.70    1.10
   9   7   3   -1.60    0.80
   9   7   3    0.30    0.80
 -10  -7  -3   -0.60    1.10
  10   7   3    0.80    1.20
   3  -8  -3   -0.40    1.00
   3  -8  -3   -1.00    1.20
   3  -8  -3   -0.90    1.10
   3  -8  -3   -1.90    1.00
  -3   8   3    2.40    1.10
  -3   8   3   -0.40    1.10
   2  -8  -3    0.30    1.20
   2  -8  -3    1.10    1.10
   2  -8  -3    0.00    1.00
   2  -8  -3   -1.00    1.00
  -2   8   3   -0.50    0.80
  -2   8   3    0.40    0.80
   1  -8  -3    0.10    0.90
   1  -8  -3    1.70    1.20
   1  -8  -3    0.40    0.90
   1  -8  -3    2.70    1.30
  -1   8   3    2.80    1.00
  -1   8   3    1.20    0.80
  -1   8   3    2.50    1.00
   0  -8  -3   -0.40    0.90
   0  -8  -3    0.20    0.80
   0  -8  -3   -0.70    0.60
   0  -8  -3    1.90    1.00
   0   8   3    0.10    0.60
   0   8   3   -0.20    0.70
   0   8   3   -0.80    0.70
  -1  -8  -3   -0.10    0.60
  -1  -8  -3    0.70    0.90
  -1  -8  -3    0.00    0.70
  -1  -8  -3   -0.60    0.50
   1   8   3    0.40    0.60
   1   8   3    0.20    0.80
   1   8   3    0.20    0.80
  -2  -8  -3   -0.50    0.50
  -2  -8  -3    0.50    0.50
  -2  -8  -3   -0.30    0.90
   2   8   3   -0.50    0.40
   2   8   3    0.10    0.70
   2   8   3    0.50    0.90
   2   8   3   -0.50    0.30
  -3  -8  -3    0.50    0.90
  -3  -8  -3    1.40    0.50
  -3  -8  -3    0.10    0.40
   3   8   3    0.60    0.80
   3   8   3    0.60    0.80
   3   8   3    1.40    0.50
  -4  -8  -3    8.90    0.80
  -4  -8  -3    7.30    1.40
  -4  -8  -3   10.70    1.60
  -4  -8  -3    7.30    1.00
   4   8   3    8.30    1.40
   4   8   3    7.90    1.50
   4   8   3    7.70    1.00
  -5  -8  -3    2.70    1.00
  -5  -8  -3    3.00    1.00
  -5  -8  -3    3.70    0.80
   5   8   3    1.70    0.70
   5   8   3    3.10    1.00
   5   8   3    4.40    1.10
  -6  -8  -3    7.60    1.30
  -6  -8  -3    6.60    1.30
   6   8   3    7.20    1.30
   6   8   3    6.10    1.50
   6   8   3    5.90    1.30
  -7  -8  -3    1.30    0.80
  -7  -8  -3    1.70    0.80
   7   8   3    2.50    1.10
   7   8   3   -0.60    0.90
  -8  -8  -3    5.90    1.60
  -8  -8  -3    5.60    1.30
   8   8   3    6.10    1.40
   8   8   3    3.40    1.20
  -9  -8  -3    1.20    1.20
   9   8   3   -0.20    0.90
 -10  -8  -3   -0.90    1.20
  10   8   3   -2.10    0.90
   1  -9  -3    0.40    0.90
   1  -9  -3    0.20    1.10
   1  -9  -3   -2.40    0.90
   1  -9  -3   -2.80    0.90
  -1   9   3    0.90    0.80
  -1   9   3   -1.50    0.90
   0  -9  -3    1.40    1.10
   0  -9  -3    4.60    1.30
   0   9   3    3.20    1.20
   0   9   3    0.80    1.00
   0   9   3    4.80    1.70
  -1  -9  -3    7.90    1.50
  -1  -9  -3    2.20    1.20
   1   9   3    3.50    1.10
   1   9   3    5.60    1.40
  -2  -9  -3   -0.10    1.00
  -2  -9  -3    1.70    0.90
   2   9   3    2.00    1.00
   2   9   3    0.40    1.00
  -3  -9  -3    1.90    1.20
  -3  -9  -3   -0.30    0.50
   3   9   3   -0.70    0.80
   3   9   3    0.20    0.80
  -4  -9  -3    0.20    0.50
  -4  -9  -3    0.70    0.90
  -4  -9  -3   -1.10    0.90
   4   9   3   -1.40    0.70
   4   9   3    0.10    0.70
  -5  -9  -3    0.50    1.00
  -5  -9  -3    0.60    0.90
   5   9   3    0.30    0.60
   5   9   3    1.00    0.90
   5   9   3   -0.50    0.80
  -6  -9  -3    0.40    0.80
  -6  -9  -3    0.90    0.90
   6   9   3   -1.30    0.60
   6   9   3    1.00    0.90
   6   9   3    1.60    0.80
  -7  -9  -3   -0.40    0.80
  -7  -9  -3    0.40    0.90
   7   9   3   -0.10    0.90
   7   9   3    0.50    0.90
  -8  -9  -3    0.70    1.00
  -8  -9  -3    0.90    1.10
   8   9   3    0.40    1.00
   8   9   3   -1.20    0.90
  -9  -9  -3    1.30    1.30
   9   9   3    0.70    1.10
   9   9   3    2.20    1.20
   0 -10  -3    0.30    1.40
   0 -10  -3   -0.30    1.00
   0  10   3    0.60    1.00
   0  10   3    1.10    1.10
  -1 -10  -3   -0.40    1.00
  -1 -10  -3   -0.90    1.00
   1  10   3    0.50    1.00
   1  10   3   -0.80    0.90
  -2 -10  -3    0.80    1.30
  -2 -10  -3    1.20    1.00
   2  10   3    0.20    0.90
   2  10   3   -1.10    0.80
  -3 -10  -3    0.00    1.20
  -3 -10  -3    0.80    0.80
  -3 -10  -3    0.60    1.10
   3  10   3    0.80    1.10
   3  10   3    0.90    0.90
  -4 -10  -3    2.40    1.30
  -4 -10  -3    5.70    1.60
   4  10   3    1.10    1.00
   4  10   3    1.90    1.00
  -5 -10  -3    1.10    1.20
  -5 -10  -3    1.60    1.10
   5  10   3    0.80    1.00
   5  10   3   -0.10    0.80
  -6 -10  -3    3.80    1.40
  -6 -10  -3    5.10    1.60
   6  10   3    3.60    1.20
   6  10   3    1.60    1.00
  -7 -10  -3    1.70    1.20
  -7 -10  -3    1.40    1.10
   7  10   3    2.70    1.20
   7  10   3    1.20    1.00
  -8 -10  -3    2.80    1.50
  -8 -10  -3   -2.40    0.90
   8  10   3    1.30    1.30
   8  10   3    0.90    1.10
  -9 -10  -3    0.80    1.40
   9  10   3    2.10    1.10
   9  10   3   -2.20    0.90
  -3 -11  -3    1.00    1.50
  -3 -11  -3    1.80    1.40
   3  11   3    0.80    1.00
   3  11   3    1.50    1.20
  -4 -11  -3   -1.70    1.00
  -4 -11  -3    0.90    1.30
   4  11   3    0.80    1.00
   4  11   3    0.10    1.10
  -5 -11  -3   -1.10    1.20
  -5 -11  -3   -0.70    1.00
   5  11   3    0.70    1.00
   5  11   3    0.10    1.00
  -6 -11  -3    0.60    1.30
  -6 -11  -3    1.80    1.20
   6  11   3    0.40    0.90
   6  11   3    0.90    1.10
  -7 -11  -3    1.60    1.30
   7  11   3    1.60    1.20
   6  10  -4    0.30    1.10
   6  10  -4   -0.40    1.00
  -6 -10   4   -0.40    1.20
  -6 -10   4    0.30    1.10
   5  10  -4    0.80    1.00
   5  10  -4   -0.30    1.10
  -5 -10   4   -0.90    1.40
  -5 -10   4    1.10    1.40
  -5 -10   4    1.10    1.00
   4  10  -4    3.60    1.70
  -4 -10   4    5.80    1.80
  -4 -10   4    3.70    1.30
  -4 -10   4    6.70    2.00
   3  10  -4    1.00    1.30
  -3 -10   4    0.70    1.20
  -3 -10   4   -1.10    1.20
  -3 -10   4    1.40    1.20
   2  10  -4    0.50    1.20
  -2 -10   4    0.90    1.20
  -2 -10   4   -0.20    1.20
  -2 -10   4   -0.80    1.30
   8   9  -4    0.30    1.20
   8   9  -4    1.00    1.10
  -8  -9   4   -0.10    1.10
  -8  -9   4   -0.60    1.40
   7   9  -4    0.00    1.00
   7   9  -4    0.10    1.20
  -7  -9   4    1.20    1.10
  -7  -9   4    1.30    1.40
   6   9  -4    0.90    1.10
   6   9  -4    0.20    1.00
  -6  -9   4    0.30    1.00
  -6  -9   4   -0.80    1.20
   5   9  -4    3.20    1.30
   5   9  -4    1.10    1.00
  -5  -9   4   -0.90    1.00
  -5  -9   4    2.50    1.10
  -5  -9   4    0.70    1.20
   4   9  -4    0.90    1.00
   4   9  -4    1.50    0.90
  -4  -9   4    1.90    1.40
  -4  -9   4    1.00    1.30
  -4  -9   4    1.60    1.10
   3   9  -4    0.10    0.80
   3   9  -4    0.40    0.70
  -3  -9   4    0.50    0.90
  -3  -9   4    1.10    1.00
  -3  -9   4    0.60    1.10
   2   9  -4    0.50    0.90
   2   9  -4   -0.30    0.60
   2   9  -4   -0.10    0.70
  -2  -9   4    2.20    1.20
  -2  -9   4   -0.60    1.00
  -2  -9   4   -0.50    1.20
  -2  -9   4    0.40    1.00
   1   9  -4    0.60    0.80
   1   9  -4    2.50    0.90
   1   9  -4    0.30    1.10
  -1  -9   4    1.60    1.20
  -1  -9   4    1.40    1.10
  -1  -9   4    1.30    1.10
  -1  -9   4    0.50    1.40
  -1  -9   4   -0.10    0.80
   0   9  -4   -0.20    1.00
   0   9  -4    0.40    0.80
   0   9  -4   -0.30    0.80
   0  -9   4   -2.30    1.00
   0  -9   4   -0.40    1.10
   0  -9   4    0.40    0.90
   0  -9   4    0.10    1.20
   0  -9   4   -1.10    0.80
  -1   9  -4    1.60    1.00
  -1   9  -4    2.40    1.30
   1  -9   4    0.10    1.30
   1  -9   4    1.70    1.40
  -9  -8   4    1.90    1.40
   8   8  -4    0.10    1.10
   8   8  -4    0.60    0.90
  -8  -8   4   -1.20    1.30
  -8  -8   4   -0.80    1.10
   7   8  -4    1.70    1.00
   7   8  -4   -0.70    0.90
  -7  -8   4   -0.50    1.20
  -7  -8   4   -0.80    0.90
   6   8  -4    0.50    0.90
   6   8  -4   -0.80    0.90
  -6  -8   4    0.80    0.90
  -6  -8   4   -1.00    1.10
   5   8  -4    3.80    1.40
   5   8  -4    2.50    1.00
  -5  -8   4    4.60    1.30
  -5  -8   4    3.20    1.30
  -5  -8   4    4.70    1.10
   4   8  -4    6.10    1.00
   4   8  -4    4.80    1.20
   4   8  -4    6.80    1.50
  -4  -8   4    4.80    1.40
  -4  -8   4    3.90    1.00
  -4  -8   4    2.50    1.30
  -4  -8   4    5.80    1.30
   3   8  -4    1.00    0.90
   3   8  -4    0.10    0.70
   3   8  -4   -0.40    0.50
  -3  -8   4    0.60    0.90
  -3  -8   4   -0.90    0.50
  -3  -8   4    1.10    1.00
  -3  -8   4    1.20    0.80
  -3  -8   4    2.20    1.10
   2   8  -4   -0.60    0.50
   2   8  -4    0.20    0.50
   2   8  -4   -1.10    0.60
   2   8  -4   -0.70    0.50
  -2  -8   4   -1.30    0.90
  -2  -8   4   -1.60    0.50
  -2  -8   4   -0.30    0.80
  -2  -8   4    0.50    0.70
  -2  -8   4    0.60    0.90
   1   8  -4   -0.20    0.60
   1   8  -4    0.30    0.70
   1   8  -4    0.50    0.60
   1   8  -4   -0.40    0.80
   1   8  -4    0.20    0.60
  -1  -8   4   -0.70    0.70
  -1  -8   4   -0.40    0.70
  -1  -8   4    0.60    0.80
  -1  -8   4   -1.10    0.80
  -1  -8   4    0.00    0.90
   0   8  -4    0.00    0.70
   0   8  -4   -0.40    0.80
   0   8  -4   -0.70    0.60
   0   8  -4   -0.10    0.60
   0  -8   4   -0.60    1.10
   0  -8   4    3.00    1.20
   0  -8   4    1.00    1.00
   0  -8   4    0.10    0.90
  -1   8  -4    0.30    0.70
  -1   8  -4   -0.50    0.80
  -1   8  -4    1.70    0.90
  -1   8  -4    0.80    0.90
   1  -8   4    0.70    1.10
   1  -8   4    1.20    1.00
   1  -8   4   -1.70    1.10
   1  -8   4   -0.20    1.10
  -2   8  -4   -0.40    0.80
  -2   8  -4   -0.50    0.80
  -2   8  -4   -0.40    0.60
  -2   8  -4    1.80    1.10
   2  -8   4   -0.70    1.10
   2  -8   4   -1.90    1.00
   2  -8   4    1.10    1.00
   2  -8   4   -0.40    1.00
   9   7  -4   -0.40    1.10
  -9  -7   4    1.30    1.40
  -9  -7   4   -1.20    1.20
  -9  -7   4    0.30    1.30
   8   7  -4    1.20    1.10
   8   7  -4    1.30    1.00
  -8  -7   4    0.50    1.20
  -8  -7   4    2.20    1.40
   7   7  -4    0.00    0.90
   7   7  -4    0.90    0.80
  -7  -7   4   -1.90    0.80
  -7  -7   4   -1.60    0.80
   6   7  -4    4.20    1.20
   6   7  -4    2.60    1.10
  -6  -7   4    4.20    1.10
  -6  -7   4    3.20    1.20
  -6  -7   4    2.90    0.80
  -6  -7   4    4.40    0.90
  -6  -7   4    3.90    1.80
   5   7  -4    0.80    0.90
   5   7  -4    0.60    0.60
   5   7  -4   -0.50    0.70
  -5  -7   4    1.90    0.90
  -5  -7   4    0.80    1.00
  -5  -7   4    0.80    0.90
  -5  -7   4    0.70    0.60
  -5  -7   4    1.60    0.70
   4   7  -4    0.70    0.90
   4   7  -4    0.30    0.50
   4   7  -4   -0.10    0.60
  -4  -7   4    0.50    0.80
  -4  -7   4   -1.00    0.70
  -4  -7   4    0.10    0.50
  -4  -7   4   -0.10    0.90
   3   7  -4   -0.20    0.60
   3   7  -4   -0.40    0.40
   3   7  -4   -0.20    0.60
   3   7  -4    0.00    0.40
  -3  -7   4   -0.80    0.60
  -3  -7   4    1.20    0.60
  -3  -7   4    1.70    0.90
  -3  -7   4    0.30    0.60
  -3  -7   4   -0.90    0.70
   2   7  -4   -0.20    0.50
   2   7  -4   -0.50    0.70
   2   7  -4    0.60    0.50
   2   7  -4    0.10    0.50
  -2  -7   4    1.00    0.70
  -2  -7   4    0.40    0.60
  -2  -7   4    1.30    0.70
  -2  -7   4    0.10    0.80
  -2  -7   4    0.40    0.90
   1   7  -4    1.00    0.60
   1   7  -4    1.00    0.60
   1   7  -4    1.80    0.90
   1   7  -4    1.70    0.70
   1   7  -4    2.50    0.70
  -1  -7   4    0.40    1.00
  -1  -7   4    1.40    0.80
  -1  -7   4    1.20    0.70
  -1  -7   4   -0.50    0.60
  -1  -7   4    1.60    0.90
   0   7  -4    2.00    0.80
   0   7  -4    2.10    1.00
   0   7  -4    1.00    0.60
   0   7  -4    1.80    0.80
   0   7  -4    1.00    0.80
   0  -7   4    1.30    1.00
   0  -7   4   -0.80    0.80
   0  -7   4   -0.40    1.00
   0  -7   4    0.60    0.80
  -1   7  -4   30.00    2.30
  -1   7  -4   38.50    3.00
  -1   7  -4   38.80    2.90
  -1   7  -4   34.20    2.60
  -1   7  -4   26.60    2.30
   1  -7   4   40.50    2.90
   1  -7   4   35.40    2.60
   1  -7   4   40.40    3.10
   1  -7   4   31.10    3.20
  -2   7  -4    0.00    0.60
  -2   7  -4    0.40    0.90
  -2   7  -4   -0.10    0.80
   2  -7   4   -0.20    1.20
   2  -7   4    0.20    0.80
   2  -7   4    1.00    1.00
   2  -7   4    0.30    1.20
  -3   7  -4   -0.10    0.80
  -3   7  -4   -1.20    0.80
  -3   7  -4   -0.20    0.90
   3  -7   4   -0.60    0.80
   3  -7   4    0.00    1.10
   3  -7   4   -0.40    0.90
   3  -7   4    0.70    1.40
  -4   7  -4    1.00    1.40
  -4   7  -4    0.60    1.00
  -4   7  -4   -0.60    0.90
   4  -7   4    0.10    1.30
   4  -7   4   -2.10    1.50
   4  -7   4   -1.80    0.90
   9   6  -4    0.90    1.10
  -9  -6   4    1.10    1.20
  -9  -6   4    1.20    1.40
  -9  -6   4    1.90    1.40
   8   6  -4    1.60    0.90
   8   6  -4   -1.30    0.70
  -8  -6   4    0.80    1.20
  -8  -6   4   -0.60    0.80
  -8  -6   4    2.40    1.20
   7   6  -4   -0.10    0.70
   7   6  -4    0.20    0.80
   7   6  -4    0.00    0.60
  -7  -6   4    1.60    1.00
  -7  -6   4    1.80    1.10
  -7  -6   4    1.30    0.70
  -7  -6   4    0.40    0.60
   6   6  -4    0.50    0.70
   6   6  -4    0.00    0.70
  -6  -6   4   -0.50    0.50
  -6  -6   4   -1.00    0.70
  -6  -6   4    0.10    1.00
  -6  -6   4   -0.10    0.50
   5   6  -4    4.00    1.10
   5   6  -4    1.40    0.60
   5   6  -4    2.60    0.90
  -5  -6   4    2.60    0.80
  -5  -6   4    4.70    1.10
  -5  -6   4    3.00    0.80
  -5  -6   4    2.90    0.90
  -5  -6   4    2.20    1.00
   4   6  -4   -1.10    0.50
   4   6  -4   -0.40    0.40
   4   6  -4   -0.10    0.50
   4   6  -4    0.80    0.60
  -4  -6   4    0.20    0.80
  -4  -6   4    0.20    0.50
  -4  -6   4   -0.50    0.70
  -4  -6   4    1.10    0.70
   3   6  -4    1.90    0.70
   3   6  -4    0.60    0.40
   3   6  -4    0.70    0.70
   3   6  -4    0.80    0.60
   3   6  -4    0.10    0.40
  -3  -6   4    0.50    0.50
  -3  -6   4    1.70    0.80
  -3  -6   4    1.30    0.70
  -3  -6   4    0.40    0.80
  -3  -6   4    1.60    0.70
   2   6  -4    0.50    0.60
   2   6  -4   -0.40    0.40
   2   6  -4   -0.60    0.50
   2   6  -4    0.60    0.50
   2   6  -4    0.40    0.40
  -2  -6   4    2.20    0.90
  -2  -6   4    0.00    0.60
  -2  -6   4    0.80    0.60
  -2  -6   4    0.30    0.50
  -2  -6   4    1.20    0.70
   1   6  -4    0.50    0.50
   1   6  -4    0.20    0.50
   1   6  -4    0.00    0.50
   1   6  -4    0.40    0.60
   1   6  -4    1.30    0.50
  -1  -6   4   -0.60    0.60
  -1  -6   4   -1.20    0.50
  -1  -6   4   -0.80    0.70
  -1  -6   4    0.40    0.60
  -1  -6   4    0.60    0.60
   0   6  -4   -0.20    0.50
   0   6  -4    0.40    0.70
   0   6  -4    0.80    0.60
   0   6  -4    0.50    0.70
   0   6  -4   -0.50    0.50
   0  -6   4    0.20    0.90
   0  -6   4    0.60    0.70
   0  -6   4    0.20    0.80
   0  -6   4    1.50    0.80
  -1   6  -4    1.10    0.70
  -1   6  -4    2.40    1.00
  -1   6  -4    0.50    0.70
  -1   6  -4    1.10    0.70
   1  -6   4    0.70    0.90
   1  -6   4    1.10    0.80
   1  -6   4    1.00    0.80
   1  -6   4    0.70    1.00
  -2   6  -4    3.50    1.30
  -2   6  -4    2.00    1.00
  -2   6  -4    1.70    0.90
  -2   6  -4    1.00    0.80
  -2   6  -4    1.30    1.00
   2  -6   4    2.40    1.20
   2  -6   4    1.80    0.90
   2  -6   4    0.90    1.00
   2  -6   4    1.00    0.90
  -3   6  -4   -1.10    0.70
  -3   6  -4    0.30    0.80
  -3   6  -4   -0.40    0.90
  -3   6  -4   -0.90    1.00
  -3   6  -4    1.20    0.80
   3  -6   4    1.10    1.00
   3  -6   4   -1.10    0.90
   3  -6   4   -0.30    0.70
   3  -6   4   -0.50    1.00
   3  -6   4   -1.10    0.70
  -4   6  -4   -0.50    0.80
  -4   6  -4    0.60    1.00
  -4   6  -4    1.80    1.30
  -4   6  -4   -1.40    1.10
   4  -6   4    0.30    1.00
   4  -6   4   -0.90    1.30
   4  -6   4   -0.50    1.10
   4  -6   4    0.10    1.00
  -5   6  -4    0.00    1.40
  -5   6  -4    1.70    1.10
  -5   6  -4    3.00    1.70
  -5   6  -4    2.90    1.30
   5  -6   4    2.30    1.70
   5  -6   4    3.60    1.60
   5  -6   4    2.30    1.30
   5  -6   4    1.20    1.30
   9   5  -4   -0.70    0.90
   9   5  -4    1.30    1.00
  -9  -5   4    0.90    0.90
  -9  -5   4   -0.10    1.10
  -9  -5   4   -2.10    1.20
  -9  -5   4   -0.30    1.10
   8   5  -4    1.30    1.10
   8   5  -4    1.30    0.90
  -8  -5   4   -0.30    1.10
  -8  -5   4    0.70    0.80
  -8  -5   4    0.50    1.00
  -8  -5   4   -0.30    1.00
   7   5  -4    3.20    1.00
   7   5  -4    4.80    1.00
   7   5  -4    7.30    1.50
  -7  -5   4    5.20    1.30
  -7  -5   4    6.10    1.20
  -7  -5   4    4.50    1.30
   6   5  -4   11.80    1.50
   6   5  -4   11.40    1.70
  -6  -5   4   13.90    1.50
  -6  -5   4   13.40    1.60
  -6  -5   4   10.60    1.30
  -6  -5   4   10.50    1.70
   5   5  -4    7.10    1.10
   5   5  -4    3.50    0.90
   5   5  -4    6.20    1.20
  -5  -5   4    4.60    0.90
  -5  -5   4    6.20    1.00
  -5  -5   4    5.50    1.00
  -5  -5   4    5.70    1.20
  -5  -5   4    4.10    0.80
   4   5  -4   52.49    3.00
   4   5  -4   47.60    2.90
   4   5  -4   49.10    2.60
   4   5  -4   59.09    2.90
  -4  -5   4   53.19    3.00
  -4  -5   4   54.19    2.80
  -4  -5   4   52.79    2.90
  -4  -5   4   55.29    2.80
   3   5  -4   42.70    2.40
   3   5  -4   46.10    2.70
   3   5  -4   43.00    2.30
   3   5  -4   44.10    2.60
  -3  -5   4   41.00    2.50
  -3  -5   4   45.90    2.40
  -3  -5   4   42.50    2.60
  -3  -5   4   44.70    2.50
  -3  -5   4   43.70    2.00
   2   5  -4   -0.10    0.50
   2   5  -4    1.00    0.50
   2   5  -4    0.00    0.40
   2   5  -4   -0.40    0.30
  -2  -5   4    0.30    0.50
  -2  -5   4   -0.70    0.50
  -2  -5   4    0.50    0.60
  -2  -5   4   -1.00    0.60
  -2  -5   4    0.70    0.60
   1   5  -4    6.60    0.80
   1   5  -4    6.80    1.10
   1   5  -4    6.20    0.90
   1   5  -4    6.90    0.90
  -1  -5   4    6.80    1.10
  -1  -5   4    6.20    0.90
  -1  -5   4    5.90    1.00
  -1  -5   4    7.10    1.00
  -1  -5   4    6.90    1.20
   0   5  -4    7.80    1.10
   0   5  -4    7.00    1.00
   0   5  -4    4.70    0.90
   0  -5   4    3.20    0.90
   0  -5   4    5.60    1.10
   0  -5   4    7.40    1.10
   0  -5   4    5.10    1.00
  -1   5  -4  160.98    7.10
  -1   5  -4  174.98    7.30
  -1   5  -4  173.68    7.50
  -1   5  -4  163.88    7.30
   1  -5   4  164.58    7.30
   1  -5   4  161.88    7.50
   1  -5   4  175.48    7.30
   1  -5   4  174.68    7.50
  -2   5  -4    5.70    1.20
  -2   5  -4    7.00    1.10
  -2   5  -4    5.40    1.30
  -2   5  -4    8.50    1.50
   2  -5   4   10.00    1.70
   2  -5   4    9.30    1.30
   2  -5   4    6.00    1.20
   2  -5   4    8.20    1.50
   2  -5   4    5.80    1.20
  -3   5  -4   -0.60    0.60
  -3   5  -4   -0.80    0.70
  -3   5  -4    1.00    1.00
  -3   5  -4    0.20    0.70
   3  -5   4    1.10    0.90
   3  -5   4   -0.10    0.80
   3  -5   4    0.60    0.80
   3  -5   4   -0.10    0.70
   3  -5   4    0.80    0.70
  -4   5  -4    3.00    0.90
  -4   5  -4    4.00    1.40
  -4   5  -4    2.90    1.10
  -4   5  -4    2.70    1.30
  -4   5  -4    3.30    1.00
   4  -5   4    3.60    1.20
   4  -5   4    2.80    0.90
   4  -5   4    5.10    1.40
   4  -5   4    2.90    1.30
   4  -5   4    1.80    1.20
  -5   5  -4    1.30    1.20
  -5   5  -4    0.50    1.20
  -5   5  -4   -0.40    0.80
  -5   5  -4   -1.20    0.70
   5  -5   4    2.40    1.30
   5  -5   4    0.40    1.00
   5  -5   4    1.10    1.20
   5  -5   4    2.40    1.20
  -6   5  -4    0.20    1.00
  -6   5  -4    0.40    1.30
  -6   5  -4   -0.90    1.10
  -6   5  -4   -0.40    1.20
   6  -5   4   -0.80    1.10
   6  -5   4   -0.70    1.30
   6  -5   4   -2.10    1.00
   6  -5   4   -0.70    1.00
   9   4  -4   -1.20    0.80
   9   4  -4   -1.10    0.90
  -9  -4   4    0.90    1.20
  -9  -4   4   -0.10    1.10
  -9  -4   4   -0.70    0.80
  -9  -4   4   -0.10    0.80
   8   4  -4    6.80    1.40
   8   4  -4    6.90    1.50
  -8  -4   4    6.50    1.50
  -8  -4   4    7.10    1.80
  -8  -4   4    7.20    1.30
  -8  -4   4    5.70    1.40
   7   4  -4    8.00    1.30
   7   4  -4    9.30    1.60
   7   4  -4    7.60    1.10
  -7  -4   4    6.00    1.40
  -7  -4   4    7.60    1.50
  -7  -4   4    6.70    1.20
  -7  -4   4    9.40    1.60
   6   4  -4    1.20    0.70
   6   4  -4    2.10    0.70
   6   4  -4    0.90    0.50
   6   4  -4   -0.50    0.70
  -6  -4   4    0.00    0.50
  -6  -4   4    0.20    0.60
  -6  -4   4   -0.50    0.70
  -6  -4   4    0.30    0.80
   5   4  -4   20.70    1.60
   5   4  -4   18.80    2.00
   5   4  -4   23.10    1.70
  -5  -4   4   19.10    1.50
  -5  -4   4   20.90    1.60
  -5  -4   4   21.50    1.80
  -5  -4   4   20.00    1.30
  -5  -4   4   22.00    1.70
   4   4  -4   10.70    1.10
   4   4  -4   11.40    1.30
   4   4  -4   13.00    1.30
   4   4  -4   12.40    1.40
  -4  -4   4   12.40    1.40
  -4  -4   4   12.00    1.20
  -4  -4   4   13.50    1.30
  -4  -4   4    8.80    1.20
  -4  -4   4   11.30    1.10
  -4  -4   4   13.00    1.30
   3   4  -4   57.69    2.80
   3   4  -4   59.69    3.10
   3   4  -4   62.19    3.00
   3   4  -4   58.89    3.10
  -3  -4   4   56.99    2.90
  -3  -4   4   59.89    3.00
  -3  -4   4   60.29    2.90
  -3  -4   4   55.59    3.00
  -3  -4   4   60.09    2.60
   2   4  -4   74.19    3.40
   2   4  -4   72.19    3.00
   2   4  -4   72.09    3.50
   2   4  -4   75.19    3.30
  -2  -4   4   73.09    3.40
  -2  -4   4   71.19    3.50
  -2  -4   4   72.59    2.90
  -2  -4   4   67.09    3.40
  -2  -4   4   71.39    3.30
  -2  -4   4   69.19    3.40
   1   4  -4   17.00    1.30
   1   4  -4   17.50    1.30
   1   4  -4   16.00    1.20
   1   4  -4   16.30    1.00
  -1  -4   4   17.30    1.30
  -1  -4   4   17.90    1.40
  -1  -4   4   17.10    1.50
  -1  -4   4   17.40    1.30
  -1  -4   4   17.10    1.40
   0   4  -4   25.00    1.70
   0   4  -4   30.90    1.90
   0   4  -4   27.10    1.70
   0  -4   4   30.90    1.90
   0  -4   4   28.10    1.90
   0  -4   4   26.80    1.80
   0  -4   4   29.60    2.00
  -1   4  -4   48.70    2.60
  -1   4  -4   46.80    1.90
  -1   4  -4   44.60    2.70
  -1   4  -4   52.99    2.80
  -1   4  -4   47.30    2.60
   1  -4   4   47.30    2.60
   1  -4   4   50.39    2.80
   1  -4   4   44.10    2.80
   1  -4   4   50.29    2.70
  -2   4  -4  141.29    6.30
  -2   4  -4  148.09    6.60
  -2   4  -4  149.19    6.60
  -2   4  -4  137.99    6.40
   2  -4   4  151.78    6.70
   2  -4   4  148.09    6.60
   2  -4   4  146.69    6.50
   2  -4   4  149.39    6.30
   2  -4   4  145.79    6.50
  -3   4  -4    5.30    1.20
  -3   4  -4    7.20    1.30
  -3   4  -4    4.10    0.90
  -3   4  -4    4.00    1.00
   3  -4   4    4.30    1.10
   3  -4   4    6.20    1.30
   3  -4   4    4.40    1.00
   3  -4   4    6.60    1.00
   3  -4   4    6.10    1.30
  -4   4  -4    1.10    0.70
  -4   4  -4    0.30    0.90
  -4   4  -4    0.70    0.90
   4  -4   4    0.40    0.90
   4  -4   4    0.60    0.80
   4  -4   4    0.90    0.90
   4  -4   4    0.10    0.60
   4  -4   4    1.60    1.10
  -5   4  -4    0.40    0.80
  -5   4  -4    0.40    1.10
  -5   4  -4    0.40    1.10
   5  -4   4    0.80    1.00
   5  -4   4    0.40    1.00
   5  -4   4   -0.10    1.00
   5  -4   4   -1.00    0.80
  -6   4  -4    2.90    1.30
  -6   4  -4   -2.90    1.00
  -6   4  -4    0.20    0.90
   6  -4   4    1.00    1.10
   6  -4   4   -1.70    1.00
   6  -4   4    1.40    1.20
   6  -4   4   -1.00    1.00
  -7   4  -4    1.30    1.50
  -7   4  -4   -0.40    1.50
  -7   4  -4    1.00    1.20
   7  -4   4    0.20    1.30
   7  -4   4    1.20    1.60
   7  -4   4    2.20    1.50
   9   3  -4   -0.20    0.90
   9   3  -4   -0.10    0.90
  -9  -3   4   -0.70    0.80
  -9  -3   4   -0.70    1.20
  -9  -3   4   -0.10    1.00
  -9  -3   4   -0.20    0.90
   8   3  -4    0.40    0.80
   8   3  -4   -0.50    0.80
  -8  -3   4   -0.30    0.80
  -8  -3   4    0.20    0.90
  -8  -3   4    0.30    1.10
  -8  -3   4   -0.90    0.70
   7   3  -4   -0.30    0.80
   7   3  -4   -0.30    0.60
   7   3  -4    0.40    0.70
  -7  -3   4    0.10    0.80
  -7  -3   4    0.40    0.70
  -7  -3   4   -0.20    0.70
  -7  -3   4   -0.70    0.90
   6   3  -4   -0.10    0.60
   6   3  -4    0.90    0.70
   6   3  -4    0.10    0.60
   6   3  -4    0.20    0.40
  -6  -3   4    0.10    0.70
  -6  -3   4   -0.20    0.70
  -6  -3   4   -0.20    0.70
  -6  -3   4   -0.60    0.50
   5   3  -4   22.40    1.10
   5   3  -4   23.80    1.80
   5   3  -4   23.40    1.50
   5   3  -4   19.60    1.70
  -5  -3   4   19.20    1.90
  -5  -3   4   21.30    1.50
  -5  -3   4   18.90    1.50
  -5  -3   4   21.80    1.80
   4   3  -4    9.40    1.20
   4   3  -4   10.90    1.20
   4   3  -4   10.80    0.90
   4   3  -4   10.90    1.10
   4   3  -4   12.30    1.20
  -4  -3   4   12.10    1.40
  -4  -3   4   10.30    0.90
  -4  -3   4   10.60    1.10
  -4  -3   4   10.90    1.20
  -4  -3   4    8.50    1.10
   3   3  -4   49.50    2.60
   3   3  -4   50.89    2.50
   3   3  -4   48.60    2.40
   3   3  -4   50.89    2.30
  -3  -3   4   48.10    2.10
  -3  -3   4   48.00    2.10
  -3  -3   4   45.80    2.40
  -3  -3   4   49.30    2.60
  -3  -3   4   47.80    2.30
  -3  -3   4   46.80    2.50
   2   3  -4  597.24   22.90
   2   3  -4  593.44   22.60
   2   3  -4  627.04   22.40
   2   3  -4  593.64   22.70
  -2  -3   4  615.34   22.40
  -2  -3   4  627.64   22.70
  -2  -3   4  589.64   22.70
  -2  -3   4  624.94   23.10
  -2  -3   4  618.64   22.70
  -2  -3   4  591.24   22.80
  -2  -3   4  600.14   22.80
   1   3  -4  134.69    5.10
   1   3  -4  134.79    5.20
   1   3  -4  140.09    5.70
   1   3  -4  135.99    5.50
  -1  -3   4  134.39    5.60
  -1  -3   4  141.59    5.20
  -1  -3   4  137.49    5.60
  -1  -3   4  138.39    5.60
  -1  -3   4  127.39    5.60
  -1  -3   4  135.89    5.60
   0   3  -4   29.10    1.20
   0   3  -4   27.80    1.70
   0   3  -4   30.30    1.60
   0   3  -4   30.10    1.80
   0  -3   4   30.60    1.70
   0  -3   4   28.70    1.80
   0  -3   4   28.00    1.80
  -1   3  -4    5.60    0.90
  -1   3  -4    8.00    0.60
  -1   3  -4    6.50    1.00
  -1   3  -4    8.20    1.20
  -1   3  -4    6.30    0.90
   1  -3   4    6.90    1.10
   1  -3   4    5.90    0.90
   1  -3   4    4.50    0.90
   1  -3   4    7.90    1.10
  -2   3  -4   52.59    2.80
  -2   3  -4   50.19    2.90
  -2   3  -4   56.09    3.00
  -2   3  -4   53.59    2.90
   2  -3   4   53.49    2.90
   2  -3   4   51.49    3.00
   2  -3   4   57.99    2.70
   2  -3   4   53.69    2.90
   2  -3   4   56.49    2.90
  -3   3  -4   29.30    2.20
  -3   3  -4   29.90    2.10
  -3   3  -4   28.00    2.00
   3  -3   4   31.30    2.10
   3  -3   4   27.90    2.00
   3  -3   4   29.90    2.20
   3  -3   4   26.80    1.70
  -4   3  -4    2.30    1.00
  -4   3  -4    2.70    0.90
  -4   3  -4    3.50    1.00
   4  -3   4    2.30    0.90
   4  -3   4    3.50    1.20
   4  -3   4    3.10    0.90
   4  -3   4    1.90    0.60
   4  -3   4    2.30    1.00
  -5   3  -4    0.50    1.00
  -5   3  -4    1.80    1.10
  -5   3  -4    2.60    0.90
   5  -3   4    3.50    1.10
   5  -3   4    2.00    1.00
   5  -3   4    2.70    1.20
   5  -3   4    3.40    1.10
  -6   3  -4    2.50    1.40
  -6   3  -4    3.30    1.30
  -6   3  -4    3.20    1.20
   6  -3   4    1.10    0.90
   6  -3   4    1.10    1.20
   6  -3   4    2.80    1.30
   6  -3   4    1.20    1.00
  -7   3  -4    1.20    1.10
  -7   3  -4    1.10    1.40
  -7   3  -4    1.80    1.30
   7  -3   4    1.20    1.30
   7  -3   4    1.00    1.30
   7  -3   4    0.90    1.10
   9   2  -4   -0.20    0.90
   9   2  -4   -1.20    1.00
  -9  -2   4    0.70    1.40
  -9  -2   4   -1.10    0.90
  -9  -2   4   -1.10    0.90
  -9  -2   4    0.10    1.00
   8   2  -4    3.90    1.80
   8   2  -4    1.10    0.90
   8   2  -4    1.30    1.00
  -8  -2   4    2.90    1.30
  -8  -2   4    1.00    0.90
  -8  -2   4    1.60    0.90
  -8  -2   4    3.10    1.20
  -8  -2   4    1.50    0.90
   7   2  -4    2.30    1.00
   7   2  -4    3.50    1.20
   7   2  -4    1.50    0.80
  -7  -2   4    2.20    0.90
  -7  -2   4    1.60    0.90
  -7  -2   4    1.80    0.90
  -7  -2   4    1.00    0.90
   6   2  -4   11.50    1.50
   6   2  -4   11.60    1.50
   6   2  -4    8.90    0.80
   6   2  -4   13.20    1.70
  -6  -2   4   13.30    1.70
  -6  -2   4   10.70    1.50
  -6  -2   4    9.40    1.30
  -6  -2   4    9.50    1.40
   5   2  -4   38.40    2.30
   5   2  -4   39.70    2.50
   5   2  -4   42.60    2.00
   5   2  -4   40.40    2.40
   5   2  -4   31.20    2.30
  -5  -2   4   42.20    2.50
  -5  -2   4   39.60    2.40
  -5  -2   4   36.90    2.30
  -5  -2   4   38.70    2.30
  -5  -2   4   41.30    2.50
   4   2  -4    7.20    0.60
   4   2  -4    6.30    0.90
   4   2  -4    7.70    0.80
   4   2  -4    7.20    1.00
   4   2  -4    8.30    1.00
  -4  -2   4    7.00    1.00
  -4  -2   4    8.20    1.00
  -4  -2   4    6.90    0.90
  -4  -2   4    6.30    1.00
   3   2  -4  205.58    8.20
   3   2  -4  211.28    8.30
   3   2  -4  202.68    8.20
   3   2  -4  217.88    8.00
   3   2  -4  205.38    8.40
  -3  -2   4  207.78    8.20
  -3  -2   4  210.78    8.40
  -3  -2   4  211.88    8.30
  -3  -2   4  209.48    8.00
  -3  -2   4  205.38    8.40
   2   2  -4   28.50    1.70
   2   2  -4   27.00    1.40
   2   2  -4   28.90    1.50
   2   2  -4   25.40    1.60
  -2  -2   4   28.90    1.20
  -2  -2   4   29.20    1.50
  -2  -2   4   28.10    1.60
  -2  -2   4   25.80    1.80
  -2  -2   4   27.40    1.60
  -2  -2   4   25.30    1.60
   1   2  -4    7.90    0.60
   1   2  -4    9.20    1.00
   1   2  -4    7.40    0.70
  -1  -2   4    8.10    0.90
  -1  -2   4    8.30    0.80
  -1  -2   4    7.50    0.80
  -1  -2   4    6.10    0.80
  -1  -2   4    8.30    0.80
  -1  -2   4    7.60    0.60
  -1  -2   4    7.90    0.80
   0   2  -4   26.70    1.50
   0   2  -4   26.90    1.20
   0   2  -4   27.50    1.60
   0   2  -4   27.80    1.50
   0   2  -4   26.30    1.50
   0  -2   4   24.50    1.40
   0  -2   4   26.00    1.50
   0  -2   4   26.10    1.50
   0  -2   4   27.00    1.60
  -1   2  -4   73.99    3.20
  -1   2  -4   69.29    3.20
  -1   2  -4   70.69    3.30
  -1   2  -4   74.19    3.40
   1  -2   4   70.19    3.30
   1  -2   4   72.89    3.10
   1  -2   4   73.29    3.30
   1  -2   4   74.89    3.40
  -2   2  -4   61.59    3.00
  -2   2  -4   58.69    2.90
  -2   2  -4   61.69    3.00
   2  -2   4   58.19    2.70
   2  -2   4   61.79    3.10
   2  -2   4   58.79    2.90
   2  -2   4   60.59    3.00
   2  -2   4   60.09    2.90
  -3   2  -4    4.60    0.80
  -3   2  -4    3.00    0.80
  -3   2  -4    5.70    1.00
   3  -2   4    4.50    0.80
   3  -2   4    3.80    0.60
   3  -2   4    2.10    0.70
   3  -2   4    4.80    0.90
   3  -2   4    2.60    0.80
  -4   2  -4    1.30    0.70
  -4   2  -4    1.70    0.90
  -4   2  -4    3.90    0.90
   4  -2   4    1.80    0.80
   4  -2   4    1.70    0.80
   4  -2   4    2.00    0.80
   4  -2   4    1.90    0.80
   4  -2   4    2.10    0.50
  -5   2  -4   -0.70    0.60
  -5   2  -4   -1.80    0.40
  -5   2  -4   -0.30    0.70
   5  -2   4   -0.20    0.60
   5  -2   4   -0.10    0.60
   5  -2   4    0.30    0.80
   5  -2   4    0.10    0.30
   5  -2   4    0.20    0.80
  -6   2  -4    0.70    1.10
  -6   2  -4    1.60    1.10
  -6   2  -4   -0.20    0.80
   6  -2   4    0.50    0.90
   6  -2   4    1.40    0.80
   6  -2   4    1.40    1.00
   6  -2   4    0.20    0.80
  -7   2  -4    0.10    1.00
  -7   2  -4    3.00    1.40
  -7   2  -4    4.90    1.60
   7  -2   4    1.40    1.20
   7  -2   4    0.10    1.00
   7  -2   4    0.70    1.10
  -8   2  -4   -0.70    1.40
  -8   2  -4   -0.10    1.30
  -8   2  -4    0.30    1.10
   8  -2   4    0.70    1.20
   8  -2   4    0.20    1.20
   8  -2   4    0.40    1.20
   9   1  -4   -2.30    0.80
   9   1  -4   -1.60    0.80
  -9  -1   4   -1.30    1.00
  -9  -1   4   -0.10    1.40
  -9  -1   4    0.30    1.10
  -9  -1   4   -0.90    1.00
   8   1  -4   -0.60    0.60
   8   1  -4   -1.90    0.80
   8   1  -4    0.40    1.10
  -8  -1   4    1.40    1.00
  -8  -1   4    0.00    0.90
  -8  -1   4    1.40    1.10
  -8  -1   4   -1.60    1.00
   7   1  -4   -0.70    0.80
   7   1  -4   -0.40    0.50
   7   1  -4    1.70    1.00
  -7  -1   4    0.70    0.90
  -7  -1   4    0.80    0.70
  -7  -1   4    1.10    1.10
  -7  -1   4    0.90    0.80
   6   1  -4    4.20    1.00
   6   1  -4    4.20    1.00
   6   1  -4    5.00    1.20
  -6  -1   4    4.60    1.00
  -6  -1   4    3.20    0.90
  -6  -1   4    5.20    1.30
  -6  -1   4    4.30    1.00
   5   1  -4    1.80    0.80
   5   1  -4    2.90    0.30
   5   1  -4    2.30    0.80
   5   1  -4    3.30    0.80
   5   1  -4    3.30    0.80
  -5  -1   4    3.20    0.90
  -5  -1   4    3.20    0.90
  -5  -1   4    3.30    0.80
  -5  -1   4    1.70    0.80
   4   1  -4    2.80    0.70
   4   1  -4    2.30    0.70
   4   1  -4    2.90    0.80
   4   1  -4    2.50    0.70
   4   1  -4    2.70    0.40
   4   1  -4    3.30    0.40
  -4  -1   4    2.00    0.60
  -4  -1   4    2.90    0.70
  -4  -1   4    2.30    0.60
  -4  -1   4    2.70    0.70
  -4  -1   4    2.50    0.80
   3   1  -4   11.40    1.00
   3   1  -4   11.80    0.80
   3   1  -4   12.20    1.20
   3   1  -4   12.20    1.00
  -3  -1   4   10.90    1.10
  -3  -1   4   13.50    1.20
  -3  -1   4   12.40    1.10
  -3  -1   4   10.80    1.10
   2   1  -4  550.64   20.70
   2   1  -4  571.44   20.50
   2   1  -4  552.44   20.60
   2   1  -4  556.54   20.70
   2   1  -4  549.45   20.60
  -2  -1   4  573.44   20.80
  -2  -1   4  543.95   20.60
  -2  -1   4  533.35   20.70
  -2  -1   4  553.84   20.50
  -2  -1   4  549.74   20.70
   1   1  -4    8.70    0.80
   1   1  -4   10.00    0.80
   1   1  -4    8.60    0.90
   1   1  -4    7.20    0.60
  -1  -1   4    9.00    0.70
  -1  -1   4    7.00    0.80
  -1  -1   4    8.40    0.70
  -1  -1   4    7.90    0.80
  -1  -1   4    8.80    0.80
  -1  -1   4    8.20    0.90
   0   1  -4   46.90    2.00
   0   1  -4   41.70    2.00
   0   1  -4   43.20    2.10
   0   1  -4   41.20    1.90
   0   1  -4   59.09    2.90
   0   1  -4   45.20    2.10
   0  -1   4   41.70    2.10
   0  -1   4   49.90    2.10
   0  -1   4   43.40    2.00
   0  -1   4   42.00    2.10
   0  -1   4   43.70    2.10
   0  -1   4   43.30    2.10
   0  -1   4   44.70    1.90
  -1   1  -4  107.69    4.60
  -1   1  -4  110.99    4.70
  -1   1  -4  118.79    4.50
  -1   1  -4  112.29    4.70
  -1   1  -4  115.59    4.70
   1  -1   4  116.29    4.70
   1  -1   4  114.19    4.50
   1  -1   4  114.19    4.70
   1  -1   4  119.29    4.80
  -2   1  -4    1.50    0.50
  -2   1  -4    1.10    0.50
  -2   1  -4    1.00    0.40
  -2   1  -4    0.90    0.40
   2  -1   4    1.50    0.50
   2  -1   4    0.90    0.40
   2  -1   4    0.70    0.40
   2  -1   4    1.10    0.50
   2  -1   4    1.20    0.30
  -3   1  -4   49.99    2.60
  -3   1  -4   51.69    2.70
  -3   1  -4   51.69    2.60
   3  -1   4   50.59    2.50
   3  -1   4   47.20    2.60
   3  -1   4   49.30    2.70
   3  -1   4   49.10    2.10
   3  -1   4   49.30    2.60
  -4   1  -4    7.20    1.00
  -4   1  -4    8.90    1.20
  -4   1  -4    7.80    1.10
   4  -1   4    8.40    0.60
   4  -1   4    8.10    1.20
   4  -1   4    8.80    1.10
   4  -1   4    9.30    1.10
   4  -1   4    7.40    1.10
  -5   1  -4   14.80    1.80
  -5   1  -4   18.10    1.70
  -5   1  -4   16.70    1.80
   5  -1   4   17.60    1.50
   5  -1   4   16.60    1.80
   5  -1   4   14.00    1.60
   5  -1   4   16.20    1.80
   5  -1   4   16.00    0.90
  -6   1  -4   -1.00    0.60
  -6   1  -4   -0.60    0.80
  -6   1  -4    0.30    0.90
   6  -1   4   -0.80    0.70
   6  -1   4   -0.20    0.80
   6  -1   4   -0.10    0.80
   6  -1   4    0.00    0.60
  -7   1  -4   26.30    3.00
  -7   1  -4   23.50    2.60
  -7   1  -4   22.80    2.50
   7  -1   4   24.50    2.60
   7  -1   4   23.20    2.80
   7  -1   4   21.90    2.50
  -8   1  -4    1.20    1.30
  -8   1  -4   -0.30    1.20
  -8   1  -4    1.20    1.20
   8  -1   4    2.70    1.40
   8  -1   4   -1.70    1.00
   8  -1   4    0.80    1.10
  -9   1  -4    0.30    1.50
  -9   1  -4   -0.70    0.90
  -9   1  -4    2.10    1.50
   9  -1   4    0.10    1.10
   9  -1   4   -0.50    1.30
   9   0  -4   -0.40    1.00
  -9   0   4   -0.20    1.20
  -9   0   4   -0.10    1.30
  -9   0   4    0.00    1.10
  -9   0   4   -1.50    1.40
   8   0  -4    0.90    1.20
   8   0  -4    0.00    0.90
   8   0  -4   -2.40    0.80
  -8   0   4    0.20    0.90
  -8   0   4   -0.50    1.20
  -8   0   4    0.60    1.00
  -8   0   4   -1.40    0.90
   7   0  -4    2.90    0.90
   7   0  -4    4.20    1.40
   7   0  -4    3.20    1.10
  -7   0   4    5.30    1.30
  -7   0   4    2.20    1.20
  -7   0   4    3.00    1.20
  -7   0   4    3.40    1.10
   6   0  -4    1.70    1.10
   6   0  -4    2.00    0.90
   6   0  -4    3.30    1.10
   6   0  -4    2.30    0.80
  -6   0   4    1.70    0.90
  -6   0   4    1.00    0.80
  -6   0   4    2.90    0.90
   5   0  -4    0.40    0.80
   5   0  -4   -0.80    0.60
   5   0  -4   -0.40    0.50
   5   0  -4   -0.20    0.30
   5   0  -4   -0.10    0.70
  -5   0   4   -0.40    0.60
  -5   0   4    0.00    0.60
  -5   0   4   -0.30    0.60
  -5   0   4   -0.20    0.60
   4   0  -4   15.30    1.60
   4   0  -4   18.20    1.50
   4   0  -4   16.50    1.30
   4   0  -4   17.60    1.00
   4   0  -4   19.60    1.60
  -4   0   4   20.30    1.60
  -4   0   4   20.50    1.50
  -4   0   4   18.80    1.40
  -4   0   4   15.50    1.50
   3   0  -4  295.87   10.80
   3   0  -4  272.17   11.10
   3   0  -4  284.57   11.20
   3   0  -4  276.97   11.00
   3   0  -4  279.67   11.20
   3   0  -4  293.87   10.60
  -3   0   4  274.37   11.10
  -3   0   4  294.27   11.00
  -3   0   4  304.47   11.30
  -3   0   4  277.67   11.10
   2   0  -4    0.10    0.20
   2   0  -4   -0.40    0.20
   2   0  -4    0.30    0.30
   2   0  -4    0.30    0.10
   2   0  -4   -0.60    0.30
  -2   0   4    0.40    0.30
  -2   0   4    0.10    0.40
  -2   0   4    0.20    0.30
  -2   0   4    0.10    0.40
   1   0  -4   79.89    3.50
   1   0  -4   86.39    3.60
   1   0  -4   87.59    3.40
   1   0  -4   90.39    3.50
   1   0  -4   77.49    3.40
  -1   0   4   82.19    3.50
  -1   0   4   83.19    3.20
  -1   0   4   82.29    3.50
  -1   0   4   82.39    3.50
  -1   0   4   82.39    3.70
   0   0  -4   19.70    0.90
   0   0  -4   23.40    1.20
   0   0  -4   18.30    1.20
   0   0  -4   23.00    1.20
   0   0  -4   21.70    1.20
   0   0  -4   22.30    1.20
   0   0  -4   18.00    1.10
   0   0  -4   21.40    1.20
   0   0  -4   23.60    1.20
   0   0   4   22.60    1.20
   0   0   4   21.70    1.00
   0   0   4   22.00    1.20
   0   0   4   24.30    1.20
   0   0   4   21.30    1.20
   0   0   4   23.00    1.10
   0   0   4   23.30    1.30
   0   0   4   20.60    1.20
   0   0   4   21.30    1.20
   0   0   4   23.00    1.30
  -1   0  -4    5.30    0.60
  -1   0  -4    4.70    0.60
  -1   0  -4    4.60    0.60
  -1   0  -4    3.80    0.50
  -1   0  -4    6.70    0.70
  -1   0  -4    5.50    0.50
  -1   0  -4    5.40    0.50
  -1   0  -4    4.70    0.50
  -1   0  -4    4.90    0.60
  -1   0  -4    4.30    0.50
   1   0   4    5.60    0.60
   1   0   4    5.50    0.60
   1   0   4    5.60    0.60
   1   0   4    4.50    0.50
   1   0   4    6.10    0.60
   1   0   4    4.30    0.60
   1   0   4    7.80    0.70
   1   0   4    6.30    0.70
   1   0   4    6.00    0.70
  -2   0  -4   47.20    2.30
  -2   0  -4   51.29    2.30
  -2   0  -4   50.99    2.00
  -2   0  -4   48.80    2.20
  -2   0  -4   49.00    2.30
  -2   0  -4   45.30    2.30
   2   0   4   50.69    2.30
   2   0   4   49.00    2.00
   2   0   4   46.70    2.30
   2   0   4   45.10    2.20
  -3   0  -4  120.29    5.20
  -3   0  -4  126.29    5.30
  -3   0  -4  124.39    5.30
   3   0   4  132.29    5.30
   3   0   4  136.19    5.30
   3   0   4  125.89    4.70
   3   0   4  130.39    5.30
   3   0   4  126.79    5.20
  -4   0  -4   13.10    1.40
  -4   0  -4   10.20    1.20
  -4   0  -4   11.80    1.20
   4   0   4   12.60    1.30
   4   0   4   12.70    1.20
   4   0   4   10.10    1.10
   4   0   4   10.90    1.10
  -5   0  -4    1.90    0.80
  -5   0  -4    2.40    0.70
  -5   0  -4    1.90    0.80
   5   0   4    1.70    0.70
   5   0   4    2.30    0.80
   5   0   4    2.80    0.80
   5   0   4    2.70    0.70
  -6   0  -4    0.00    0.70
  -6   0  -4   -1.10    0.70
  -6   0  -4   -1.50    0.50
   6   0   4   -2.10    0.60
   6   0   4    0.70    0.50
   6   0   4   -1.40    0.70
   6   0   4    0.80    0.80
  -7   0  -4   20.80    2.10
  -7   0  -4   14.00    2.00
  -7   0  -4   18.10    2.20
   7   0   4   16.00    2.10
   7   0   4   12.40    1.70
   7   0   4   17.80    2.00
  -8   0  -4    3.70    1.40
  -8   0  -4    1.30    1.20
  -8   0  -4    1.60    1.00
   8   0   4    1.50    1.20
   8   0   4    2.40    1.10
   8   0   4    0.00    1.10
  -9   0  -4   -0.90    1.00
  -9   0  -4    2.40    1.60
  -9   0  -4    1.30    1.40
   9   0   4   -1.00    1.30
   9   0   4   -0.60    1.10
   8  -1  -4    0.80    1.10
   8  -1  -4    0.30    1.30
  -8   1   4   -0.40    1.10
  -8   1   4    0.70    1.30
  -8   1   4   -1.60    0.90
  -8   1   4   -0.50    1.10
   7  -1  -4    1.40    1.20
   7  -1  -4   -0.50    1.00
  -7   1   4   -0.70    0.90
  -7   1   4    0.80    1.20
  -7   1   4   -0.60    0.80
  -7   1   4    1.20    1.00
   6  -1  -4    2.90    1.10
   6  -1  -4    0.50    0.70
   6  -1  -4    0.60    0.80
   6  -1  -4    1.60    0.90
  -6   1   4    1.30    1.00
  -6   1   4    3.30    1.00
  -6   1   4    4.50    1.20
  -6   1   4    3.00    1.20
   5  -1  -4    1.70    0.90
   5  -1  -4    2.90    0.80
   5  -1  -4    2.00    0.90
   5  -1  -4    1.00    0.80
   5  -1  -4    1.70    0.60
  -5   1   4    2.40    1.10
  -5   1   4    2.40    1.00
  -5   1   4    1.00    0.70
   4  -1  -4    0.80    0.40
   4  -1  -4    0.40    0.60
   4  -1  -4    2.10    0.80
   4  -1  -4    1.20    0.70
   4  -1  -4    1.70    0.50
  -4   1   4    0.40    0.60
  -4   1   4    3.00    0.90
  -4   1   4    1.40    0.70
   3  -1  -4    7.20    0.80
   3  -1  -4    7.80    1.00
   3  -1  -4    6.10    0.90
   3  -1  -4    8.70    1.20
  -3   1   4    9.20    1.20
  -3   1   4    8.10    0.90
  -3   1   4    7.30    0.90
  -3   1   4    8.00    1.00
   2  -1  -4  100.89    4.20
   2  -1  -4  102.19    4.40
   2  -1  -4  103.19    4.50
   2  -1  -4  111.89    4.10
   2  -1  -4  107.09    4.00
   2  -1  -4   97.69    4.50
  -2   1   4  104.39    4.40
  -2   1   4  102.19    4.50
  -2   1   4  107.59    4.20
  -2   1   4   99.29    4.40
  -2   1   4  108.49    4.50
   1  -1  -4  484.35   17.30
   1  -1  -4  500.85   17.10
   1  -1  -4  465.05   17.10
   1  -1  -4  426.66   17.30
   1  -1  -4  453.85   17.30
  -1   1   4  455.35   16.90
  -1   1   4  448.16   17.20
  -1   1   4  448.36   17.20
  -1   1   4  479.25   17.30
  -1   1   4  451.65   17.30
   0  -1  -4  639.04   24.10
   0  -1  -4  624.24   24.10
   0  -1  -4  602.64   24.10
   0  -1  -4  687.13   24.10
   0  -1  -4  652.03   24.10
   0  -1  -4  658.33   24.10
   0  -1  -4  714.53   24.00
   0   1   4  634.74   24.10
   0   1   4  639.04   24.10
   0   1   4  640.94   23.80
   0   1   4  641.64   24.10
   0   1   4  679.53   24.20
   0   1   4  676.93   24.10
   0   1   4  669.73   24.10
   0   1   4  643.54   24.00
   0   1   4  649.34   24.00
  -1  -1  -4   17.10    0.90
  -1  -1  -4   16.10    1.00
  -1  -1  -4   17.90    1.00
  -1  -1  -4   19.10    1.00
  -1  -1  -4   17.30    1.00
  -1  -1  -4   16.20    1.00
  -1  -1  -4   17.30    0.90
  -1  -1  -4   15.50    0.90
  -1  -1  -4   19.00    1.00
  -1  -1  -4   17.80    1.00
   1   1   4   17.30    1.00
   1   1   4   17.90    0.90
   1   1   4   16.90    1.00
   1   1   4   18.70    1.00
   1   1   4   20.80    1.00
   1   1   4   15.60    1.00
   1   1   4   17.00    0.90
   1   1   4   15.60    0.90
   1   1   4   18.10    0.90
   1   1   4   19.20    0.90
  -2  -1  -4   15.70    1.00
  -2  -1  -4   16.40    1.00
  -2  -1  -4   15.50    1.00
  -2  -1  -4   16.40    1.00
  -2  -1  -4   16.10    0.90
  -2  -1  -4   17.30    0.80
  -2  -1  -4   16.30    0.90
  -2  -1  -4   16.20    1.10
  -2  -1  -4   18.10    1.00
   2   1   4   19.80    1.00
   2   1   4   16.80    1.00
   2   1   4   16.60    1.00
   2   1   4   17.90    1.10
   2   1   4   17.80    1.00
  -3  -1  -4  597.84   23.10
  -3  -1  -4  620.04   23.00
  -3  -1  -4  621.34   22.90
  -3  -1  -4  598.44   23.20
  -3  -1  -4  600.04   23.10
  -3  -1  -4  639.44   23.10
   3   1   4  631.94   23.00
   3   1   4  641.34   23.00
   3   1   4  617.24   23.00
   3   1   4  633.74   23.00
  -4  -1  -4  122.99    5.10
  -4  -1  -4  122.09    4.90
  -4  -1  -4  112.69    5.00
  -4  -1  -4  117.09    5.10
   4   1   4  117.59    5.00
   4   1   4  117.99    4.90
   4   1   4  118.89    4.90
   4   1   4  113.09    4.80
  -5  -1  -4   46.50    2.60
  -5  -1  -4   44.40    2.60
  -5  -1  -4   45.50    2.50
   5   1   4   45.90    2.20
   5   1   4   47.60    2.50
   5   1   4   50.29    2.60
   5   1   4   46.60    2.60
  -6  -1  -4   36.20    2.40
  -6  -1  -4   36.60    2.50
  -6  -1  -4   33.00    2.20
   6   1   4   30.90    2.10
   6   1   4   36.90    2.30
   6   1   4   30.80    2.10
   6   1   4   35.00    1.80
  -7  -1  -4  132.49    6.00
  -7  -1  -4  127.09    6.20
  -7  -1  -4  135.49    6.20
   7   1   4  122.99    5.90
   7   1   4  129.29    6.10
   7   1   4  129.89    6.00
  -8  -1  -4    2.10    1.10
  -8  -1  -4    3.90    1.40
  -8  -1  -4    0.00    0.80
   8   1   4    0.60    0.80
   8   1   4    0.90    1.00
   8   1   4   -0.80    0.80
  -9  -1  -4   -1.20    0.90
  -9  -1  -4    0.80    1.00
  -9  -1  -4   -0.10    1.20
   9   1   4    0.20    1.00
   9   1   4   -1.70    0.90
 -10  -1  -4   -1.40    1.10
 -10  -1  -4    0.40    1.50
 -10  -1  -4   -0.50    1.30
  10   1   4   -0.20    1.20
  10   1   4   -0.50    1.40
   8  -2  -4   -1.00    1.30
   8  -2  -4    1.20    1.20
  -8   2   4    1.10    1.20
  -8   2   4   -0.20    1.30
   7  -2  -4    1.30    1.30
   7  -2  -4    1.70    1.30
  -7   2   4    1.10    1.40
  -7   2   4    0.40    1.10
  -7   2   4   -0.10    1.00
  -7   2   4    1.40    1.10
   6  -2  -4   -1.50    0.70
   6  -2  -4   -1.00    0.70
   6  -2  -4    0.30    1.10
  -6   2   4   -1.10    0.90
  -6   2   4   -0.50    0.80
  -6   2   4   -0.90    0.70
  -6   2   4   -1.50    0.70
   5  -2  -4   30.00    2.40
   5  -2  -4   33.30    2.70
   5  -2  -4   21.30    2.30
   5  -2  -4   23.90    1.80
  -5   2   4   24.60    2.10
  -5   2   4   29.20    2.20
  -5   2   4   27.50    2.00
  -5   2   4   31.40    2.50
   4  -2  -4  100.69    4.80
   4  -2  -4   90.89    4.80
   4  -2  -4   94.29    4.70
   4  -2  -4   98.89    4.30
   4  -2  -4   94.79    4.30
  -4   2   4   96.99    4.30
  -4   2   4   95.69    4.70
  -4   2   4   96.49    4.80
  -4   2   4   95.59    4.60
   3  -2  -4   57.29    2.90
   3  -2  -4   56.59    3.10
   3  -2  -4   59.39    3.10
   3  -2  -4   55.69    2.70
   3  -2  -4   62.59    3.30
  -3   2   4   60.19    2.80
  -3   2   4   63.29    3.10
  -3   2   4   59.89    3.20
   2  -2  -4   51.69    2.30
   2  -2  -4   54.89    2.40
   2  -2  -4   54.39    2.80
   2  -2  -4   56.09    2.30
   2  -2  -4   48.40    2.60
  -2   2   4   55.59    2.40
  -2   2   4   52.49    2.60
  -2   2   4   55.39    2.80
  -2   2   4   54.59    2.40
   1  -2  -4  188.08    7.60
   1  -2  -4  213.48    7.90
   1  -2  -4  189.28    7.60
   1  -2  -4  183.78    7.60
   1  -2  -4  197.88    7.40
   1  -2  -4  194.08    7.20
   1  -2  -4  193.78    7.20
  -1   2   4  193.08    7.60
  -1   2   4  185.98    7.50
  -1   2   4  183.68    7.20
   0  -2  -4  377.56   13.90
   0  -2  -4  359.76   14.00
   0  -2  -4  383.56   14.00
   0  -2  -4  380.96   13.90
   0  -2  -4  364.26   14.10
   0  -2  -4  396.46   14.30
   0   2   4  367.86   14.00
   0   2   4  388.16   14.00
   0   2   4  386.36   13.90
   0   2   4  358.86   14.00
   0   2   4  367.46   13.90
   0   2   4  349.07   14.00
  -1  -2  -4  101.49    3.90
  -1  -2  -4   95.59    3.80
  -1  -2  -4   99.89    4.00
  -1  -2  -4   94.89    3.90
  -1  -2  -4   98.59    3.90
  -1  -2  -4  100.69    3.90
  -1  -2  -4   92.79    3.90
  -1  -2  -4  100.89    4.10
   1   2   4   97.79    3.90
   1   2   4   97.79    3.90
   1   2   4   96.39    4.10
   1   2   4   99.99    3.90
   1   2   4   94.49    3.90
   1   2   4  103.79    3.90
   1   2   4  104.19    4.10
   1   2   4  115.19    4.40
  -2  -2  -4   16.40    0.80
  -2  -2  -4   16.40    0.90
  -2  -2  -4   15.10    0.80
  -2  -2  -4   15.40    0.90
  -2  -2  -4   15.60    0.80
   2   2   4   16.10    0.80
   2   2   4   15.60    0.80
   2   2   4   15.30    0.90
   2   2   4   13.30    1.00
   2   2   4   16.10    0.80
   2   2   4   15.50    0.80
   2   2   4   15.70    0.80
   2   2   4   13.90    1.00
  -3  -2  -4  915.21   34.40
  -3  -2  -4  994.40   34.40
  -3  -2  -4  876.11   34.60
  -3  -2  -4  915.51   34.40
  -3  -2  -4  938.21   34.40
  -3  -2  -4  926.41   34.30
  -3  -2  -4  930.21   34.40
  -3  -2  -4  979.70   34.70
   3   2   4  988.50   34.40
   3   2   4  949.80   34.70
   3   2   4  903.41   34.40
   3   2   4  965.90   34.40
   3   2   4  914.21   34.40
  -4  -2  -4  168.68    6.70
  -4  -2  -4  161.28    6.50
  -4  -2  -4  171.18    6.60
  -4  -2  -4  163.98    6.10
  -4  -2  -4  162.78    6.60
  -4  -2  -4  156.58    6.70
   4   2   4  163.98    6.50
   4   2   4  168.88    6.50
   4   2   4  167.38    6.80
   4   2   4  173.68    6.50
  -5  -2  -4   10.90    1.20
  -5  -2  -4   10.70    1.30
  -5  -2  -4   10.30    1.00
  -5  -2  -4    9.80    1.10
   5   2   4    8.50    1.00
   5   2   4   11.40    1.30
   5   2   4    9.70    1.00
   5   2   4   11.90    1.20
  -6  -2  -4    2.20    0.70
  -6  -2  -4    2.10    0.90
  -6  -2  -4    1.20    0.70
   6   2   4    0.80    0.70
   6   2   4    3.90    1.00
   6   2   4    1.90    0.70
   6   2   4    3.40    0.80
  -7  -2  -4    0.60    0.80
  -7  -2  -4    1.00    0.70
  -7  -2  -4    0.70    0.80
   7   2   4    2.80    0.90
   7   2   4    1.80    0.90
   7   2   4    2.60    0.90
   7   2   4    1.80    0.90
  -8  -2  -4    1.00    0.90
  -8  -2  -4    1.00    0.80
  -8  -2  -4    0.20    0.90
   8   2   4   -0.50    0.70
   8   2   4    0.50    0.70
   8   2   4    0.90    0.80
  -9  -2  -4    3.10    1.10
  -9  -2  -4    4.20    1.40
  -9  -2  -4    2.30    1.20
   9   2   4    2.70    1.30
   9   2   4    4.30    1.30
   9   2   4    4.60    1.30
 -10  -2  -4   -0.30    1.20
 -10  -2  -4   -0.70    0.90
 -10  -2  -4    0.30    1.30
  10   2   4    0.90    1.30
  10   2   4    0.10    1.10
   7  -3  -4   -0.30    1.00
   7  -3  -4   -0.50    1.50
  -7   3   4    1.60    1.40
  -7   3   4    1.00    1.10
  -7   3   4   -0.40    1.20
   6  -3  -4    1.00    1.20
   6  -3  -4    0.50    1.00
  -6   3   4   -0.40    0.80
  -6   3   4    1.10    1.10
  -6   3   4    0.00    0.80
  -6   3   4   -1.50    0.90
   5  -3  -4    5.40    1.10
   5  -3  -4    4.90    1.50
   5  -3  -4    5.20    1.40
   5  -3  -4    6.30    1.40
  -5   3   4    3.60    1.20
  -5   3   4    2.90    1.20
  -5   3   4    7.50    1.50
  -5   3   4    6.20    1.20
   4  -3  -4    4.90    1.30
   4  -3  -4    6.00    1.00
   4  -3  -4    6.30    1.20
   4  -3  -4   10.00    1.60
  -4   3   4    6.50    1.20
  -4   3   4    5.50    1.30
  -4   3   4    9.10    1.20
  -4   3   4    8.40    1.50
   3  -3  -4    3.50    0.80
   3  -3  -4    1.60    0.80
   3  -3  -4    2.00    0.80
   3  -3  -4    2.60    0.80
  -3   3   4    3.20    0.70
  -3   3   4    3.60    0.90
  -3   3   4    1.40    0.90
  -3   3   4    3.10    1.00
   2  -3  -4   12.90    1.30
   2  -3  -4   13.90    1.40
   2  -3  -4   13.50    1.40
   2  -3  -4   13.00    1.50
  -2   3   4   14.30    0.80
  -2   3   4   13.50    1.40
  -2   3   4   14.20    1.50
  -2   3   4   13.90    1.00
   1  -3  -4   45.50    2.30
   1  -3  -4   43.60    2.40
   1  -3  -4   47.10    2.40
   1  -3  -4   49.30    2.00
  -1   3   4   46.20    2.00
  -1   3   4   43.80    2.20
  -1   3   4   46.10    2.40
  -1   3   4   46.90    2.30
   0  -3  -4    7.10    0.80
   0  -3  -4    6.10    0.70
   0  -3  -4    5.90    0.80
   0  -3  -4    6.10    0.40
   0  -3  -4    6.70    0.80
   0   3   4    6.10    0.70
   0   3   4    6.00    0.80
   0   3   4    7.20    0.80
   0   3   4    5.50    0.70
  -1  -3  -4  761.32   30.00
  -1  -3  -4  850.41   29.70
  -1  -3  -4  781.12   29.80
  -1  -3  -4  816.32   29.80
  -1  -3  -4  851.91   29.80
  -1  -3  -4  824.72   29.80
  -1  -3  -4  803.82   29.70
   1   3   4  856.41   29.80
   1   3   4  812.62   29.80
   1   3   4  813.12   29.80
   1   3   4  790.12   30.10
   1   3   4  805.12   30.10
   1   3   4  789.72   30.10
  -2  -3  -4   35.50    1.50
  -2  -3  -4   36.70    1.70
  -2  -3  -4   32.60    1.80
  -2  -3  -4   34.30    1.70
  -2  -3  -4   35.20    1.50
  -2  -3  -4   36.70    1.50
  -2  -3  -4   36.40    1.50
   2   3   4   36.50    1.90
   2   3   4   35.70    1.40
   2   3   4   37.10    1.40
   2   3   4   35.60    1.50
   2   3   4   38.20    1.50
   2   3   4   36.70    2.00
   2   3   4   34.80    1.50
   2   3   4   35.30    1.90
  -3  -3  -4  133.39    5.00
  -3  -3  -4  137.49    5.50
  -3  -3  -4  133.19    5.00
  -3  -3  -4  126.99    5.10
  -3  -3  -4  128.99    5.10
   3   3   4  133.39    5.00
   3   3   4  141.09    5.00
   3   3   4  134.79    5.00
   3   3   4  137.19    5.00
   3   3   4  133.59    5.00
   3   3   4  138.29    5.10
   3   3   4  130.79    5.50
   3   3   4  132.89    5.50
  -4  -3  -4   84.89    3.80
  -4  -3  -4   82.89    3.40
  -4  -3  -4   81.69    3.40
  -4  -3  -4   83.09    3.40
  -4  -3  -4   83.99    3.40
  -4  -3  -4   86.79    3.50
  -4  -3  -4   83.19    3.30
   4   3   4   88.49    3.40
   4   3   4   87.39    3.40
   4   3   4   77.89    3.30
   4   3   4   82.79    3.80
  -5  -3  -4   76.89    3.50
  -5  -3  -4   82.29    3.90
  -5  -3  -4   81.39    3.40
  -5  -3  -4   79.09    3.20
  -5  -3  -4   79.59    3.50
   5   3   4   81.39    3.40
   5   3   4   84.49    3.50
   5   3   4   80.29    3.40
   5   3   4   79.59    3.80
  -6  -3  -4  138.19    5.40
  -6  -3  -4  142.79    6.00
  -6  -3  -4  146.29    5.90
  -6  -3  -4  138.09    5.80
  -6  -3  -4  149.29    6.40
  -6  -3  -4  144.19    6.10
   6   3   4  142.39    5.90
   6   3   4  143.79    5.90
   6   3   4  140.69    6.10
   6   3   4  136.09    5.80
  -7  -3  -4   80.79    3.80
  -7  -3  -4   68.99    3.50
  -7  -3  -4   70.09    4.00
   7   3   4   78.09    3.60
   7   3   4   75.89    3.60
   7   3   4   71.59    3.50
   7   3   4   64.59    3.60
  -8  -3  -4    1.60    0.70
  -8  -3  -4    2.40    1.10
  -8  -3  -4    1.50    0.80
   8   3   4    1.50    0.80
   8   3   4    0.70    0.80
   8   3   4    1.70    0.80
  -9  -3  -4    7.50    1.50
  -9  -3  -4    6.60    1.60
  -9  -3  -4    7.00    1.30
   9   3   4    7.40    1.40
   9   3   4    8.70    1.50
   9   3   4    7.30    1.40
 -10  -3  -4    1.20    1.00
 -10  -3  -4    0.40    1.10
 -10  -3  -4    2.80    1.40
  10   3   4    1.60    1.20
  10   3   4    0.60    1.20
   6  -4  -4    1.00    1.40
   6  -4  -4    0.20    1.20
  -6   4   4    0.90    1.10
  -6   4   4   -0.20    1.10
  -6   4   4    0.10    1.10
   5  -4  -4    2.70    1.00
   5  -4  -4    4.40    1.40
   5  -4  -4    3.80    1.40
   5  -4  -4    3.50    1.10
  -5   4   4    3.90    1.30
  -5   4   4    5.10    1.20
  -5   4   4    5.10    1.30
   4  -4  -4    9.90    1.40
   4  -4  -4    8.00    1.60
   4  -4  -4    7.40    1.70
   4  -4  -4    5.70    1.30
  -4   4   4    7.40    1.40
  -4   4   4    7.80    1.20
  -4   4   4    9.80    1.70
  -4   4   4    8.00    1.40
   3  -4  -4   36.40    2.60
   3  -4  -4   38.30    2.50
   3  -4  -4   39.20    2.50
   3  -4  -4   41.60    2.90
  -3   4   4   41.70    2.90
  -3   4   4   38.00    2.20
  -3   4   4   39.60    2.60
  -3   4   4   39.50    2.60
   2  -4  -4   79.49    4.00
   2  -4  -4   89.59    4.20
   2  -4  -4   79.49    4.20
   2  -4  -4   89.29    4.20
  -2   4   4   79.59    4.10
  -2   4   4   85.79    3.70
  -2   4   4   85.79    3.70
  -2   4   4   78.09    4.00
  -2   4   4   89.09    4.30
   1  -4  -4    5.80    1.00
   1  -4  -4    5.40    0.80
   1  -4  -4    7.00    1.00
   1  -4  -4    7.70    1.20
  -1   4   4    6.90    0.90
  -1   4   4    5.40    0.90
  -1   4   4    5.50    0.80
  -1   4   4    5.20    0.90
  -1   4   4    5.80    0.70
   0  -4  -4   25.50    1.70
   0  -4  -4   28.90    1.60
   0  -4  -4   29.20    1.40
   0  -4  -4   28.90    1.70
   0  -4  -4   27.30    1.60
   0   4   4   27.50    1.70
   0   4   4   28.10    1.60
   0   4   4   27.10    1.60
   0   4   4   25.90    1.70
   0   4   4   27.70    1.60
  -1  -4  -4  500.35   19.00
  -1  -4  -4  519.75   18.90
  -1  -4  -4  496.65   18.90
  -1  -4  -4  511.95   19.20
  -1  -4  -4  506.95   19.00
  -1  -4  -4  526.05   18.90
  -1  -4  -4  527.85   18.60
  -1  -4  -4  521.55   18.90
   1   4   4  505.95   18.90
   1   4   4  513.55   18.90
   1   4   4  499.15   18.90
   1   4   4  493.65   19.30
   1   4   4  497.15   19.30
  -2  -4  -4  238.58    9.00
  -2  -4  -4  252.17    9.00
  -2  -4  -4  238.18    9.00
  -2  -4  -4  262.17    9.20
  -2  -4  -4  238.78    9.00
  -2  -4  -4  235.08    9.40
   2   4   4  232.78    9.50
   2   4   4  232.48    8.90
   2   4   4  244.28    8.90
   2   4   4  233.48    9.50
   2   4   4  243.98    8.90
   2   4   4  244.98    9.00
   2   4   4  237.58    9.60
   2   4   4  240.08    8.90
   3   4   4  170.78    7.20
   3   4   4  168.78    7.10
   3   4   4  185.98    7.00
   3   4   4  177.18    7.20
  -4  -4  -4    1.70    0.60
  -4  -4  -4    1.30    0.20
  -4  -4  -4    1.40    0.30
   4   4   4    1.80    0.60
   4   4   4    1.60    0.50
   4   4   4    2.80    0.70
   4   4   4    1.60    0.60
  -5  -4  -4  135.89    5.20
  -5  -4  -4  134.39    5.30
  -5  -4  -4  136.39    5.20
  -5  -4  -4  127.49    5.30
  -5  -4  -4  135.69    5.40
  -5  -4  -4  139.79    5.90
   5   4   4  132.59    5.80
   5   4   4  140.89    5.10
   5   4   4  132.89    5.20
   5   4   4  141.19    5.20
   5   4   4  129.99    5.20
   5   4   4  135.89    5.20
   5   4   4  129.39    5.90
  -6  -4  -4   59.19    2.60
  -6  -4  -4   59.39    3.20
  -6  -4  -4   58.79    2.70
  -6  -4  -4   55.19    2.60
  -6  -4  -4   58.39    2.80
   6   4   4   59.29    2.60
   6   4   4   48.80    3.10
   6   4   4   51.79    2.90
   6   4   4   57.19    2.60
  -7  -4  -4    4.10    0.70
  -7  -4  -4    2.30    0.90
  -7  -4  -4    3.80    0.80
  -7  -4  -4    3.80    0.60
   7   4   4    3.70    0.70
   7   4   4    4.70    0.80
   7   4   4    2.50    0.90
  -8  -4  -4    2.40    0.70
  -8  -4  -4    0.40    0.90
  -8  -4  -4    1.60    0.80
   8   4   4    1.20    0.80
   8   4   4    2.00    0.70
   8   4   4    1.20    0.60
  -9  -4  -4    2.00    0.90
  -9  -4  -4    2.10    0.90
  -9  -4  -4    1.20    1.10
   9   4   4    2.40    1.00
   9   4   4    1.10    0.90
   9   4   4    0.80    0.70
 -10  -4  -4    1.40    1.00
 -10  -4  -4   -1.00    1.00
   6  -5  -4    1.60    1.30
   6  -5  -4    1.50    1.60
   6  -5  -4   -0.20    1.30
  -6   5   4    1.60    1.20
  -6   5   4    0.30    1.10
  -6   5   4    0.80    1.30
   5  -5  -4   -0.70    0.80
   5  -5  -4    1.10    1.20
   5  -5  -4    0.00    1.30
  -5   5   4   -1.00    0.80
  -5   5   4    0.70    1.20
  -5   5   4   -0.90    1.00
   4  -5  -4    0.60    1.20
   4  -5  -4   -1.00    0.70
   4  -5  -4    0.40    0.90
   4  -5  -4    0.50    0.80
  -4   5   4   -0.10    0.90
  -4   5   4    0.10    0.70
  -4   5   4   -0.10    0.80
  -4   5   4   -0.60    0.90
   3  -5  -4   10.40    1.60
   3  -5  -4    7.20    1.50
   3  -5  -4    9.30    1.50
   3  -5  -4   11.00    1.50
  -3   5   4    8.70    1.60
  -3   5   4   11.20    1.60
  -3   5   4   10.20    1.50
  -3   5   4   10.30    1.30
   2  -5  -4    5.30    1.10
   2  -5  -4    4.00    1.10
   2  -5  -4    4.60    1.00
   2  -5  -4    3.50    1.00
  -2   5   4    3.10    1.00
  -2   5   4    5.70    0.90
  -2   5   4    8.80    1.30
  -2   5   4    3.90    0.90
  -2   5   4    6.70    1.00
   1  -5  -4    5.90    0.90
   1  -5  -4    5.80    1.20
   1  -5  -4    3.10    0.90
   1  -5  -4    3.70    1.00
  -1   5   4    3.20    0.70
  -1   5   4    3.60    0.90
  -1   5   4    3.40    0.80
  -1   5   4    3.10    0.80
   0  -5  -4  110.69    4.80
   0  -5  -4  109.69    4.70
   0  -5  -4  117.79    4.70
   0  -5  -4  107.69    5.00
   0  -5  -4   99.59    4.80
   0   5   4  104.99    4.60
   0   5   4  104.79    4.60
   0   5   4  107.49    4.80
   0   5   4  107.09    4.70
   0   5   4  100.09    4.80
  -1  -5  -4    2.40    0.50
  -1  -5  -4    2.00    0.50
  -1  -5  -4    2.20    0.60
  -1  -5  -4    3.00    0.60
  -1  -5  -4    1.10    0.60
   1   5   4    1.70    0.70
   1   5   4    1.40    0.40
   1   5   4    1.60    0.50
   1   5   4    1.70    0.60
   1   5   4    2.40    0.50
  -2  -5  -4   29.90    1.50
  -2  -5  -4   32.20    1.80
  -2  -5  -4   34.20    1.50
  -2  -5  -4   34.50    1.50
  -2  -5  -4   32.70    1.40
  -2  -5  -4   32.10    1.50
  -2  -5  -4   31.20    1.50
  -2  -5  -4   30.10    1.60
   2   5   4   32.00    1.40
   2   5   4   31.50    2.00
   2   5   4   31.20    1.50
   2   5   4   35.20    2.10
  -3  -5  -4   14.90    0.70
  -3  -5  -4   15.10    1.20
   3   5   4   15.30    1.10
   3   5   4   14.10    1.30
   3   5   4   12.90    1.40
   3   5   4   16.30    1.50
   4   5   4   11.20    1.20
   4   5   4   10.10    1.20
   4   5   4    9.60    1.20
   4   5   4   11.40    1.20
  -5  -5  -4    0.80    0.60
  -5  -5  -4    1.00    0.20
  -5  -5  -4    1.20    0.50
  -5  -5  -4    1.30    0.20
   5   5   4    2.40    0.80
   5   5   4    0.10    0.40
   5   5   4    0.90    0.60
  -6  -5  -4    1.40    0.30
  -6  -5  -4    2.50    0.60
  -6  -5  -4    2.80    0.50
  -6  -5  -4    2.40    0.90
  -6  -5  -4    1.90    0.30
  -6  -5  -4    1.90    0.50
   6   5   4    2.00    0.30
   6   5   4    3.40    0.90
   6   5   4    1.60    0.90
  -7  -5  -4   -0.30    0.40
  -7  -5  -4   -0.30    0.30
  -7  -5  -4   -0.70    0.40
  -7  -5  -4    0.30    0.40
  -7  -5  -4   -0.30    0.60
   7   5   4   -0.50    0.60
   7   5   4   -0.70    0.30
   7   5   4   -0.30    0.30
   7   5   4    0.10    0.60
  -8  -5  -4    3.50    0.80
  -8  -5  -4    3.00    1.20
   8   5   4    3.70    1.00
  -9  -5  -4    1.00    0.80
  -9  -5  -4    1.40    1.10
   9   5   4    1.80    0.90
 -10  -5  -4   -0.20    1.10
 -10  -5  -4   -0.70    0.70
   5  -6  -4   -2.10    1.20
   5  -6  -4    0.50    1.20
   5  -6  -4   -1.30    1.00
  -5   6   4    0.90    1.10
  -5   6   4   -0.70    0.90
   4  -6  -4    3.40    1.30
   4  -6  -4    5.30    1.40
   4  -6  -4    6.60    1.80
   4  -6  -4    3.50    1.20
   4  -6  -4    4.20    1.60
  -4   6   4    6.50    1.50
  -4   6   4    5.90    1.50
  -4   6   4    8.00    1.60
   3  -6  -4    4.70    1.30
   3  -6  -4    0.80    1.00
   3  -6  -4    2.90    1.10
   3  -6  -4    3.20    1.50
   3  -6  -4    2.60    1.00
  -3   6   4    5.40    1.40
  -3   6   4    3.00    1.10
  -3   6   4    1.20    0.80
  -3   6   4    2.80    1.00
   2  -6  -4    2.10    1.10
   2  -6  -4    2.80    0.90
   2  -6  -4    1.40    1.00
   2  -6  -4    2.10    0.80
   2  -6  -4    0.00    0.80
  -2   6   4    1.70    0.70
  -2   6   4    1.70    0.90
  -2   6   4   -0.10    0.70
  -2   6   4    1.70    0.90
   1  -6  -4    3.50    1.00
   1  -6  -4    1.60    0.60
   1  -6  -4    2.50    0.80
   1  -6  -4    1.60    0.70
   1  -6  -4    1.90    1.00
  -1   6   4    1.80    0.80
  -1   6   4    0.90    0.80
  -1   6   4    1.40    0.70
  -1   6   4    0.10    0.60
  -1   6   4    0.50    0.70
   0  -6  -4    1.20    0.60
   0  -6  -4    1.10    0.80
   0  -6  -4   -0.50    0.50
   0  -6  -4    0.90    0.50
   0  -6  -4    0.80    0.50
   0   6   4    0.70    0.50
   0   6   4    0.80    0.50
   0   6   4    1.00    0.70
   0   6   4    1.30    0.70
   0   6   4   -0.20    0.50
  -1  -6  -4   10.80    1.10
  -1  -6  -4   11.50    1.30
  -1  -6  -4   11.10    1.10
  -1  -6  -4   10.40    1.10
  -1  -6  -4    9.40    1.30
   1   6   4    8.80    1.00
   1   6   4   10.10    1.30
   1   6   4    9.80    1.30
   1   6   4   10.50    1.10
   1   6   4    9.70    1.00
  -2  -6  -4    1.10    0.40
  -2  -6  -4    1.50    0.50
  -2  -6  -4    1.20    0.50
  -2  -6  -4    1.60    0.40
  -2  -6  -4    1.30    0.50
  -2  -6  -4    1.50    0.40
  -2  -6  -4    0.50    0.70
  -2  -6  -4    1.50    0.60
   2   6   4    1.20    0.40
   2   6   4    0.40    0.60
   2   6   4    1.30    0.40
   2   6   4    2.50    0.80
  -3  -6  -4    3.40    0.90
  -3  -6  -4    3.10    0.40
  -3  -6  -4    3.80    0.30
  -3  -6  -4    3.50    0.20
  -3  -6  -4    4.80    0.80
  -3  -6  -4    3.20    0.50
  -3  -6  -4    3.40    0.30
   3   6   4    1.50    0.80
   3   6   4    3.20    0.60
   3   6   4    3.30    0.80
  -4  -6  -4    2.10    0.70
  -4  -6  -4    3.90    0.90
   4   6   4    3.40    0.90
   4   6   4    3.10    0.90
   4   6   4    2.10    0.70
   4   6   4    2.10    0.60
  -5  -6  -4   16.50    1.70
  -5  -6  -4   16.90    1.70
   5   6   4   18.50    1.60
   5   6   4   19.10    1.90
   5   6   4   20.30    1.60
   5   6   4   19.10    1.60
  -6  -6  -4    5.40    1.10
  -6  -6  -4    3.90    0.40
  -6  -6  -4    3.80    0.90
  -6  -6  -4    5.20    0.90
   6   6   4    3.80    0.90
   6   6   4    4.60    1.00
   6   6   4    3.00    1.00
  -7  -6  -4    2.70    0.50
  -7  -6  -4    4.10    0.80
  -7  -6  -4    2.50    0.70
  -7  -6  -4    1.30    0.90
   7   6   4    4.30    1.10
   7   6   4    1.50    0.90
  -8  -6  -4    6.40    1.40
  -8  -6  -4    6.10    0.90
   8   6   4    6.60    1.20
   8   6   4    5.60    1.40
  -9  -6  -4    0.40    1.10
  -9  -6  -4   -0.20    0.60
   9   6   4    0.40    0.70
 -10  -6  -4   -1.00    1.00
 -10  -6  -4    0.10    0.80
   4  -7  -4   -1.20    0.90
   4  -7  -4    0.90    1.20
   4  -7  -4   -0.50    1.30
   4  -7  -4   -1.10    1.10
  -4   7   4   -1.40    0.90
   3  -7  -4    0.00    0.90
   3  -7  -4   -0.20    1.00
   3  -7  -4   -0.60    1.00
   3  -7  -4    2.20    1.40
  -3   7   4    1.00    0.90
   2  -7  -4   -1.60    0.70
   2  -7  -4    1.10    1.00
   2  -7  -4    0.90    1.10
   2  -7  -4    0.60    0.80
   2  -7  -4   -0.30    0.90
  -2   7   4   -1.00    0.60
   1  -7  -4    1.20    0.70
   1  -7  -4    0.90    0.70
   1  -7  -4    0.60    0.80
   1  -7  -4    0.70    0.90
   1  -7  -4   -0.40    0.80
  -1   7   4    0.50    0.70
  -1   7   4    0.80    0.80
  -1   7   4    0.90    0.70
   0  -7  -4   19.30    2.00
   0  -7  -4   13.10    1.90
   0  -7  -4   17.60    1.60
   0  -7  -4   17.70    1.80
   0  -7  -4   18.50    1.70
   0   7   4   15.50    1.60
   0   7   4   14.80    1.80
   0   7   4   16.30    1.80
  -1  -7  -4    6.50    1.40
  -1  -7  -4    5.10    0.90
  -1  -7  -4    5.80    1.00
  -1  -7  -4    6.40    0.90
  -1  -7  -4    7.90    1.00
   1   7   4    8.60    1.40
   1   7   4    4.80    1.10
   1   7   4    5.40    0.90
  -2  -7  -4    1.40    0.90
  -2  -7  -4    0.60    0.50
  -2  -7  -4    0.90    0.50
  -2  -7  -4   -0.20    0.40
  -2  -7  -4    0.20    0.40
   2   7   4    0.80    0.40
   2   7   4   -0.20    0.70
   2   7   4    0.60    0.80
  -3  -7  -4   10.50    1.20
  -3  -7  -4    9.70    0.80
  -3  -7  -4    8.20    0.60
  -3  -7  -4    9.30    1.50
   3   7   4    8.90    0.60
   3   7   4    9.70    1.50
   3   7   4    8.40    0.60
   3   7   4    9.20    1.50
   3   7   4    9.10    0.90
  -4  -7  -4    0.00    0.50
  -4  -7  -4    0.20    0.70
   4   7   4    0.00    0.40
   4   7   4   -0.60    0.50
   4   7   4    0.40    0.60
  -5  -7  -4   -0.40    0.50
  -5  -7  -4    0.20    0.70
  -5  -7  -4    0.20    0.50
   5   7   4    0.40    0.60
   5   7   4    0.80    0.70
   5   7   4    0.10    0.50
  -6  -7  -4    2.80    0.90
  -6  -7  -4    3.50    0.90
   6   7   4    1.20    0.90
   6   7   4    1.60    0.90
   6   7   4    3.00    0.90
  -7  -7  -4    1.60    1.00
  -7  -7  -4    0.00    0.60
  -7  -7  -4    0.50    0.70
   7   7   4    1.90    0.80
   7   7   4    1.60    1.00
   7   7   4    1.00    0.80
  -8  -7  -4    0.80    0.70
  -8  -7  -4    0.70    1.00
   8   7   4   -0.50    0.80
   8   7   4    0.50    0.70
  -9  -7  -4    1.80    1.20
   9   7   4    0.90    1.00
   9   7   4    2.30    1.00
 -10  -7  -4   -0.80    0.90
   3  -8  -4    0.90    1.10
   3  -8  -4    0.40    1.10
   3  -8  -4    0.20    1.10
   3  -8  -4    1.50    1.40
  -3   8   4    0.00    1.00
  -3   8   4   -0.50    1.00
   2  -8  -4   -0.80    1.00
   2  -8  -4    2.00    1.10
   2  -8  -4    0.40    1.00
   2  -8  -4    0.90    1.40
  -2   8   4   -1.60    0.90
  -2   8   4    0.20    0.80
   1  -8  -4    1.90    1.00
   1  -8  -4    1.40    1.10
   1  -8  -4    0.30    1.00
   1  -8  -4    1.20    1.00
  -1   8   4    2.10    1.00
  -1   8   4    0.90    0.80
  -1   8   4    0.60    0.90
   0  -8  -4   -0.20    0.70
   0  -8  -4   -0.10    0.90
   0  -8  -4    0.80    1.10
   0  -8  -4    0.10    0.70
   0   8   4   -0.30    0.60
   0   8   4    0.10    0.80
   0   8   4   -0.70    0.60
  -1  -8  -4    0.80    0.70
  -1  -8  -4    2.80    0.80
  -1  -8  -4    0.00    0.70
  -1  -8  -4    0.40    0.90
   1   8   4    0.30    0.90
   1   8   4    0.80    0.60
   1   8   4    0.90    0.80
  -2  -8  -4   12.30    1.30
  -2  -8  -4   10.50    1.80
  -2  -8  -4    9.70    1.30
   2   8   4   13.10    1.80
   2   8   4   10.10    1.00
   2   8   4    9.70    1.60
   2   8   4   12.60    1.20
  -3  -8  -4    7.90    1.10
  -3  -8  -4    6.00    1.40
  -3  -8  -4    7.90    0.90
   3   8   4    9.20    1.60
   3   8   4    7.40    1.40
  -4  -8  -4   18.60    1.50
  -4  -8  -4   18.80    2.20
  -4  -8  -4   17.90    1.00
   4   8   4   19.10    1.40
   4   8   4   13.80    1.80
   4   8   4   14.40    2.00
  -5  -8  -4    8.60    1.20
  -5  -8  -4   11.40    1.60
  -5  -8  -4    7.00    1.40
   5   8   4    8.00    1.50
   5   8   4    7.30    1.40
   5   8   4    7.70    1.10
  -6  -8  -4   17.30    1.90
  -6  -8  -4   16.30    1.70
  -6  -8  -4   19.90    2.00
   6   8   4   17.80    1.80
   6   8   4   13.60    1.80
   6   8   4   21.10    2.30
  -7  -8  -4   10.40    1.50
  -7  -8  -4    7.70    1.60
  -7  -8  -4    9.80    1.50
   7   8   4    9.00    1.50
   7   8   4    8.60    1.60
  -8  -8  -4    2.30    1.00
  -8  -8  -4    2.40    1.20
   8   8   4    2.30    1.10
   8   8   4    2.10    1.00
   8   8   4    1.90    1.10
  -9  -8  -4   -0.30    1.30
   9   8   4    1.20    1.00
   9   8   4    1.40    1.10
 -10  -8  -4    0.80    1.30
   1  -9  -4   -0.50    1.20
   1  -9  -4    0.60    1.10
   1  -9  -4   -1.40    1.40
  -1   9   4    0.90    1.20
  -1   9   4   -0.20    0.80
   0  -9  -4    3.10    1.30
   0  -9  -4    1.90    1.10
   0   9   4    4.20    1.20
   0   9   4    2.80    1.30
  -1  -9  -4    4.20    1.20
  -1  -9  -4    5.10    1.50
   1   9   4    3.90    1.20
   1   9   4    2.30    1.10
  -2  -9  -4    7.50    1.70
  -2  -9  -4    7.00    1.20
   2   9   4    4.50    1.30
   2   9   4    6.90    1.50
  -3  -9  -4    8.40    1.80
  -3  -9  -4    6.10    1.00
   3   9   4    7.50    1.60
   3   9   4    8.90    1.70
  -4  -9  -4   10.80    1.20
  -4  -9  -4   12.80    2.00
  -4  -9  -4    9.60    1.70
   4   9   4   12.20    1.90
   4   9   4   11.70    1.80
  -5  -9  -4    2.30    1.20
  -5  -9  -4    0.00    0.90
   5   9   4    1.70    1.00
   5   9   4    0.90    1.00
   5   9   4    2.80    1.00
  -6  -9  -4    4.40    1.30
  -6  -9  -4    2.40    1.10
   6   9   4    4.40    1.20
   6   9   4    5.00    1.10
   6   9   4    5.20    1.50
  -7  -9  -4    6.80    1.20
  -7  -9  -4    4.90    1.20
  -7  -9  -4    6.40    1.40
   7   9   4    3.80    1.10
   7   9   4    4.30    1.40
  -8  -9  -4    5.80    1.60
  -8  -9  -4    0.90    1.00
   8   9   4    4.40    1.30
   8   9   4    1.50    1.00
  -9  -9  -4    2.30    1.40
   9   9   4    2.20    1.30
   0 -10  -4    0.10    1.10
   0 -10  -4    1.80    1.40
   0  10   4    3.30    1.40
   0  10   4    0.90    1.20
  -1 -10  -4   -0.10    0.90
  -1 -10  -4    0.90    1.10
   1  10   4    1.20    1.10
   1  10   4    1.30    1.10
  -2 -10  -4    3.50    1.60
  -2 -10  -4    1.90    1.00
   2  10   4    1.00    1.10
   2  10   4   -0.20    1.00
  -3 -10  -4    4.10    1.00
  -3 -10  -4    6.40    1.70
   3  10   4    3.90    1.30
   3  10   4    2.90    1.20
  -4 -10  -4    0.70    1.10
  -4 -10  -4   -0.70    0.90
   4  10   4    0.00    0.90
   4  10   4   -0.10    0.80
  -5 -10  -4    1.10    1.20
  -5 -10  -4   -0.80    0.90
   5  10   4   -0.60    0.60
   5  10   4   -0.40    0.90
  -6 -10  -4    1.00    1.10
  -6 -10  -4    1.60    1.10
   6  10   4    0.50    0.90
   6  10   4    1.20    1.00
  -7 -10  -4   -0.90    0.90
  -7 -10  -4    0.10    1.00
   7  10   4    1.50    1.20
  -8 -10  -4    3.70    1.30
  -8 -10  -4    3.50    1.60
   8  10   4    1.50    1.20
   8  10   4    4.60    1.40
  -9 -10  -4    3.50    1.70
   9  10   4    2.30    1.20
   9  10   4    4.10    1.70
  -3 -11  -4    0.10    1.30
  -3 -11  -4   -0.70    1.10
   3  11   4    0.50    1.10
   3  11   4    0.10    1.00
  -4 -11  -4   -1.10    0.90
  -4 -11  -4   -0.70    1.00
   4  11   4    0.80    1.10
   4  11   4    0.60    1.00
  -5 -11  -4   -0.10    1.20
  -5 -11  -4   -0.20    1.10
   5  11   4    0.10    0.90
   5  11   4   -0.20    0.90
  -6 -11  -4   -1.30    1.10
  -6 -11  -4   -1.00    1.10
   6  11   4    0.90    1.00
   6  11   4    0.20    1.00
  -7 -11  -4    1.20    1.30
  -7 -11  -4    0.50    1.30
   7  11   4   -0.30    1.20
   5  10  -5   -0.50    0.80
   5  10  -5   -0.10    1.10
  -5 -10   5   -0.40    1.20
  -5 -10   5   -0.40    1.10
  -5 -10   5    1.60    1.60
   4  10  -5    0.60    1.00
   4  10  -5   -0.50    1.00
  -4 -10   5   -0.70    1.30
  -4 -10   5   -1.20    1.40
  -4 -10   5    1.90    1.20
   3  10  -5    0.80    1.20
  -3 -10   5    1.50    1.20
  -3 -10   5    0.40    1.30
  -3 -10   5   -0.70    1.50
   7   9  -5   -1.30    0.80
   7   9  -5    0.50    1.10
  -7  -9   5   -0.50    1.10
  -7  -9   5    2.50    1.50
   6   9  -5    0.50    1.00
   6   9  -5   -0.80    0.80
  -6  -9   5   -1.30    1.00
  -6  -9   5    0.80    1.30
   5   9  -5    2.10    1.20
   5   9  -5   -0.50    0.70
  -5  -9   5   -0.40    1.10
  -5  -9   5   -0.60    0.90
  -5  -9   5   -1.80    0.90
   4   9  -5    0.50    0.90
   4   9  -5   -0.20    0.80
  -4  -9   5    0.40    1.30
  -4  -9   5   -0.40    1.00
  -4  -9   5   -0.30    1.00
   3   9  -5    0.20    0.80
   3   9  -5    0.10    0.90
  -3  -9   5   -0.20    1.10
  -3  -9   5   -1.00    1.20
  -3  -9   5   -1.00    0.90
   2   9  -5    1.00    1.00
   2   9  -5   -0.20    0.80
   2   9  -5    0.70    0.80
  -2  -9   5   -0.70    1.10
  -2  -9   5   -0.60    0.90
  -2  -9   5   -1.50    0.90
  -2  -9   5   -2.00    1.20
  -2  -9   5    0.80    1.00
   1   9  -5    0.40    1.10
   1   9  -5    0.60    0.70
  -1  -9   5    1.00    1.20
  -1  -9   5   -0.40    1.00
  -1  -9   5   -1.30    1.00
  -1  -9   5    0.20    1.50
  -1  -9   5    0.00    1.00
   0   9  -5    1.10    1.10
   0   9  -5    0.20    0.90
   0   9  -5   -0.10    0.80
   0  -9   5   -0.10    1.00
   0  -9   5    0.20    1.00
   0  -9   5    0.10    1.20
   0  -9   5    0.50    1.00
   0  -9   5   -0.70    1.30
   8   8  -5    0.70    1.00
   8   8  -5    0.90    1.30
  -8  -8   5   -0.60    1.50
  -8  -8   5    1.30    1.40
   7   8  -5    0.50    0.90
   7   8  -5    0.20    1.00
  -7  -8   5    0.60    1.20
  -7  -8   5    2.20    1.40
   6   8  -5   -0.70    0.60
   6   8  -5    0.50    0.90
  -6  -8   5    0.00    0.90
  -6  -8   5   -1.30    1.00
   5   8  -5    1.80    1.00
   5   8  -5    1.30    1.00
  -5  -8   5    2.10    1.20
  -5  -8   5    2.20    1.40
  -5  -8   5    1.90    1.00
   4   8  -5    0.40    0.90
   4   8  -5    1.10    0.80
   4   8  -5    0.20    0.60
  -4  -8   5    1.10    0.90
  -4  -8   5   -1.10    1.00
  -4  -8   5    0.60    0.80
  -4  -8   5   -0.20    1.00
   3   8  -5    0.20    0.60
   3   8  -5    1.00    0.90
   3   8  -5    0.00    0.70
  -3  -8   5    1.40    1.10
  -3  -8   5    0.30    0.80
  -3  -8   5   -0.50    0.80
  -3  -8   5    0.00    0.70
  -3  -8   5    1.20    1.10
   2   8  -5   -0.20    0.60
   2   8  -5   -0.10    0.90
   2   8  -5   -0.30    0.50
  -2  -8   5   -0.50    0.80
  -2  -8   5    1.10    0.90
  -2  -8   5    1.40    1.10
  -2  -8   5   -0.90    0.70
  -2  -8   5   -0.20    0.80
   1   8  -5    1.90    0.80
   1   8  -5    1.10    0.80
   1   8  -5   -0.10    0.80
  -1  -8   5   -0.80    0.80
  -1  -8   5    2.30    1.20
  -1  -8   5    0.20    1.10
  -1  -8   5   -0.80    0.70
  -1  -8   5    0.30    0.80
   0   8  -5    0.80    0.80
   0   8  -5   -0.40    0.80
   0   8  -5    1.70    1.10
   0   8  -5    0.30    0.70
   0  -8   5    0.50    1.00
   0  -8   5    1.40    1.10
   0  -8   5    0.50    1.00
   0  -8   5   -0.90    0.70
   0  -8   5   -1.00    1.10
  -1   8  -5   -0.20    1.00
  -1   8  -5   -0.10    0.80
  -1   8  -5    1.20    0.90
   1  -8   5   -0.50    0.90
   1  -8   5   -0.10    1.20
   1  -8   5   -0.30    1.30
   1  -8   5    1.70    1.00
  -2   8  -5    3.30    1.30
  -2   8  -5    2.30    1.20
  -2   8  -5    0.30    1.00
   2  -8   5    5.50    1.90
   2  -8   5    0.70    1.10
   2  -8   5    2.00    1.40
   2  -8   5    3.50    2.00
   9   7  -5    1.00    1.10
  -9  -7   5    0.40    1.40
  -9  -7   5    1.50    1.50
  -9  -7   5    2.70    1.50
   8   7  -5    2.40    1.30
  -8  -7   5    1.50    1.40
  -8  -7   5    1.10    1.30
   7   7  -5    0.90    1.20
   7   7  -5    1.20    0.90
  -7  -7   5   -0.20    1.00
  -7  -7   5    0.10    1.20
   6   7  -5   -0.40    0.70
   6   7  -5    1.40    1.00
  -6  -7   5   -1.10    0.90
  -6  -7   5    0.80    0.60
  -6  -7   5    0.10    1.10
  -6  -7   5   -0.50    0.60
   5   7  -5    0.30    0.80
   5   7  -5    0.80    0.60
   5   7  -5    1.50    0.90
  -5  -7   5    0.30    0.70
  -5  -7   5   -0.30    0.90
  -5  -7   5    0.00    0.90
  -5  -7   5   -0.80    0.70
  -5  -7   5    0.80    0.70
   4   7  -5   15.70    1.60
   4   7  -5   16.60    2.10
   4   7  -5   16.90    1.90
  -4  -7   5   16.40    1.90
  -4  -7   5   17.10    2.10
  -4  -7   5   14.80    1.80
  -4  -7   5   15.70    1.70
   3   7  -5    2.80    1.00
   3   7  -5    3.00    0.90
   3   7  -5    4.30    0.90
  -3  -7   5    3.90    1.00
  -3  -7   5    3.80    1.10
  -3  -7   5    2.80    1.20
  -3  -7   5    1.90    0.80
  -3  -7   5    1.50    1.00
   2   7  -5    5.00    1.30
   2   7  -5    7.50    1.10
   2   7  -5    5.60    0.90
   2   7  -5    4.40    1.00
  -2  -7   5    3.50    1.20
  -2  -7   5    5.90    1.20
  -2  -7   5    4.60    1.20
  -2  -7   5    4.40    1.10
  -2  -7   5    7.20    1.50
   1   7  -5    1.00    0.70
   1   7  -5    0.10    0.90
   1   7  -5    0.60    0.60
   1   7  -5    0.70    0.60
   1   7  -5    0.70    0.60
  -1  -7   5    0.50    0.80
  -1  -7   5    1.10    0.90
  -1  -7   5    1.80    1.10
  -1  -7   5    1.20    0.90
  -1  -7   5    0.50    0.80
   0   7  -5    0.80    0.70
   0   7  -5    0.30    0.60
   0   7  -5   -0.50    0.70
   0   7  -5    0.40    0.80
   0   7  -5    1.30    1.30
   0  -7   5    0.80    0.90
   0  -7   5    0.40    0.90
   0  -7   5    0.10    0.90
   0  -7   5    0.70    1.00
   0  -7   5   -0.30    0.80
  -1   7  -5    6.00    1.20
  -1   7  -5   11.10    1.80
  -1   7  -5    8.10    1.40
  -1   7  -5   11.10    2.40
  -1   7  -5   12.30    1.60
   1  -7   5    9.40    1.60
   1  -7   5    8.20    1.80
   1  -7   5    6.30    1.40
   1  -7   5    7.30    1.60
  -2   7  -5    1.70    1.00
  -2   7  -5   -1.20    0.70
  -2   7  -5   -0.30    0.90
   2  -7   5   -0.30    0.90
   2  -7   5    0.50    1.40
   2  -7   5   -0.20    0.90
   2  -7   5   -0.10    1.00
  -3   7  -5   -2.20    0.70
  -3   7  -5    0.20    0.90
  -3   7  -5    0.10    0.90
   3  -7   5   -3.00    1.30
   3  -7   5    0.70    1.30
   3  -7   5   -0.50    0.80
   9   6  -5   -1.80    0.70
  -9  -6   5   -1.10    1.20
  -9  -6   5   -0.90    1.00
  -9  -6   5    1.80    1.40
   8   6  -5    1.10    0.90
   8   6  -5    1.30    1.10
  -8  -6   5    1.70    1.20
  -8  -6   5    0.30    1.20
  -8  -6   5    0.40    1.10
   7   6  -5    0.10    0.70
   7   6  -5    0.10    0.70
   7   6  -5   -0.50    0.80
  -7  -6   5   -2.20    0.80
  -7  -6   5   -1.30    0.90
  -7  -6   5    1.20    0.80
  -7  -6   5    0.30    0.60
   6   6  -5   -1.00    0.60
   6   6  -5   -0.40    0.70
  -6  -6   5   -0.80    0.70
  -6  -6   5    0.90    0.70
  -6  -6   5    1.10    1.10
  -6  -6   5    2.40    0.80
   5   6  -5   -0.20    0.60
   5   6  -5    0.60    0.50
   5   6  -5   -0.20    0.70
  -5  -6   5   -0.10    0.60
  -5  -6   5    0.30    0.90
  -5  -6   5   -0.60    0.70
  -5  -6   5    0.60    0.60
  -5  -6   5   -0.50    0.60
   4   6  -5    5.50    1.10
   4   6  -5    2.80    1.10
   4   6  -5    3.90    0.80
   4   6  -5    4.60    1.10
  -4  -6   5    2.80    1.00
  -4  -6   5    6.70    1.20
  -4  -6   5    4.80    1.20
  -4  -6   5    3.80    0.90
   3   6  -5    0.50    0.50
   3   6  -5   -0.30    0.30
   3   6  -5   -0.50    0.60
   3   6  -5    0.60    0.80
   3   6  -5    0.60    0.60
  -3  -6   5    0.40    0.80
  -3  -6   5    0.10    0.60
  -3  -6   5   -0.20    0.80
  -3  -6   5   -0.30    0.50
  -3  -6   5    0.20    0.50
   2   6  -5   17.90    1.80
   2   6  -5   17.70    1.20
   2   6  -5   14.80    1.50
   2   6  -5   12.30    1.60
   2   6  -5   14.60    1.70
  -2  -6   5   15.60    1.70
  -2  -6   5   14.70    1.60
  -2  -6   5   12.90    1.70
  -2  -6   5   18.80    2.00
  -2  -6   5   13.60    1.60
   1   6  -5    8.70    1.20
   1   6  -5    6.30    0.90
   1   6  -5    7.40    1.30
   1   6  -5    7.50    1.10
  -1  -6   5    7.50    1.30
  -1  -6   5    9.00    1.30
  -1  -6   5   11.00    1.40
  -1  -6   5    5.80    1.20
  -1  -6   5    7.10    1.30
   0   6  -5    1.20    0.60
   0   6  -5    1.40    0.60
   0   6  -5    1.70    0.70
   0   6  -5    0.10    0.60
   0  -6   5    0.70    0.80
   0  -6   5    0.90    0.90
   0  -6   5    0.80    0.70
   0  -6   5    0.80    0.70
   0  -6   5    1.10    0.90
  -1   6  -5    7.20    1.40
  -1   6  -5    4.90    1.10
  -1   6  -5    6.10    1.20
   1  -6   5    8.70    1.50
   1  -6   5    3.80    1.20
   1  -6   5    3.30    1.30
   1  -6   5    4.60    1.20
  -2   6  -5   56.69    3.70
  -2   6  -5   54.39    3.40
  -2   6  -5   61.59    3.80
  -2   6  -5   54.29    3.50
   2  -6   5   66.39    4.10
   2  -6   5   62.59    4.00
   2  -6   5   50.39    3.50
   2  -6   5   67.59    3.60
  -3   6  -5    1.80    1.20
  -3   6  -5    1.60    0.90
  -3   6  -5    0.20    0.90
  -3   6  -5    0.20    0.80
  -3   6  -5    0.40    1.20
   3  -6   5    1.70    1.10
   3  -6   5   -0.60    1.10
   3  -6   5    1.90    1.50
   3  -6   5    0.40    0.80
  -4   6  -5   -1.70    1.10
  -4   6  -5   -0.80    0.90
  -4   6  -5   -0.30    0.80
  -4   6  -5    0.30    1.20
   4  -6   5   -0.90    1.00
   4  -6   5   -0.40    1.20
   4  -6   5   -0.90    1.20
  -5   6  -5   -0.60    0.90
  -5   6  -5   -1.50    0.90
   5  -6   5   -1.90    0.90
   5  -6   5    1.00    1.40
   9   5  -5    0.60    1.00
   9   5  -5    0.30    1.10
  -9  -5   5    1.00    1.20
  -9  -5   5    0.60    0.90
  -9  -5   5   -0.40    1.10
  -9  -5   5    1.00    1.40
   8   5  -5    0.20    1.00
   8   5  -5    1.10    0.90
  -8  -5   5    0.70    0.80
  -8  -5   5    0.80    1.20
  -8  -5   5    0.20    1.20
  -8  -5   5    0.00    1.00
   7   5  -5    0.50    0.70
   7   5  -5   -0.10    0.60
   7   5  -5    0.50    0.90
  -7  -5   5    0.30    1.00
  -7  -5   5    1.20    1.10
  -7  -5   5    0.20    0.70
  -7  -5   5    0.30    0.70
   6   5  -5    3.50    1.00
   6   5  -5    2.70    1.10
  -6  -5   5    3.40    0.90
  -6  -5   5    1.80    1.00
  -6  -5   5    2.50    1.10
  -6  -5   5    2.80    0.80
   5   5  -5    1.60    0.80
   5   5  -5    2.80    0.80
   5   5  -5    2.80    0.90
  -5  -5   5    1.90    0.70
  -5  -5   5    2.20    0.70
  -5  -5   5    3.60    0.90
  -5  -5   5    3.40    1.00
  -5  -5   5    0.30    0.90
   4   5  -5    5.30    0.90
   4   5  -5    6.70    1.10
   4   5  -5    5.30    1.00
   4   5  -5    6.50    1.20
  -4  -5   5    6.60    1.10
  -4  -5   5    4.50    1.00
  -4  -5   5    4.40    1.10
  -4  -5   5    4.20    1.00
   3   5  -5   13.70    1.60
   3   5  -5   15.30    1.50
   3   5  -5   11.90    1.50
   3   5  -5   10.60    1.20
  -3  -5   5   14.00    1.60
  -3  -5   5   13.00    1.40
  -3  -5   5   13.80    1.50
  -3  -5   5   10.40    1.30
   2   5  -5  168.98    7.40
   2   5  -5  177.68    7.00
   2   5  -5  179.78    7.70
   2   5  -5  193.68    7.60
  -2  -5   5  187.48    7.80
  -2  -5   5  179.28    7.70
  -2  -5   5  184.28    7.60
  -2  -5   5  175.18    7.50
  -2  -5   5  186.18    7.70
   1   5  -5   12.30    1.00
   1   5  -5   14.50    1.60
   1   5  -5   11.40    1.20
  -1  -5   5   15.10    1.60
  -1  -5   5   13.20    1.60
  -1  -5   5   11.30    1.40
  -1  -5   5   11.00    1.40
  -1  -5   5   13.80    1.50
   0   5  -5    2.10    0.80
   0   5  -5    3.50    0.90
   0   5  -5    4.20    0.70
   0   5  -5    4.40    1.00
   0  -5   5    3.00    0.90
   0  -5   5    3.10    1.00
   0  -5   5    4.70    1.10
   0  -5   5    4.20    1.00
  -1   5  -5   14.40    1.80
  -1   5  -5   11.60    1.50
  -1   5  -5   15.20    1.60
  -1   5  -5   13.00    1.60
   1  -5   5   13.40    1.60
   1  -5   5   13.90    1.80
   1  -5   5   12.60    1.50
   1  -5   5   11.10    1.60
  -2   5  -5    7.50    1.20
  -2   5  -5    6.80    1.20
  -2   5  -5    7.30    1.40
  -2   5  -5    7.20    1.40
   2  -5   5    9.60    1.50
   2  -5   5    9.30    1.30
   2  -5   5    7.60    1.50
   2  -5   5    6.90    1.50
  -3   5  -5   -0.20    0.70
  -3   5  -5    0.60    1.10
  -3   5  -5    0.10    1.00
  -3   5  -5    0.00    0.70
   3  -5   5    0.90    0.70
   3  -5   5    1.00    1.00
   3  -5   5   -0.30    0.70
   3  -5   5    0.60    1.00
  -4   5  -5   -0.30    0.60
  -4   5  -5    0.10    1.20
  -4   5  -5    0.20    0.80
  -4   5  -5    0.30    1.10
   4  -5   5   -0.30    0.80
   4  -5   5    1.70    1.20
   4  -5   5    1.10    1.10
   4  -5   5   -0.60    1.00
  -5   5  -5    0.70    1.20
  -5   5  -5    0.20    1.20
  -5   5  -5   -1.60    0.80
  -5   5  -5    0.00    0.80
   5  -5   5    0.50    1.00
   5  -5   5    0.10    1.20
   5  -5   5   -0.70    1.20
   5  -5   5   -0.50    1.20
  -6   5  -5    1.10    1.60
  -6   5  -5   -0.60    1.50
  -6   5  -5   -1.10    0.90
  -6   5  -5   -0.10    0.90
   6  -5   5   -0.90    1.00
   6  -5   5   -0.50    1.30
   6  -5   5   -0.90    1.20
   6  -5   5   -0.30    1.40
   9   4  -5    0.50    1.10
   9   4  -5    0.40    1.00
  -9  -4   5   -1.30    1.20
  -9  -4   5    0.30    0.90
  -9  -4   5    0.80    1.20
  -9  -4   5   -0.80    1.00
   8   4  -5   -0.20    0.80
   8   4  -5    0.50    0.80
  -8  -4   5    0.10    0.90
  -8  -4   5   -0.10    0.80
  -8  -4   5   -0.60    1.10
  -8  -4   5    0.20    1.00
   7   4  -5    2.20    0.90
   7   4  -5    1.40    0.90
  -7  -4   5    2.80    0.90
  -7  -4   5    2.60    1.20
  -7  -4   5   -0.70    0.90
  -7  -4   5    2.80    1.20
   6   4  -5   -0.40    0.70
   6   4  -5    0.40    0.50
   6   4  -5    0.00    0.60
  -6  -4   5    0.20    0.80
  -6  -4   5   -0.90    0.70
  -6  -4   5    0.70    0.70
  -6  -4   5    0.20    0.60
   5   4  -5    0.20    0.50
   5   4  -5    0.00    0.60
   5   4  -5   -0.10    0.50
  -5  -4   5    0.60    0.50
  -5  -4   5    1.50    0.60
  -5  -4   5    0.60    0.80
  -5  -4   5    0.90    0.70
  -5  -4   5    0.20    0.50
   4   4  -5   -0.20    0.40
   4   4  -5    0.80    0.60
   4   4  -5    0.20    0.50
   4   4  -5   -0.60    0.40
  -4  -4   5   -0.40    0.60
  -4  -4   5    0.20    0.50
  -4  -4   5    0.30    0.50
  -4  -4   5   -0.60    0.40
  -4  -4   5    0.50    0.50
   3   4  -5   73.49    3.50
   3   4  -5   68.29    3.60
   3   4  -5   69.99    3.30
  -3  -4   5   73.19    3.40
  -3  -4   5   71.19    3.60
  -3  -4   5   72.59    3.60
  -3  -4   5   70.09    3.40
   2   4  -5    2.90    0.70
   2   4  -5    2.40    0.70
   2   4  -5    3.90    0.40
   2   4  -5    3.40    0.80
  -2  -4   5    4.00    0.90
  -2  -4   5    2.90    0.40
  -2  -4   5    2.30    0.60
  -2  -4   5    2.80    0.70
  -2  -4   5    3.60    0.80
  -2  -4   5    3.10    0.80
   1   4  -5    6.00    1.00
   1   4  -5    3.80    0.70
   1   4  -5    5.40    0.60
  -1  -4   5    5.10    0.90
  -1  -4   5    5.30    0.90
  -1  -4   5    3.70    0.80
  -1  -4   5    4.00    0.80
  -1  -4   5    3.80    0.90
   0   4  -5    3.00    0.70
   0   4  -5    2.90    0.70
   0   4  -5    2.00    0.70
   0  -4   5    2.10    0.70
   0  -4   5    2.20    0.70
   0  -4   5    2.00    0.70
   0  -4   5    1.70    0.60
   0  -4   5    1.50    0.80
  -1   4  -5    1.60    0.60
  -1   4  -5    2.60    0.80
  -1   4  -5    1.10    0.60
  -1   4  -5    1.50    0.70
  -1   4  -5    2.70    0.30
  -1   4  -5    1.90    0.30
   1  -4   5    3.10    0.90
   1  -4   5    2.20    0.80
   1  -4   5    2.40    0.70
   1  -4   5    2.00    0.80
  -2   4  -5  128.39    6.00
  -2   4  -5  121.49    5.90
  -2   4  -5  128.59    6.00
  -2   4  -5  126.99    5.80
   2  -4   5  128.89    6.00
   2  -4   5  136.39    6.10
   2  -4   5  129.89    5.70
   2  -4   5  135.89    6.10
  -3   4  -5    1.20    0.70
  -3   4  -5    1.70    0.80
  -3   4  -5   -0.70    0.70
  -3   4  -5    1.20    0.80
   3  -4   5    1.20    1.00
   3  -4   5    2.90    0.90
   3  -4   5    2.20    0.70
   3  -4   5    1.90    1.00
   3  -4   5    1.60    1.00
  -4   4  -5    5.00    1.40
  -4   4  -5    3.60    1.00
  -4   4  -5    5.20    1.40
  -4   4  -5    3.00    1.00
   4  -4   5    4.50    1.20
   4  -4   5    2.90    0.80
   4  -4   5    4.40    1.30
   4  -4   5    1.70    1.10
   4  -4   5    5.00    1.40
  -5   4  -5    0.80    0.90
  -5   4  -5    2.10    1.30
  -5   4  -5    3.50    1.30
  -5   4  -5   -0.20    0.70
   5  -4   5    2.90    1.10
   5  -4   5    0.30    1.10
   5  -4   5   -0.80    0.90
   5  -4   5    2.10    1.30
  -6   4  -5   -0.30    1.00
  -6   4  -5    0.60    1.30
  -6   4  -5    0.10    1.20
  -6   4  -5   -1.30    0.80
   6  -4   5    0.50    1.20
   6  -4   5   -0.10    1.00
   6  -4   5    0.00    1.10
   6  -4   5   -0.10    1.10
  -7   4  -5    1.30    1.10
   9   3  -5   -0.40    1.00
   9   3  -5   -0.30    0.90
  -9  -3   5   -0.50    1.30
  -9  -3   5    0.80    1.00
  -9  -3   5   -0.40    1.10
  -9  -3   5   -0.10    1.00
   8   3  -5    0.30    0.80
   8   3  -5   -0.90    0.80
  -8  -3   5   -0.40    1.00
  -8  -3   5   -1.30    0.70
  -8  -3   5    0.00    0.90
  -8  -3   5   -1.00    0.70
   7   3  -5    0.70    0.80
   7   3  -5   -0.40    0.60
   7   3  -5    0.60    0.90
  -7  -3   5    2.20    0.90
  -7  -3   5    2.50    1.00
  -7  -3   5    1.00    1.10
  -7  -3   5    2.10    1.00
   6   3  -5    1.30    0.70
   6   3  -5    0.20    0.70
   6   3  -5    0.60    0.40
   6   3  -5    1.80    0.90
  -6  -3   5    1.70    1.00
  -6  -3   5    0.10    0.80
  -6  -3   5    1.20    0.80
  -6  -3   5    1.10    0.70
  -6  -3   5    1.00    0.70
   5   3  -5    3.80    0.70
   5   3  -5    5.20    1.00
   5   3  -5    3.00    0.80
   5   3  -5    2.60    0.90
  -5  -3   5    3.20    0.90
  -5  -3   5    1.60    0.70
  -5  -3   5    3.10    0.80
  -5  -3   5    2.50    0.90
   4   3  -5   -0.10    0.40
   4   3  -5   -0.30    0.50
   4   3  -5   -0.40    0.40
   4   3  -5   -0.20    0.40
  -4  -3   5    0.90    0.50
  -4  -3   5   -0.70    0.60
  -4  -3   5    0.60    0.60
  -4  -3   5   -0.10    0.40
  -4  -3   5    0.10    0.40
   3   3  -5    3.30    0.80
   3   3  -5    4.50    0.80
   3   3  -5    3.00    0.60
   3   3  -5    1.90    0.50
  -3  -3   5    3.10    0.70
  -3  -3   5    1.70    0.60
  -3  -3   5    2.50    0.70
  -3  -3   5    3.30    0.70
  -3  -3   5    3.70    0.50
  -3  -3   5    2.90    0.40
   2   3  -5  324.87   12.80
   2   3  -5  324.37   12.70
   2   3  -5  323.07   12.30
   2   3  -5  330.77   12.60
  -2  -3   5  316.67   12.70
  -2  -3   5  326.17   12.60
  -2  -3   5  332.97   12.70
  -2  -3   5  345.27   12.40
  -2  -3   5  343.87   12.80
  -2  -3   5  311.87   12.70
   1   3  -5    0.60    0.20
   1   3  -5    0.70    0.20
   1   3  -5    0.70    0.40
   1   3  -5    0.10    0.40
  -1  -3   5    0.60    0.30
  -1  -3   5    1.20    0.50
  -1  -3   5    0.10    0.40
  -1  -3   5    1.60    0.60
  -1  -3   5    0.60    0.50
  -1  -3   5   -0.10    0.50
   0   3  -5   31.50    1.90
   0   3  -5   31.80    1.80
   0   3  -5   33.70    1.40
   0   3  -5   32.80    1.90
   0  -3   5   29.80    1.90
   0  -3   5   33.30    2.00
   0  -3   5   31.90    1.90
   0  -3   5   31.60    1.90
   0  -3   5   37.50    2.00
  -1   3  -5   79.49    3.80
  -1   3  -5   79.99    3.70
  -1   3  -5   75.99    3.80
  -1   3  -5   79.99    3.20
  -1   3  -5   74.69    3.60
   1  -3   5   81.59    3.60
   1  -3   5   81.59    3.90
   1  -3   5   77.99    3.80
   1  -3   5   76.59    3.70
  -2   3  -5    0.60    0.50
  -2   3  -5   -0.40    0.50
  -2   3  -5    0.70    0.50
  -2   3  -5    0.30    0.60
   2  -3   5    0.00    0.40
   2  -3   5    0.30    0.60
   2  -3   5   -0.30    0.60
   2  -3   5    0.70    0.60
  -3   3  -5    9.80    1.40
  -3   3  -5    7.60    1.10
  -3   3  -5   10.00    1.50
  -3   3  -5    9.90    1.40
   3  -3   5   12.40    1.20
   3  -3   5   11.80    1.50
   3  -3   5    8.80    1.30
   3  -3   5    9.30    1.40
   3  -3   5   12.50    1.50
  -4   3  -5    1.00    0.80
  -4   3  -5    0.50    0.70
  -4   3  -5    1.10    0.90
  -4   3  -5   -0.10    0.50
   4  -3   5   -0.70    0.70
   4  -3   5    0.30    0.70
   4  -3   5   -0.30    0.70
   4  -3   5    0.80    0.50
   4  -3   5   -0.90    0.50
  -5   3  -5    1.10    1.00
  -5   3  -5    1.00    0.80
  -5   3  -5    1.00    1.10
   5  -3   5    1.00    0.90
   5  -3   5    2.10    1.10
   5  -3   5    1.50    0.90
   5  -3   5    0.00    0.90
  -6   3  -5   -0.90    1.00
  -6   3  -5   -0.40    0.90
  -6   3  -5   -1.00    1.00
   6  -3   5    0.80    1.10
   6  -3   5   -0.20    0.90
   6  -3   5    1.30    1.00
   6  -3   5   -0.30    1.00
  -7   3  -5    6.30    2.00
  -7   3  -5    5.10    1.70
  -7   3  -5    5.30    1.60
   7  -3   5    2.00    1.40
   7  -3   5    4.50    1.70
   7  -3   5    5.40    1.70
   9   2  -5    0.60    1.10
   9   2  -5   -0.70    0.80
  -9  -2   5   -0.10    1.00
  -9  -2   5    1.40    1.20
  -9  -2   5   -1.10    0.80
  -9  -2   5   -0.60    1.40
   8   2  -5    0.60    0.80
   8   2  -5   -0.30    1.00
  -8  -2   5    0.80    0.90
  -8  -2   5    1.10    1.10
  -8  -2   5    0.80    0.90
  -8  -2   5   -1.60    0.80
   7   2  -5    2.60    1.10
   7   2  -5    4.90    1.20
   7   2  -5    3.50    1.00
  -7  -2   5    3.30    1.20
  -7  -2   5    1.10    0.80
  -7  -2   5    4.40    1.20
  -7  -2   5    3.40    1.10
   6   2  -5    0.30    0.70
   6   2  -5    0.30    0.70
   6   2  -5   -0.30    0.50
   6   2  -5    0.60    0.80
  -6  -2   5    0.90    0.80
  -6  -2   5    1.10    0.90
  -6  -2   5    0.30    0.60
  -6  -2   5    1.00    0.80
   5   2  -5    4.70    0.70
   5   2  -5    3.10    0.90
   5   2  -5    3.00    0.90
   5   2  -5    4.00    0.90
   5   2  -5    4.60    1.10
  -5  -2   5    3.70    1.00
  -5  -2   5    2.30    0.80
  -5  -2   5    3.50    1.00
  -5  -2   5    4.50    0.90
  -5  -2   5    3.80    0.80
   4   2  -5    2.30    0.80
   4   2  -5    6.80    0.70
   4   2  -5    4.90    0.90
   4   2  -5    5.50    1.00
  -4  -2   5    5.50    1.00
  -4  -2   5    4.90    1.00
  -4  -2   5    5.30    0.90
  -4  -2   5    5.60    0.90
   3   2  -5   96.39    4.30
   3   2  -5   86.49    4.30
   3   2  -5   94.59    4.20
   3   2  -5   90.99    4.10
  -3  -2   5   92.99    4.30
  -3  -2   5   96.69    4.00
  -3  -2   5   98.79    4.20
  -3  -2   5   94.69    4.30
  -3  -2   5   95.59    4.20
   2   2  -5   14.50    1.00
   2   2  -5   14.90    1.00
   2   2  -5   14.50    1.20
   2   2  -5   14.00    1.20
  -2  -2   5   11.10    1.20
  -2  -2   5   12.70    1.10
  -2  -2   5   14.70    0.70
  -2  -2   5   13.70    1.30
  -2  -2   5   13.90    1.10
   1   2  -5    0.20    0.30
   1   2  -5   -0.30    0.30
   1   2  -5    0.00    0.20
  -1  -2   5    0.00    0.30
  -1  -2   5    0.30    0.40
  -1  -2   5    0.30    0.50
  -1  -2   5    0.60    0.40
  -1  -2   5   -0.30    0.20
  -1  -2   5    0.60    0.40
   0   2  -5   26.90    1.50
   0   2  -5   25.10    1.20
   0   2  -5   24.00    1.50
   0   2  -5   24.30    1.50
   0  -2   5   23.30    1.60
   0  -2   5   22.90    1.50
   0  -2   5   22.80    1.40
   0  -2   5   24.70    1.40
   0  -2   5   22.60    1.50
  -1   2  -5   22.50    1.40
  -1   2  -5   19.90    1.50
  -1   2  -5   22.10    1.40
  -1   2  -5   23.50    1.20
  -1   2  -5   20.20    1.50
   1  -2   5   22.80    1.60
   1  -2   5   21.10    1.30
   1  -2   5   21.70    1.50
   1  -2   5   22.60    1.50
  -2   2  -5   38.80    2.30
  -2   2  -5   38.60    2.20
  -2   2  -5   40.10    2.30
   2  -2   5   39.70    1.90
   2  -2   5   39.60    2.30
   2  -2   5   38.50    2.30
   2  -2   5   36.50    2.20
  -3   2  -5    1.50    0.60
  -3   2  -5    1.70    0.60
  -3   2  -5    1.10    0.70
  -3   2  -5    1.60    0.60
   3  -2   5    2.30    0.80
   3  -2   5    2.70    0.90
   3  -2   5    3.10    0.80
   3  -2   5    2.40    0.80
   3  -2   5    3.40    0.60
  -4   2  -5   22.20    1.80
  -4   2  -5   23.00    2.00
  -4   2  -5   20.90    2.10
   4  -2   5   22.10    2.00
   4  -2   5   23.30    1.30
   4  -2   5   22.90    1.80
   4  -2   5   23.20    1.80
   4  -2   5   17.60    1.90
  -5   2  -5    1.00    0.90
  -5   2  -5   -0.20    0.60
  -5   2  -5    0.40    0.80
   5  -2   5    0.40    0.80
   5  -2   5    0.30    0.70
   5  -2   5    0.40    0.70
   5  -2   5    0.20    0.70
   5  -2   5    1.30    1.00
  -6   2  -5    1.40    1.20
  -6   2  -5    0.30    0.70
  -6   2  -5    0.10    1.00
   6  -2   5    2.30    1.00
   6  -2   5    1.00    0.90
   6  -2   5    0.30    0.90
   6  -2   5   -0.70    0.80
  -7   2  -5    7.00    1.60
  -7   2  -5    7.60    1.90
  -7   2  -5    9.10    2.10
   7  -2   5    4.60    1.60
   7  -2   5    5.60    1.50
   7  -2   5    4.70    1.60
  -8   2  -5    0.00    1.30
  -8   2  -5   -1.10    1.30
  -8   2  -5   -0.40    0.90
   8  -2   5    0.10    1.30
   8  -2   5   -0.50    1.30
   8  -2   5    0.00    1.10
   9   1  -5   -0.20    1.00
   9   1  -5    0.40    1.20
  -9  -1   5    2.20    1.20
  -9  -1   5    2.80    1.70
  -9  -1   5    0.50    1.20
  -9  -1   5   -0.10    1.20
   8   1  -5    1.00    1.10
   8   1  -5   -0.80    0.60
   8   1  -5    0.10    1.10
  -8  -1   5    1.10    1.00
  -8  -1   5    0.80    0.90
  -8  -1   5   -2.60    1.10
  -8  -1   5    0.60    1.00
   7   1  -5    1.30    1.00
   7   1  -5   -0.80    0.60
   7   1  -5    0.50    0.80
  -7  -1   5   -0.30    0.90
  -7  -1   5    0.10    0.80
  -7  -1   5    0.80    0.80
  -7  -1   5   -0.50    0.80
   6   1  -5    0.60    0.70
   6   1  -5    0.00    0.80
   6   1  -5   -0.40    0.70
   6   1  -5    0.10    0.70
  -6  -1   5    0.00    0.70
  -6  -1   5   -0.10    0.70
  -6  -1   5    0.50    0.70
  -6  -1   5   -0.60    0.50
   5   1  -5    0.20    0.70
   5   1  -5    0.50    0.20
   5   1  -5    0.70    0.60
   5   1  -5   -0.50    0.50
   5   1  -5   -1.60    0.50
  -5  -1   5    1.00    0.70
  -5  -1   5    0.50    0.60
  -5  -1   5   -0.60    0.60
  -5  -1   5    0.70    0.80
   4   1  -5   62.39    3.20
   4   1  -5   56.59    3.10
   4   1  -5   62.09    2.60
   4   1  -5   60.29    3.10
   4   1  -5   61.79    3.20
   4   1  -5   59.39    2.60
  -4  -1   5   57.79    3.10
  -4  -1   5   58.99    3.10
  -4  -1   5   60.79    3.10
  -4  -1   5   57.99    3.10
  -4  -1   5   61.69    3.20
   3   1  -5   25.70    1.40
   3   1  -5   26.30    1.60
   3   1  -5   25.20    1.70
   3   1  -5   25.30    1.60
  -3  -1   5   26.00    1.60
  -3  -1   5   27.30    1.80
  -3  -1   5   23.50    1.60
   2   1  -5   -0.50    0.30
   2   1  -5    0.60    0.30
   2   1  -5    0.60    0.40
   2   1  -5   -0.20    0.30
  -2  -1   5   -0.10    0.30
  -2  -1   5    1.00    0.40
  -2  -1   5    0.70    0.10
  -2  -1   5    0.70    0.40
  -2  -1   5   -0.20    0.50
  -2  -1   5    0.70    0.40
   1   1  -5  486.65   18.30
   1   1  -5  469.75   18.40
   1   1  -5  492.05   18.20
  -1  -1   5  497.35   18.60
  -1  -1   5  489.45   18.40
  -1  -1   5  522.45   18.50
  -1  -1   5  495.55   18.30
  -1  -1   5  458.15   18.40
   0   1  -5  748.33   26.80
   0   1  -5  727.53   27.10
   0   1  -5  725.63   27.30
   0   1  -5  749.23   27.40
   0  -1   5  751.12   27.30
   0  -1   5  705.13   27.30
   0  -1   5  734.33   27.30
   0  -1   5  761.72   27.40
   0  -1   5  749.62   27.10
   0  -1   5  706.33   27.30
  -1   1  -5    7.00    0.80
  -1   1  -5    8.30    0.80
  -1   1  -5    9.60    1.00
  -1   1  -5    8.40    0.90
  -1   1  -5    8.80    0.70
  -1   1  -5    7.30    0.60
   1  -1   5    7.50    0.90
   1  -1   5    8.40    1.00
   1  -1   5    7.80    0.80
   1  -1   5    7.30    0.80
   1  -1   5    7.10    0.70
  -2   1  -5   85.59    3.70
  -2   1  -5   78.69    3.60
  -2   1  -5   78.59    3.60
  -2   1  -5   81.19    3.70
   2  -1   5   78.79    3.70
   2  -1   5   81.79    3.30
   2  -1   5   76.29    3.60
   2  -1   5   84.59    3.70
  -3   1  -5  254.37   10.10
  -3   1  -5  257.57   10.00
  -3   1  -5  235.48   10.00
  -3   1  -5  253.67   10.00
   3  -1   5  255.67   10.00
   3  -1   5  258.57   10.10
   3  -1   5  257.87   10.10
   3  -1   5  250.27    9.50
   3  -1   5  249.78   10.00
  -4   1  -5    6.80    1.10
  -4   1  -5    5.00    0.90
  -4   1  -5    5.50    1.00
   4  -1   5    7.40    1.10
   4  -1   5    6.50    1.00
   4  -1   5    6.80    1.00
   4  -1   5    5.20    0.50
   4  -1   5    5.20    1.00
  -5   1  -5    4.60    1.00
  -5   1  -5    4.80    1.00
  -5   1  -5    3.60    1.10
   5  -1   5    4.20    1.00
   5  -1   5    4.30    0.40
   5  -1   5    3.50    0.90
   5  -1   5    4.40    1.10
   5  -1   5    4.00    1.00
  -6   1  -5   12.30    1.80
  -6   1  -5   13.00    1.90
  -6   1  -5   13.40    1.70
   6  -1   5   11.70    1.70
   6  -1   5   14.60    1.60
   6  -1   5   12.80    1.80
   6  -1   5    9.60    1.50
  -7   1  -5   37.40    3.00
  -7   1  -5   41.90    3.30
  -7   1  -5   38.30    2.90
   7  -1   5   34.30    2.90
   7  -1   5   38.20    2.90
   7  -1   5   33.30    2.70
   7  -1   5   37.60    3.10
  -8   1  -5    2.40    1.20
  -8   1  -5   -0.40    1.10
  -8   1  -5    3.00    1.60
   8  -1   5    2.60    1.30
   8  -1   5    2.00    1.40
   8  -1   5   -0.90    1.00
  -9   1  -5   -1.20    1.30
  -9   1  -5    1.30    1.30
   9  -1   5    1.00    1.40
   9  -1   5    0.20    1.40
   8   0  -5    3.20    1.50
   8   0  -5   -0.60    0.70
   8   0  -5    3.70    1.70
  -8   0   5    2.90    1.40
  -8   0   5   -0.90    0.80
  -8   0   5    1.10    1.10
  -8   0   5    1.00    1.10
   7   0  -5    1.40    0.90
   7   0  -5    0.40    1.00
   7   0  -5    0.40    1.00
  -7   0   5    2.10    1.10
  -7   0   5    1.30    1.00
  -7   0   5    0.90    1.20
  -7   0   5    1.30    1.00
   6   0  -5    4.10    1.30
   6   0  -5    3.30    1.00
   6   0  -5    2.70    0.90
   6   0  -5    3.10    1.10
  -6   0   5    5.00    1.10
  -6   0   5    1.90    0.90
  -6   0   5    1.90    1.00
  -6   0   5    2.80    1.00
   5   0  -5   76.69    4.10
   5   0  -5   76.89    3.90
   5   0  -5   79.29    4.10
   5   0  -5   78.69    4.20
   5   0  -5   77.99    3.30
  -5   0   5   79.89    4.00
  -5   0   5   74.79    4.20
  -5   0   5   74.09    3.80
  -5   0   5   75.59    3.80
   4   0  -5  114.99    5.10
   4   0  -5  119.39    5.40
   4   0  -5  120.59    4.40
   4   0  -5  112.99    5.30
   4   0  -5  111.99    5.30
  -4   0   5  116.79    5.10
  -4   0   5  108.79    5.10
  -4   0   5  118.99    5.20
  -4   0   5  116.09    5.40
   3   0  -5   10.80    0.50
   3   0  -5    9.50    1.20
   3   0  -5    9.60    1.10
   3   0  -5   10.30    1.10
  -3   0   5    8.80    1.10
  -3   0   5   10.30    1.10
  -3   0   5    9.30    1.00
  -3   0   5   10.60    1.10
  -3   0   5   11.60    1.30
   2   0  -5  122.29    5.10
   2   0  -5  116.19    4.90
   2   0  -5  115.29    4.90
  -2   0   5  114.19    5.00
  -2   0   5  122.69    5.10
  -2   0   5  114.69    5.00
  -2   0   5  116.39    4.90
   1   0  -5  237.78    9.30
   1   0  -5  230.18    9.20
   1   0  -5  230.08    9.20
  -1   0   5  244.98    9.20
  -1   0   5  238.98    8.90
  -1   0   5  238.48    9.20
  -1   0   5  242.38    9.30
   0   0  -5  305.37   11.20
   0   0  -5  310.57   11.60
   0   0  -5  282.27   11.40
   0   0  -5  300.17   11.60
   0   0  -5  294.37   11.50
   0   0   5  315.17   11.50
   0   0   5  299.07   11.50
   0   0   5  287.97   11.50
   0   0   5  300.77   11.50
   0   0   5  300.97   11.50
   0   0   5  308.57   11.50
   0   0   5  317.57   11.40
   0   0   5  307.47   11.20
  -1   0  -5   19.60    1.20
  -1   0  -5   22.70    1.20
  -1   0  -5   20.30    1.30
  -1   0  -5   22.10    1.30
  -1   0  -5   21.30    1.20
  -1   0  -5   20.00    1.20
  -1   0  -5   23.50    1.10
   1   0   5   22.00    1.30
   1   0   5   24.40    1.20
   1   0   5   21.70    1.20
   1   0   5   20.20    1.20
   1   0   5   20.50    1.30
   1   0   5   22.30    1.20
  -2   0  -5   12.00    1.00
  -2   0  -5   14.20    1.10
  -2   0  -5   13.00    1.00
  -2   0  -5   11.90    0.90
  -2   0  -5   12.40    0.90
  -2   0  -5   14.60    0.80
   2   0   5   13.60    0.80
   2   0   5   14.20    1.10
   2   0   5   10.80    1.10
   2   0   5   14.10    1.00
  -3   0  -5   71.09    3.40
  -3   0  -5   74.19    3.40
  -3   0  -5   73.99    3.30
  -3   0  -5   73.89    3.50
   3   0   5   72.89    2.90
   3   0   5   78.09    3.50
   3   0   5   79.89    3.50
   3   0   5   78.49    3.40
   3   0   5   76.99    3.40
  -4   0  -5  100.49    4.50
  -4   0  -5   91.29    4.40
  -4   0  -5   95.89    4.30
   4   0   5   96.09    4.40
   4   0   5   98.89    4.40
   4   0   5   99.49    4.40
   4   0   5   96.39    4.20
  -5   0  -5   18.60    1.50
  -5   0  -5   17.40    1.80
  -5   0  -5   18.90    1.90
   5   0   5   21.60    1.70
   5   0   5   20.40    1.50
   5   0   5   20.90    1.60
   5   0   5   19.20    1.60
  -6   0  -5    0.60    0.80
  -6   0  -5    0.00    0.70
  -6   0  -5    1.30    0.80
   6   0   5    2.60    1.00
   6   0   5   -0.60    0.50
   6   0   5    0.50    0.70
   6   0   5    0.90    0.80
  -7   0  -5    0.50    0.80
  -7   0  -5    0.20    0.90
  -7   0  -5    0.20    0.90
   7   0   5   -0.40    0.90
   7   0   5    0.40    0.90
   7   0   5   -0.20    0.60
   7   0   5    0.20    0.90
  -8   0  -5    3.70    1.60
  -8   0  -5    4.50    1.50
  -8   0  -5    6.00    1.40
   8   0   5    4.70    1.40
   8   0   5    3.70    1.40
   8   0   5    5.90    1.60
  -9   0  -5    0.50    1.00
  -9   0  -5   -1.10    1.30
  -9   0  -5   -0.10    1.20
   9   0   5    0.80    1.30
   9   0   5    1.90    1.30
   8  -1  -5    1.50    1.40
   8  -1  -5    1.60    1.50
  -8   1   5   -0.60    1.80
  -8   1   5    1.00    1.20
  -8   1   5    2.00    1.40
  -8   1   5    0.40    1.00
   7  -1  -5   -1.10    0.60
   7  -1  -5   -0.70    1.00
   7  -1  -5    0.00    1.20
  -7   1   5   -0.10    1.10
  -7   1   5    0.40    1.00
  -7   1   5   -1.40    0.70
  -7   1   5    0.00    0.80
   6  -1  -5   -0.30    0.80
   6  -1  -5   -0.50    0.90
   6  -1  -5    0.50    0.60
   6  -1  -5    0.10    0.90
  -6   1   5   -1.10    0.60
  -6   1   5   -0.30    0.80
  -6   1   5    0.00    0.80
  -6   1   5    0.70    0.70
   5  -1  -5    5.50    1.30
   5  -1  -5    4.40    1.20
   5  -1  -5    3.10    1.00
   5  -1  -5    4.60    0.90
   5  -1  -5    5.70    0.80
  -5   1   5    4.60    0.90
  -5   1   5    4.50    1.10
  -5   1   5    4.80    1.20
   4  -1  -5    5.10    1.10
   4  -1  -5    4.30    0.80
   4  -1  -5    4.80    1.00
   4  -1  -5    4.20    1.00
  -4   1   5    6.90    1.10
  -4   1   5    3.00    0.90
  -4   1   5    5.30    1.10
  -4   1   5    4.90    0.90
   3  -1  -5   18.00    1.00
   3  -1  -5   18.30    0.90
   3  -1  -5   17.60    1.40
   3  -1  -5   17.60    1.60
   3  -1  -5   18.10    1.50
   3  -1  -5   16.40    1.20
  -3   1   5   18.70    1.40
  -3   1   5   16.90    1.40
  -3   1   5   18.00    1.50
  -3   1   5   17.50    1.20
   2  -1  -5  122.39    4.50
   2  -1  -5  118.79    5.00
   2  -1  -5  106.39    4.90
   2  -1  -5  109.79    4.70
  -2   1   5  114.59    4.60
  -2   1   5  117.49    4.90
  -2   1   5  113.79    5.00
  -2   1   5  114.59    4.90
  -2   1   5  116.89    4.90
   1  -1  -5   38.90    1.70
   1  -1  -5   34.90    1.70
   1  -1  -5   34.90    1.90
   1  -1  -5   31.60    1.90
  -1   1   5   37.10    1.90
  -1   1   5   37.90    1.90
  -1   1   5   38.10    1.90
  -1   1   5   37.50    1.70
  -1   1   5   36.40    1.60
  -1   1   5   36.40    1.90
   0  -1  -5   20.80    1.30
   0  -1  -5   21.50    1.20
   0  -1  -5   25.70    1.20
   0  -1  -5   22.00    1.30
   0  -1  -5   24.00    1.30
   0   1   5   24.40    1.20
   0   1   5   20.60    1.30
   0   1   5   23.20    1.30
   0   1   5   20.20    1.10
   0   1   5   21.90    1.20
   0   1   5   21.20    1.00
  -1  -1  -5 1431.46   51.89
  -1  -1  -5 1467.75   51.99
  -1  -1  -5 1434.36   52.09
  -1  -1  -5 1403.16   52.09
  -1  -1  -5 1437.76   52.09
  -1  -1  -5 1512.65   51.99
  -1  -1  -5 1464.25   52.09
  -1  -1  -5 1347.97   51.99
  -1  -1  -5 1456.65   52.09
   1   1   5 1390.96   52.09
   1   1   5 1428.66   51.99
   1   1   5 1357.46   51.99
   1   1   5 1435.06   51.99
   1   1   5 1414.06   51.99
   1   1   5 1334.97   52.09
   1   1   5 1452.75   52.09
   1   1   5 1475.15   51.89
   1   1   5 1370.96   51.99
  -2  -1  -5  485.85   18.20
  -2  -1  -5  497.65   18.20
  -2  -1  -5  491.55   18.20
  -2  -1  -5  507.45   18.10
  -2  -1  -5  460.35   18.20
  -2  -1  -5  495.95   18.30
  -2  -1  -5  457.35   18.20
  -2  -1  -5  443.86   18.10
   2   1   5  485.65   18.00
   2   1   5  483.05   18.20
   2   1   5  482.45   18.20
   2   1   5  532.35   18.30
   2   1   5  496.95   18.20
   2   1   5  513.15   18.30
   2   1   5  510.05   18.20
  -3  -1  -5   11.60    0.60
  -3  -1  -5   11.60    0.90
  -3  -1  -5   11.10    1.10
  -3  -1  -5   11.80    1.00
  -3  -1  -5   11.20    0.80
  -3  -1  -5   10.20    1.00
   3   1   5    9.90    0.90
   3   1   5   12.00    0.90
   3   1   5    9.80    1.00
  -4  -1  -5  315.07   12.60
  -4  -1  -5  318.47   12.60
  -4  -1  -5  319.47   12.50
  -4  -1  -5  332.57   12.40
   4   1   5  330.77   12.50
   4   1   5  337.07   12.50
   4   1   5  316.87   12.40
   4   1   5  327.97   12.50
  -5  -1  -5   75.89    3.70
  -5  -1  -5   72.49    3.70
  -5  -1  -5   74.69    3.60
   5   1   5   73.09    3.50
   5   1   5   80.49    3.70
   5   1   5   72.19    3.50
   5   1   5   73.39    3.40
  -6  -1  -5   46.00    2.80
  -6  -1  -5   42.60    2.70
  -6  -1  -5   44.10    2.60
   6   1   5   46.40    2.70
   6   1   5   40.80    2.20
   6   1   5   48.90    2.70
   6   1   5   37.40    2.50
  -7  -1  -5   20.60    2.10
  -7  -1  -5   18.60    2.10
  -7  -1  -5   21.60    2.30
   7   1   5   18.90    2.10
   7   1   5   19.80    2.10
   7   1   5   17.50    1.90
  -8  -1  -5    1.10    1.00
  -8  -1  -5    0.10    0.80
  -8  -1  -5    0.30    1.00
   8   1   5    1.30    1.00
   8   1   5    0.30    0.90
  -9  -1  -5    2.50    1.20
  -9  -1  -5    0.40    1.30
  -9  -1  -5    2.70    1.50
   9   1   5    0.80    1.20
   9   1   5    3.10    1.30
  -8   2   5    1.90    1.60
   7  -2  -5    1.00    1.30
   7  -2  -5   -0.40    1.10
  -7   2   5   -0.40    0.90
  -7   2   5    0.40    1.10
  -7   2   5    1.80    1.20
  -7   2   5    2.40    1.50
   6  -2  -5    2.30    1.00
   6  -2  -5    6.30    1.50
   6  -2  -5    4.00    1.40
  -6   2   5    6.10    1.50
  -6   2   5    4.10    1.20
  -6   2   5    2.70    1.10
  -6   2   5    4.00    1.30
   5  -2  -5    3.80    1.00
   5  -2  -5    6.50    1.00
   5  -2  -5    7.80    1.50
   5  -2  -5    5.20    1.30
   5  -2  -5    8.60    1.10
  -5   2   5    6.20    1.30
  -5   2   5    7.20    1.20
  -5   2   5    5.60    1.40
  -5   2   5    5.10    1.20
   4  -2  -5    1.80    0.90
   4  -2  -5    1.70    0.60
   4  -2  -5    2.80    0.70
   4  -2  -5    1.30    0.90
   4  -2  -5    0.80    0.70
  -4   2   5    1.10    0.80
  -4   2   5    2.50    1.00
  -4   2   5    2.90    0.70
   3  -2  -5  103.89    5.20
   3  -2  -5  112.29    4.80
   3  -2  -5  116.79    5.40
   3  -2  -5  123.19    5.30
  -3   2   5  118.59    5.40
  -3   2   5  114.49    5.20
  -3   2   5  118.09    4.80
   2  -2  -5  149.49    6.50
   2  -2  -5  145.89    6.30
   2  -2  -5  151.28    6.00
   2  -2  -5  155.38    5.90
   2  -2  -5  156.08    6.40
  -2   2   5  145.99    6.30
  -2   2   5  151.28    5.90
  -2   2   5  153.58    6.40
   1  -2  -5   13.60    0.80
   1  -2  -5   11.80    1.00
   1  -2  -5   14.10    1.10
   1  -2  -5   12.90    1.10
  -1   2   5   13.40    1.10
  -1   2   5   13.30    0.70
  -1   2   5   13.50    1.00
  -1   2   5   13.60    1.00
   0  -2  -5  118.39    4.50
   0  -2  -5  109.29    4.60
   0  -2  -5  102.69    4.50
   0   2   5  110.99    4.50
   0   2   5  106.49    4.40
   0   2   5  107.29    4.40
   0   2   5  109.69    4.50
   0   2   5  109.79    4.50
  -1  -2  -5 1651.93   57.79
  -1  -2  -5 1636.04   57.79
  -1  -2  -5 1557.04   57.59
  -1  -2  -5 1552.24   57.79
  -1  -2  -5 1556.94   57.79
  -1  -2  -5 1557.14   57.69
  -1  -2  -5 1516.45   57.99
   1   2   5 1597.54   57.89
   1   2   5 1628.24   57.79
   1   2   5 1573.14   57.69
   1   2   5 1618.54   57.79
   1   2   5 1533.55   57.89
  -2  -2  -5   58.19    2.50
  -2  -2  -5   59.79    2.50
  -2  -2  -5   61.99    2.50
  -2  -2  -5   57.89    2.50
  -2  -2  -5   54.89    2.70
  -2  -2  -5   58.99    2.50
  -2  -2  -5   57.19    2.50
   2   2   5   53.99    2.40
   2   2   5   59.99    2.40
   2   2   5   55.99    2.50
   2   2   5   61.49    2.50
   2   2   5   58.59    2.70
   2   2   5   57.39    2.70
   2   2   5   60.69    2.50
   2   2   5   58.99    2.50
  -3  -2  -5    9.10    0.70
  -3  -2  -5   10.20    0.60
  -3  -2  -5    8.50    0.70
  -3  -2  -5    9.10    0.70
  -3  -2  -5    8.10    0.80
  -3  -2  -5    7.00    0.80
  -3  -2  -5    8.00    0.70
  -3  -2  -5    8.90    0.70
   3   2   5    9.10    1.00
   3   2   5    8.90    0.70
   3   2   5    9.00    0.70
   3   2   5    8.60    0.70
  -4  -2  -5   20.40    1.30
  -4  -2  -5   25.60    1.40
  -4  -2  -5   21.60    0.90
  -4  -2  -5   21.20    0.90
  -4  -2  -5   20.50    1.20
  -4  -2  -5   21.20    1.50
  -4  -2  -5   22.40    1.40
   4   2   5   19.80    1.50
   4   2   5   21.80    1.30
   4   2   5   21.40    1.30
   4   2   5   21.60    1.30
  -5  -2  -5   25.30    1.90
  -5  -2  -5   29.60    1.80
  -5  -2  -5   26.80    1.70
  -5  -2  -5   26.10    1.60
   5   2   5   25.40    1.60
   5   2   5   27.40    1.90
   5   2   5   27.60    1.70
   5   2   5   27.30    1.60
  -6  -2  -5   10.10    1.20
  -6  -2  -5   13.00    1.40
  -6  -2  -5   10.20    1.50
   6   2   5   10.20    1.20
   6   2   5   12.00    1.40
   6   2   5    9.90    1.20
   6   2   5   10.30    1.20
  -7  -2  -5   16.20    1.90
  -7  -2  -5   14.90    1.90
  -7  -2  -5   14.80    1.60
   7   2   5   15.00    1.60
   7   2   5   15.30    1.70
   7   2   5   15.20    1.70
   7   2   5   15.90    1.70
  -8  -2  -5    4.90    1.30
  -8  -2  -5    6.50    1.50
  -8  -2  -5    3.80    1.00
   8   2   5    4.50    1.30
   8   2   5    6.00    1.30
   8   2   5    4.00    1.10
  -9  -2  -5    1.30    1.20
  -9  -2  -5    1.10    1.00
  -9  -2  -5    0.00    1.00
   9   2   5    0.50    0.80
   9   2   5    0.10    1.00
   9   2   5    0.80    1.10
 -10  -2  -5   -0.70    1.10
 -10  -2  -5    0.40    0.90
 -10  -2  -5    0.20    1.20
  10   2   5   -1.80    1.00
  10   2   5   -1.00    1.10
  10   2   5   -0.90    0.90
   7  -3  -5    1.30    1.20
   7  -3  -5   -1.90    1.20
  -7   3   5    1.40    1.40
  -7   3   5    1.20    1.10
   6  -3  -5   -0.90    0.90
   6  -3  -5    1.80    1.30
   6  -3  -5    0.50    0.90
  -6   3   5   -0.50    1.10
  -6   3   5    0.10    0.90
  -6   3   5   -0.80    0.90
   5  -3  -5   -0.50    0.70
   5  -3  -5   -1.20    0.80
   5  -3  -5    0.30    1.10
   5  -3  -5    0.20    0.70
  -5   3   5    0.70    1.10
  -5   3   5   -0.30    0.70
  -5   3   5   -0.10    0.80
  -5   3   5   -0.30    0.90
   4  -3  -5   -0.20    0.60
   4  -3  -5    1.50    0.90
   4  -3  -5    0.20    0.80
   4  -3  -5   -0.90    0.70
  -4   3   5   -0.50    0.50
  -4   3   5    0.60    0.70
  -4   3   5   -0.60    0.80
  -4   3   5   -0.20    0.70
   3  -3  -5    7.60    1.40
   3  -3  -5    9.90    1.50
   3  -3  -5    6.70    1.20
   3  -3  -5    7.90    1.10
  -3   3   5    7.40    1.30
  -3   3   5    9.30    1.40
  -3   3   5    8.90    1.00
   2  -3  -5    0.00    0.30
   2  -3  -5    0.30    0.50
   2  -3  -5    0.30    0.50
   2  -3  -5    0.70    0.30
   2  -3  -5    0.40    0.60
  -2   3   5   -0.40    0.50
  -2   3   5    0.10    0.30
  -2   3   5   -0.20    0.50
   1  -3  -5   28.40    1.80
   1  -3  -5   26.40    1.70
   1  -3  -5   26.30    1.20
   1  -3  -5   27.70    1.20
   1  -3  -5   25.80    1.70
  -1   3   5   27.10    1.70
  -1   3   5   26.00    1.20
  -1   3   5   26.00    1.60
   0  -3  -5  358.46   14.00
   0  -3  -5  365.86   13.50
   0  -3  -5  372.06   13.90
   0  -3  -5  386.06   14.00
   0  -3  -5  372.46   13.40
   0  -3  -5  352.26   14.00
   0   3   5  369.56   13.90
   0   3   5  352.86   13.90
   0   3   5  374.86   14.00
  -1  -3  -5   90.19    3.70
  -1  -3  -5   90.09    3.70
  -1  -3  -5   90.69    3.60
  -1  -3  -5   89.19    3.40
  -1  -3  -5   80.99    3.90
   1   3   5   92.59    3.60
   1   3   5   89.19    3.90
   1   3   5   89.69    3.70
   1   3   5   90.59    3.90
   1   3   5   90.59    3.60
   1   3   5   92.19    3.60
  -2  -3  -5    9.50    0.60
  -2  -3  -5    8.70    0.60
  -2  -3  -5    8.40    0.90
  -2  -3  -5    9.30    0.60
  -2  -3  -5    8.60    0.70
  -2  -3  -5    8.40    0.60
  -2  -3  -5    9.80    0.70
  -2  -3  -5    8.60    0.60
   2   3   5    9.50    1.00
   2   3   5    8.80    0.60
   2   3   5    9.30    0.70
   2   3   5    8.30    0.60
   2   3   5    8.60    0.60
   2   3   5    8.80    1.00
  -3  -3  -5  125.59    4.80
  -3  -3  -5  122.19    4.80
  -3  -3  -5  129.69    4.80
  -3  -3  -5  129.09    5.10
  -3  -3  -5  119.29    4.80
  -3  -3  -5  121.09    4.80
   3   3   5  126.59    4.80
   3   3   5  119.89    4.80
   3   3   5  126.29    4.80
   3   3   5  122.69    5.20
   3   3   5  126.49    5.20
   3   3   5  122.49    4.80
   3   3   5  123.79    4.70
  -4  -3  -5  213.68    8.30
  -4  -3  -5  212.68    8.70
  -4  -3  -5  217.78    8.40
  -4  -3  -5  209.78    8.40
  -4  -3  -5  210.98    8.20
  -4  -3  -5  226.38    8.30
   4   3   5  215.18    8.20
   4   3   5  218.18    8.70
   4   3   5  226.98    8.30
   4   3   5  229.28    8.30
  -5  -3  -5   -0.10    0.30
  -5  -3  -5    0.60    0.20
  -5  -3  -5    0.10    0.30
  -5  -3  -5    0.00    0.60
  -5  -3  -5   -0.30    0.40
  -5  -3  -5   -0.20    0.30
   5   3   5    0.10    0.30
   5   3   5    0.00    0.30
   5   3   5   -0.20    0.30
   5   3   5    0.70    0.60
  -6  -3  -5    1.40    0.80
  -6  -3  -5    0.70    0.60
  -6  -3  -5   -0.70    0.40
   6   3   5    0.70    0.50
   6   3   5    0.50    0.50
   6   3   5    2.00    0.80
   6   3   5   -0.40    0.50
  -7  -3  -5    2.90    0.80
  -7  -3  -5    3.30    0.90
  -7  -3  -5    2.80    1.10
   7   3   5    2.80    1.00
   7   3   5    2.30    0.90
   7   3   5    3.30    0.80
   7   3   5    2.10    0.70
  -8  -3  -5    2.30    0.80
  -8  -3  -5    0.20    0.90
  -8  -3  -5    2.00    0.90
   8   3   5    2.30    0.90
   8   3   5    2.70    0.90
   8   3   5    2.70    1.00
  -9  -3  -5    0.30    0.90
  -9  -3  -5    0.80    0.80
  -9  -3  -5   -0.60    1.00
   9   3   5   -0.90    0.80
   9   3   5    0.40    0.90
   9   3   5    1.10    1.00
 -10  -3  -5    0.90    1.10
 -10  -3  -5    1.70    1.40
  10   3   5   -0.90    1.00
  10   3   5   -0.70    0.90
   6  -4  -5    0.70    1.50
   6  -4  -5   -0.10    1.00
  -6   4   5   -0.40    1.00
  -6   4   5   -0.20    1.20
   5  -4  -5   -0.10    1.20
   5  -4  -5   -1.30    0.90
   5  -4  -5   -0.70    0.80
   5  -4  -5   -0.40    0.70
  -5   4   5    1.00    1.10
  -5   4   5   -1.10    0.80
  -5   4   5   -0.20    0.90
   4  -4  -5    4.30    1.20
   4  -4  -5    4.90    1.30
   4  -4  -5    6.60    1.20
   4  -4  -5    5.00    1.40
  -4   4   5    6.20    1.50
  -4   4   5    6.40    1.40
  -4   4   5    3.90    1.20
  -4   4   5    7.90    1.10
   3  -4  -5   14.60    1.70
   3  -4  -5   22.30    2.40
   3  -4  -5   16.20    2.00
   3  -4  -5   18.50    1.90
  -3   4   5   15.70    1.30
  -3   4   5   18.20    1.90
  -3   4   5   16.30    1.80
  -3   4   5   17.30    2.00
   2  -4  -5    6.80    1.20
   2  -4  -5    4.80    1.00
   2  -4  -5    6.50    1.20
   2  -4  -5    5.20    1.00
  -2   4   5    8.90    1.40
  -2   4   5    5.70    0.80
  -2   4   5    6.30    1.10
  -2   4   5    6.70    1.10
   1  -4  -5    0.30    0.40
   1  -4  -5   -0.40    0.50
   1  -4  -5    0.40    0.30
   1  -4  -5    0.30    0.60
  -1   4   5    0.20    0.40
  -1   4   5   -0.30    0.50
  -1   4   5   -0.10    0.30
  -1   4   5    0.90    0.50
   0  -4  -5    1.80    0.50
   0  -4  -5    1.80    0.60
   0  -4  -5    1.90    0.30
   0  -4  -5    2.00    0.60
   0  -4  -5    2.10    0.60
   0   4   5    1.70    0.50
   0   4   5    1.40    0.60
   0   4   5    1.50    0.60
   0   4   5    1.00    0.50
  -1  -4  -5   29.40    1.60
  -1  -4  -5   30.70    1.70
  -1  -4  -5   32.40    1.30
  -1  -4  -5   28.00    1.80
  -1  -4  -5   31.40    1.80
  -1  -4  -5   30.40    1.70
  -1  -4  -5   32.20    1.70
  -1  -4  -5   33.60    1.50
   1   4   5   31.30    1.90
   1   4   5   31.30    1.60
   1   4   5   32.70    1.60
   1   4   5   31.50    1.90
   1   4   5   28.50    1.90
  -2  -4  -5   21.00    1.10
  -2  -4  -5   24.60    1.10
  -2  -4  -5   22.80    1.10
  -2  -4  -5   21.40    1.20
  -2  -4  -5   22.90    1.20
  -2  -4  -5   22.00    1.50
   2   4   5   20.00    1.50
   2   4   5   18.40    1.40
   2   4   5   23.80    1.10
   2   4   5   24.10    1.10
[truncated: 461,886 more chars]
