# Supplementary material for: Crystal structure of (Z)-3-allyl-5-(4-chloro­benzyl­idene)-2-sulfanyl­idene-1,3-thia­zolidin-4-one
Source: Acta Crystallogr E Crystallogr Commun. 2015 Dec 6;71(Pt 12):o1012. doi: 10.1107/S2056989015022689 (PMC4719951; doi:10.1107/S2056989015022689)
Supplement: Supplementary file 2 [file e-71-o1012-Isup2.hkl]

data_I                                                                          
_shelx_title ' EL15_D172_DRX1_CACL_a.res in P-1'                                
_shelx_refln_list_code          4                                               
_shelx_F_calc_maximum      141.14                                               
_exptl_crystal_F_000       304.00                                               
_reflns_d_resolution_high  0.7600                                               
                                                                                
loop_                                                                           
 _space_group_symop_operation_xyz                                               
 'x, y, z'                                                                      
 '-x, -y, -z'                                                                   
                                                                                
_cell_length_a     7.6197                                                       
_cell_length_b     7.9849                                                       
_cell_length_c    13.0624                                                       
_cell_angle_alpha  77.600                                                       
_cell_angle_beta   77.996                                                       
_cell_angle_gamma  61.954                                                       
                                                                                
_shelx_F_squared_multiplier     1.000                                           
                                                                                
loop_                                                                           
 _refln_index_h                                                                 
 _refln_index_k                                                                 
 _refln_index_l                                                                 
 _refln_F_squared_calc                                                          
 _refln_F_squared_meas                                                          
 _refln_F_squared_sigma                                                         
 _refln_observed_status                                                         
   1   0   0        819.88        838.99         7.49 o                         
   2   0   0        338.56        373.33         3.38 o                         
   3   0   0        687.81        630.83         7.22 o                         
   4   0   0        508.68        491.31         6.11 o                         
   5   0   0         25.41         23.33         0.94 o                         
   6   0   0          2.31          3.13         0.66 o                         
   7   0   0          9.52         11.09         1.94 o                         
   8   0   0          1.36          0.50         0.84 o                         
  -8   1   0          3.75          5.69         1.07 o                         
  -7   1   0          4.39          3.37         1.26 o                         
  -6   1   0          2.83          2.58         0.65 o                         
  -5   1   0         73.54         70.28         1.90 o                         
  -4   1   0        958.52        972.27        15.20 o                         
  -3   1   0        402.34        428.13         5.66 o                         
  -2   1   0        203.29        204.89         2.89 o                         
  -1   1   0       5695.58       6344.12        57.81 o                         
   0   1   0        799.33        805.14         7.24 o                         
   1   1   0          0.37         -0.06         0.06 o                         
   2   1   0        666.21        707.36         6.37 o                         
   3   1   0          0.00          0.12         0.18 o                         
   4   1   0         22.84         33.16         0.78 o                         
   5   1   0          0.68          0.00         0.28 o                         
   6   1   0        197.25        186.39         6.34 o                         
   7   1   0          5.92          6.08         0.92 o                         
   8   1   0          0.32         -0.04         0.73 o                         
   9   1   0          2.54          2.95         1.10 o                         
  -7   2   0          0.91          0.18         0.83 o                         
  -6   2   0          0.48          0.62         0.66 o                         
  -5   2   0          3.02          4.47         0.72 o                         
  -4   2   0          8.73          8.87         0.61 o                         
  -3   2   0          9.78         10.94         0.77 o                         
  -2   2   0         18.99         12.45         0.53 o                         
  -1   2   0         30.84         29.51         1.04 o                         
   0   2   0       5682.18       6222.73        54.99 o                         
   1   2   0        755.50        806.90         7.02 o                         
   2   2   0        909.20        960.76         8.35 o                         
   3   2   0         51.81         52.97         0.72 o                         
   4   2   0          8.38          6.74         0.34 o                         
   5   2   0        358.55        364.81         4.98 o                         
   6   2   0         45.47         41.87         1.18 o                         
   7   2   0         25.57         29.26         1.11 o                         
   8   2   0          2.80          2.72         0.70 o                         
   9   2   0          5.45          4.23         1.24 o                         
  -7   3   0          0.05         -0.13         0.95 o                         
  -6   3   0          6.18          7.19         0.95 o                         
  -5   3   0          7.93          8.00         0.86 o                         
  -4   3   0         48.78         47.57         1.67 o                         
  -3   3   0          1.65          1.54         0.42 o                         
  -2   3   0         78.92         78.03         1.41 o                         
  -1   3   0        149.49        162.85         2.28 o                         
   0   3   0        155.58        179.34         2.02 o                         
   1   3   0         43.18         31.67         0.47 o                         
   2   3   0         19.69         32.16         0.51 o                         
   3   3   0         89.25        104.18         1.28 o                         
   4   3   0        210.64        212.54         2.53 o                         
   5   3   0        204.23        193.11         2.72 o                         
   6   3   0         57.54         57.08         1.32 o                         
   7   3   0          0.00         -0.40         0.40 o                         
   8   3   0          0.05          0.17         0.73 o                         
   9   3   0          2.16          1.06         0.82 o                         
  -6   4   0          0.45          0.11         0.92 o                         
  -5   4   0          3.70          2.49         0.85 o                         
  -4   4   0          0.69         -0.30         0.55 o                         
  -3   4   0         36.48         42.31         1.66 o                         
  -2   4   0         13.10         14.46         0.75 o                         
  -1   4   0         11.67          8.96         0.50 o                         
   0   4   0         86.36         93.14         1.60 o                         
   1   4   0         24.61         24.28         0.47 o                         
   2   4   0        374.64        376.84         4.07 o                         
   3   4   0         86.17         77.52         1.05 o                         
   4   4   0         37.30         32.12         0.69 o                         
   5   4   0        110.67        112.21         1.73 o                         
   6   4   0          0.61         -0.53         0.54 o                         
   7   4   0         25.61         28.38         1.02 o                         
   8   4   0          8.78         11.91         1.02 o                         
   9   4   0         10.40         10.84         1.17 o                         
  -5   5   0          0.28         -0.40         0.80 o                         
  -4   5   0          3.63          3.73         0.88 o                         
  -3   5   0         18.49         17.73         1.07 o                         
  -2   5   0         53.55         52.36         1.58 o                         
  -1   5   0          1.68          1.19         0.40 o                         
   0   5   0         98.85         96.62         1.80 o                         
   1   5   0        101.61        102.09         1.45 o                         
   2   5   0          0.02          0.17         0.23 o                         
   3   5   0         10.49         13.94         0.40 o                         
   4   5   0          0.05         -0.01         0.16 o                         
   5   5   0        119.15        120.37         1.82 o                         
   6   5   0         57.50         57.35         1.34 o                         
   7   5   0         10.98         12.00         0.71 o                         
   8   5   0          0.05         -0.51         0.53 o                         
   9   5   0          0.01         -0.25         1.24 o                         
  -4   6   0          2.21          1.27         0.90 o                         
  -3   6   0          0.14         -0.46         0.80 o                         
  -2   6   0          8.31          7.67         0.83 o                         
  -1   6   0          0.02         -0.04         0.51 o                         
   0   6   0          3.73          6.83         0.50 o                         
   1   6   0          3.07          2.57         0.33 o                         
   2   6   0        112.39        115.66         1.65 o                         
   3   6   0        108.21        111.15         1.58 o                         
   4   6   0         76.15         70.81         1.06 o                         
   5   6   0         14.62         14.28         0.73 o                         
   6   6   0        150.22        146.54         2.72 o                         
   7   6   0          2.91          2.61         0.79 o                         
   8   6   0         10.13         13.50         1.29 o                         
   9   6   0          2.28          3.61         3.58 o                         
  -3   7   0          0.37         -0.82         0.82 o                         
  -2   7   0          1.44         -0.70         0.70 o                         
  -1   7   0         22.70         26.30         1.42 o                         
   0   7   0         23.60         25.33         0.98 o                         
   1   7   0          1.32         -0.03         0.38 o                         
   2   7   0        112.55        107.92         1.99 o                         
   3   7   0         41.24         41.23         1.00 o                         
   4   7   0         16.20         15.77         0.70 o                         
   5   7   0         15.94         18.62         1.28 o                         
   6   7   0         10.26          8.12         1.03 o                         
   7   7   0          6.24          9.90         1.19 o                         
   8   7   0         12.12         13.09         1.30 o                         
   9   7   0          0.25         -0.30         1.02 o                         
  -2   8   0          1.39         -0.75         0.75 o                         
  -1   8   0          2.08          0.24         0.62 o                         
   0   8   0          6.08          5.87         0.78 o                         
   1   8   0          3.73          4.27         0.68 o                         
   2   8   0         20.74         20.99         0.91 o                         
   3   8   0          1.00          0.86         0.42 o                         
   4   8   0          4.37          5.36         0.76 o                         
   5   8   0         35.17         38.19         1.66 o                         
   6   8   0         38.08         36.79         2.82 o                         
   7   8   0          0.04         -0.39         0.84 o                         
   8   8   0          1.01          1.65         0.96 o                         
   0   9   0          0.73          1.32         0.69 o                         
   1   9   0          3.62          2.42         0.87 o                         
   2   9   0         20.43         16.54         1.51 o                         
   3   9   0          1.32          0.18         0.78 o                         
   4   9   0          0.90          0.77         0.70 o                         
   5   9   0          0.97          1.20         0.70 o                         
   6   9   0          0.03         -0.62         0.77 o                         
   7   9   0          0.14         -1.07         1.12 o                         
   8   9   0          1.54          0.25         1.19 o                         
   3  10   0          1.54          0.88         0.88 o                         
   4  10   0          0.05         -0.11         1.12 o                         
   5  10   0          1.35          0.81         1.12 o                         
   6  10   0          0.88         -0.96         1.04 o                         
  -5 -10   1          1.71          2.06         0.93 o                         
  -4 -10   1          1.05         -0.61         0.90 o                         
  -3 -10   1          0.56         -0.13         0.93 o                         
  -7  -9   1          3.23          3.06         1.38 o                         
  -6  -9   1          0.72          0.64         0.87 o                         
  -5  -9   1         20.28         20.01         1.37 o                         
  -4  -9   1          8.34          8.18         1.16 o                         
  -3  -9   1          1.23          1.17         0.86 o                         
  -2  -9   1          7.69          7.19         1.11 o                         
  -1  -9   1          1.17         -0.05         0.87 o                         
   0  -9   1          1.25          2.99         0.79 o                         
  -8  -8   1          3.03          3.68         1.09 o                         
  -7  -8   1          2.79          2.52         1.04 o                         
  -6  -8   1          5.99          7.35         1.09 o                         
  -5  -8   1          0.06          0.01         0.68 o                         
  -4  -8   1          0.10          0.55         0.57 o                         
  -3  -8   1          3.88          4.80         0.57 o                         
  -2  -8   1         13.69         12.60         0.76 o                         
  -1  -8   1         14.35         11.79         1.18 o                         
   0  -8   1          1.39          0.20         0.61 o                         
   1  -8   1          0.14         -0.35         0.64 o                         
  -9  -7   1          0.01          1.25         1.24 o                         
  -8  -7   1          0.70         -0.12         0.90 o                         
  -7  -7   1          0.17         -0.02         0.85 o                         
  -6  -7   1          3.72          3.15         0.94 o                         
  -5  -7   1        198.26        214.36         3.81 o                         
  -4  -7   1         15.48         14.19         0.69 o                         
  -3  -7   1         10.63          8.12         0.59 o                         
  -2  -7   1          0.47          0.07         0.34 o                         
  -1  -7   1         46.46         53.17         1.31 o                         
   0  -7   1          9.31          9.47         0.69 o                         
   1  -7   1          0.03         -0.59         0.59 o                         
   2  -7   1          4.48          7.15         1.04 o                         
   3  -7   1          2.64          3.11         1.13 o                         
  -9  -6   1          9.87         15.53         2.15 o                         
  -8  -6   1          7.14          8.37         1.16 o                         
  -7  -6   1          3.43          3.57         0.68 o                         
  -6  -6   1         17.38         19.18         0.87 o                         
  -5  -6   1         46.55         49.80         1.35 o                         
  -4  -6   1          7.25          6.54         0.52 o                         
  -3  -6   1          0.48          0.27         0.20 o                         
  -2  -6   1         14.49         17.82         0.64 o                         
  -1  -6   1         14.75         14.14         0.67 o                         
   0  -6   1         23.66         24.17         1.02 o                         
   1  -6   1          5.00          4.76         0.71 o                         
   2  -6   1          0.93          1.19         0.62 o                         
   3  -6   1          1.54          1.05         0.70 o                         
   4  -6   1          0.03         -0.76         0.76 o                         
  -9  -5   1          0.63          1.68         1.66 o                         
  -8  -5   1          0.84          1.86         0.58 o                         
  -7  -5   1          0.08         -0.24         0.47 o                         
  -6  -5   1          7.28          7.09         0.61 o                         
  -5  -5   1        454.82        445.91         5.98 o                         
  -4  -5   1         25.87         26.47         0.74 o                         
  -3  -5   1         37.77         33.29         0.69 o                         
  -2  -5   1          5.90          5.36         0.28 o                         
  -1  -5   1        120.06        119.66         1.80 o                         
   0  -5   1          0.35          0.99         0.39 o                         
   1  -5   1         48.59         48.69         1.49 o                         
   2  -5   1         32.00         35.22         1.37 o                         
   3  -5   1          0.69          0.11         0.69 o                         
   4  -5   1         25.85         25.40         1.56 o                         
   5  -5   1          0.82          1.13         0.87 o                         
  -9  -4   1          9.92         14.26         1.31 o                         
  -8  -4   1          1.74          0.94         0.61 o                         
  -7  -4   1         46.35         48.31         1.37 o                         
  -6  -4   1        108.72        103.05         2.45 o                         
  -5  -4   1        120.35        116.78         1.73 o                         
  -4  -4   1          0.18         -0.20         0.20 o                         
  -3  -4   1          0.42          2.21         0.21 o                         
  -2  -4   1        310.78        308.19         3.18 o                         
  -1  -4   1         42.11         40.86         0.79 o                         
   0  -4   1        788.67        886.52        11.22 o                         
   1  -4   1         18.07         16.81         0.69 o                         
   2  -4   1          3.22          3.05         0.53 o                         
   3  -4   1          0.09         -0.48         0.48 o                         
   4  -4   1          0.07         -0.54         0.54 o                         
   5  -4   1          5.75          5.06         0.91 o                         
   6  -4   1          0.01         -0.81         0.81 o                         
  -9  -3   1          1.63          0.06         0.87 o                         
  -8  -3   1          1.72          0.44         0.63 o                         
  -7  -3   1          0.34         -0.25         0.65 o                         
  -6  -3   1         89.75         82.03         1.60 o                         
  -5  -3   1          0.64         -0.27         0.29 o                         
  -4  -3   1         84.80         65.78         1.05 o                         
  -3  -3   1         52.81         51.91         0.71 o                         
  -2  -3   1        182.93        184.22         1.78 o                         
  -1  -3   1         58.70         53.57         0.68 o                         
   0  -3   1        731.86        722.09         9.11 o                         
   1  -3   1        432.48        441.11         6.59 o                         
   2  -3   1         34.75         34.36         1.27 o                         
   3  -3   1        176.58        182.66         3.37 o                         
   4  -3   1        361.00        358.54         5.92 o                         
   5  -3   1          7.01          8.19         0.91 o                         
   6  -3   1          3.91          2.36         0.83 o                         
   7  -3   1          1.20          1.69         1.06 o                         
  -9  -2   1          0.06         -0.55         0.97 o                         
  -8  -2   1         10.23         12.33         1.19 o                         
  -7  -2   1         39.71         39.15         1.28 o                         
  -6  -2   1          9.83          9.86         0.67 o                         
  -5  -2   1        294.54        280.87         3.95 o                         
  -4  -2   1        529.26        491.90         6.07 o                         
  -3  -2   1        213.84        203.24         2.21 o                         
  -2  -2   1         90.48        104.56         1.06 o                         
  -1  -2   1       1857.63       1956.99        16.87 o                         
   0  -2   1      19921.66      19985.86       274.12 o                         
   1  -2   1        217.32        200.20         2.78 o                         
   2  -2   1         38.23         28.16         0.85 o                         
   3  -2   1        294.61        275.47         4.23 o                         
   4  -2   1         95.08         93.13         1.98 o                         
   5  -2   1          2.47          3.13         0.94 o                         
   6  -2   1          5.18          2.65         0.70 o                         
   7  -2   1          0.05         -0.67         1.09 o                         
  -9  -1   1          2.58          6.53         1.39 o                         
  -8  -1   1          9.68         10.10         1.20 o                         
  -7  -1   1          0.42          0.38         0.59 o                         
  -6  -1   1          5.23          3.44         0.55 o                         
  -5  -1   1        111.77        113.56         2.14 o                         
  -4  -1   1        397.80        438.00         6.61 o                         
  -3  -1   1        105.67        109.59         1.66 o                         
  -2  -1   1        193.48        206.18         1.97 o                         
  -1  -1   1        822.51        857.62         7.23 o                         
   0  -1   1        775.96        815.89         7.76 o                         
   1  -1   1       3497.71       4130.94        38.88 o                         
   2  -1   1         10.14          8.58         0.53 o                         
   3  -1   1         62.74         58.46         1.33 o                         
   4  -1   1         53.01         54.53         1.89 o                         
   5  -1   1         40.38         36.58         1.81 o                         
   6  -1   1        101.26        103.67         2.98 o                         
   7  -1   1          3.04          3.40         0.86 o                         
   8  -1   1          0.69         -0.79         0.79 o                         
  -8   0   1          1.92          0.28         0.92 o                         
  -7   0   1          4.62          3.18         0.83 o                         
  -6   0   1          9.66          7.66         0.83 o                         
  -5   0   1         56.47         53.36         1.32 o                         
  -4   0   1         24.58         25.06         1.20 o                         
  -3   0   1        635.74        618.95         7.49 o                         
  -2   0   1        719.85        777.40         7.04 o                         
  -1   0   1        679.68        722.15         6.67 o                         
   1   0   1          8.24         10.34         0.22 o                         
   2   0   1        278.92        266.99         2.62 o                         
   3   0   1         74.87         80.28         1.25 o                         
   4   0   1         92.98         92.58         1.58 o                         
   5   0   1         82.30         80.73         1.64 o                         
   6   0   1          2.26          4.15         0.66 o                         
   7   0   1          8.43          5.21         0.97 o                         
   8   0   1          0.68          0.91         0.78 o                         
  -8   1   1          0.50         -0.09         0.94 o                         
  -7   1   1          0.26         -0.77         0.80 o                         
  -6   1   1         25.70         30.49         1.37 o                         
  -5   1   1          6.96          7.06         0.92 o                         
  -4   1   1          9.94          8.69         0.66 o                         
  -3   1   1         12.37         11.80         0.62 o                         
  -2   1   1        276.27        271.87         3.36 o                         
  -1   1   1        138.51        157.04         1.65 o                         
   0   1   1         11.29         16.70         0.27 o                         
   1   1   1       4249.28       4284.59        43.39 o                         
   2   1   1        110.61        115.84         1.13 o                         
   3   1   1        831.30        893.94         8.91 o                         
   4   1   1         37.27         33.02         0.63 o                         
   5   1   1         27.68         32.28         0.83 o                         
   6   1   1         41.52         44.76         1.72 o                         
   7   1   1          1.68          0.88         0.74 o                         
   8   1   1          7.24          7.02         1.02 o                         
   9   1   1          2.00          2.23         1.01 o                         
  -7   2   1          1.15          0.33         0.86 o                         
  -6   2   1          3.74          4.84         0.86 o                         
  -5   2   1          2.64          4.22         1.08 o                         
  -4   2   1          2.73          2.95         0.58 o                         
  -3   2   1        970.50        985.99        12.51 o                         
  -2   2   1        304.67        331.27         4.22 o                         
  -1   2   1          0.07          1.70         0.20 o                         
   0   2   1         19.36         12.04         0.45 o                         
   1   2   1        355.03        379.02         3.35 o                         
   2   2   1       1881.59       1847.48        16.38 o                         
   3   2   1        113.33        114.05         1.24 o                         
   4   2   1        322.08        327.10         3.75 o                         
   5   2   1         39.52         33.07         0.79 o                         
   6   2   1         62.43         60.04         1.61 o                         
   7   2   1         42.04         39.57         1.24 o                         
   8   2   1          2.36          1.95         0.73 o                         
   9   2   1          0.79          0.08         0.84 o                         
  -7   3   1          0.30          0.36         0.94 o                         
  -6   3   1          2.63          3.18         0.87 o                         
  -5   3   1          2.16          2.71         0.95 o                         
  -4   3   1         83.58         84.82         1.91 o                         
  -3   3   1         37.52         36.10         1.09 o                         
  -2   3   1         76.09         84.86         1.54 o                         
  -1   3   1         32.88         32.85         0.74 o                         
   0   3   1        219.54        230.90         2.97 o                         
   1   3   1          1.56          2.93         0.18 o                         
   2   3   1         21.03         19.52         0.32 o                         
   3   3   1        147.81        149.40         1.68 o                         
   4   3   1        161.94        167.01         1.95 o                         
   5   3   1          1.38          1.75         0.21 o                         
   6   3   1        188.22        189.01         2.78 o                         
   7   3   1         72.90         75.56         1.62 o                         
   8   3   1          9.00          8.27         0.85 o                         
   9   3   1          0.74         -0.81         0.88 o                         
  -6   4   1          0.07          1.04         0.85 o                         
  -5   4   1          1.36          1.63         0.85 o                         
  -4   4   1          0.18         -0.54         0.54 o                         
  -3   4   1         18.71         18.22         0.86 o                         
  -2   4   1         69.58         69.51         1.41 o                         
  -1   4   1        148.74        147.74         2.24 o                         
   0   4   1        142.29        148.72         2.12 o                         
   1   4   1          1.61          1.33         0.24 o                         
   2   4   1       1076.15       1074.93         9.93 o                         
   3   4   1        797.56        745.82         7.74 o                         
   4   4   1        366.67        370.83         4.00 o                         
   5   4   1         83.15         79.79         1.20 o                         
   6   4   1        722.11        694.97         7.45 o                         
   7   4   1          8.51         11.65         0.75 o                         
   8   4   1          4.17          6.22         0.73 o                         
   9   4   1          0.03          0.12         0.73 o                         
  -5   5   1          7.75          9.91         1.51 o                         
  -4   5   1         18.29         17.63         1.29 o                         
  -3   5   1          0.90          0.11         0.55 o                         
  -2   5   1          8.44          8.76         0.68 o                         
  -1   5   1        134.19        133.81         2.29 o                         
   0   5   1         63.27         65.02         1.20 o                         
   1   5   1          2.25          3.34         0.31 o                         
   2   5   1        715.24        723.40         9.01 o                         
   3   5   1        146.40        148.83         1.71 o                         
   4   5   1         26.99         23.99         0.48 o                         
   5   5   1          2.05          2.86         0.26 o                         
   6   5   1         17.41         15.27         0.62 o                         
   7   5   1          0.01         -0.34         0.34 o                         
   8   5   1         10.60         10.06         0.79 o                         
   9   5   1          5.63          5.58         1.57 o                         
  -4   6   1          1.32         -0.11         0.81 o                         
  -3   6   1          1.06          0.63         0.72 o                         
  -2   6   1          9.53         10.31         0.90 o                         
  -1   6   1          0.00         -0.12         0.45 o                         
   0   6   1         44.76         53.75         1.18 o                         
   1   6   1          8.87          9.65         0.48 o                         
   2   6   1        109.93        117.60         1.78 o                         
   3   6   1          7.81          7.12         0.31 o                         
   4   6   1          8.64          7.22         0.32 o                         
   5   6   1        122.81        118.39         1.75 o                         
   6   6   1        269.03        281.88         3.97 o                         
   7   6   1          0.11         -0.38         0.49 o                         
   8   6   1         14.62         14.49         1.14 o                         
   9   6   1          3.41          3.49         1.75 o                         
  -3   7   1          5.09          3.74         1.24 o                         
  -2   7   1          0.02         -0.20         0.70 o                         
  -1   7   1          3.51          1.90         0.67 o                         
   0   7   1         16.63         16.18         0.99 o                         
   1   7   1         15.67         13.95         0.82 o                         
   2   7   1         97.72         99.41         1.75 o                         
   3   7   1         12.08         12.80         0.58 o                         
   4   7   1          8.36          9.14         0.51 o                         
   5   7   1         23.93         25.42         1.29 o                         
   6   7   1          0.10         -0.31         0.60 o                         
   7   7   1          0.25         -0.16         0.70 o                         
   8   7   1          6.41          5.05         1.02 o                         
   9   7   1          0.13         -0.30         0.96 o                         
  -2   8   1          0.44         -0.51         0.81 o                         
  -1   8   1          3.00          1.11         0.67 o                         
   0   8   1          3.17          2.74         0.66 o                         
   1   8   1          0.07         -0.09         0.51 o                         
   2   8   1          0.75          1.14         0.46 o                         
   3   8   1         10.66          8.46         0.75 o                         
   4   8   1          2.52          2.59         0.63 o                         
   5   8   1         17.85         19.46         1.16 o                         
   6   8   1         17.27         18.84         1.23 o                         
   7   8   1          0.69          0.00         0.96 o                         
   8   8   1          5.69          5.38         1.32 o                         
   9   8   1          0.61         -0.70         1.24 o                         
   0   9   1          2.73          2.08         1.01 o                         
   1   9   1          2.16          1.48         0.82 o                         
   2   9   1          2.73          1.33         0.95 o                         
   3   9   1          0.14         -0.53         0.99 o                         
   4   9   1          7.54         10.73         1.04 o                         
   5   9   1          1.32          0.91         0.75 o                         
   6   9   1          0.18         -0.73         0.73 o                         
   7   9   1          0.69          1.36         1.11 o                         
   8   9   1          0.69          2.35         1.23 o                         
   2  10   1          1.18          0.49         1.01 o                         
   3  10   1          1.35         -0.72         1.21 o                         
   4  10   1          0.04         -0.15         0.82 o                         
   5  10   1          0.29          0.81         1.01 o                         
   6  10   1          0.08          0.28         0.89 o                         
  -7  -9   2          0.17          0.43         1.08 o                         
  -6  -9   2          0.13          0.33         0.86 o                         
  -5  -9   2         41.95         48.71         2.28 o                         
  -4  -9   2          7.20          8.55         1.43 o                         
  -3  -9   2          0.31         -0.21         0.66 o                         
  -2  -9   2          0.14          0.13         1.08 o                         
  -1  -9   2          6.84          6.25         0.81 o                         
  -8  -8   2          1.52          3.89         1.38 o                         
  -7  -8   2          0.12         -0.87         0.87 o                         
  -6  -8   2          1.42          1.90         1.06 o                         
  -5  -8   2         12.26         12.89         1.31 o                         
  -4  -8   2          2.57          3.65         0.64 o                         
  -3  -8   2          0.34         -0.40         0.40 o                         
  -2  -8   2          0.07          0.32         0.41 o                         
  -1  -8   2          8.91          8.87         0.78 o                         
   0  -8   2          0.60         -0.34         0.69 o                         
   1  -8   2          3.32          1.69         0.79 o                         
  -8  -7   2          0.28         -0.23         0.96 o                         
  -7  -7   2          1.97          3.08         0.98 o                         
  -6  -7   2          1.19          0.02         0.70 o                         
  -5  -7   2         92.17        101.98         2.10 o                         
  -4  -7   2          4.70          4.25         0.53 o                         
  -3  -7   2         21.08         21.70         0.92 o                         
  -2  -7   2          7.00          9.38         0.73 o                         
  -1  -7   2          6.90          8.76         0.65 o                         
   0  -7   2          0.12         -0.41         0.41 o                         
   1  -7   2          0.61          1.04         0.63 o                         
   2  -7   2          2.04          3.13         0.75 o                         
   3  -7   2          0.25         -0.10         0.74 o                         
  -9  -6   2          1.86         -0.57         1.16 o                         
  -8  -6   2          0.04         -0.77         0.77 o                         
  -7  -6   2          8.18          8.33         0.87 o                         
  -6  -6   2         22.39         25.39         1.12 o                         
  -5  -6   2         31.75         30.83         1.46 o                         
  -4  -6   2         20.40         19.81         0.89 o                         
  -3  -6   2          0.10         -0.02         0.24 o                         
  -2  -6   2          8.06         10.64         0.70 o                         
  -1  -6   2          3.76          3.04         0.43 o                         
   0  -6   2         19.45         23.62         1.00 o                         
   1  -6   2          6.49          4.07         0.65 o                         
   2  -6   2          2.34          1.56         0.62 o                         
   3  -6   2          1.56          0.29         0.66 o                         
   4  -6   2          0.10         -0.72         0.72 o                         
  -9  -5   2          0.56          1.78         1.24 o                         
  -8  -5   2          2.34          3.75         0.82 o                         
  -7  -5   2          2.30          1.04         0.55 o                         
  -6  -5   2         57.90         53.38         1.33 o                         
  -5  -5   2          5.87          6.03         0.60 o                         
  -4  -5   2         73.41         70.76         1.32 o                         
  -3  -5   2         67.03         62.05         1.06 o                         
  -2  -5   2         62.51         53.70         1.05 o                         
  -1  -5   2        198.11        185.00         2.82 o                         
   0  -5   2         78.14         77.58         1.68 o                         
   1  -5   2          6.13          4.27         0.48 o                         
   2  -5   2          0.76         -0.48         0.48 o                         
   3  -5   2         17.78         21.08         1.21 o                         
   4  -5   2         34.12         41.58         1.77 o                         
   5  -5   2          0.01         -0.86         0.86 o                         
  -9  -4   2          3.72          4.49         1.11 o                         
  -8  -4   2         11.24         11.43         1.02 o                         
  -7  -4   2          6.06          6.14         0.68 o                         
  -6  -4   2         10.72         13.85         0.82 o                         
  -5  -4   2        270.35        256.81         3.68 o                         
  -4  -4   2        110.17        106.36         1.78 o                         
  -3  -4   2          8.35         12.45         0.47 o                         
  -2  -4   2        335.02        319.91         3.73 o                         
  -1  -4   2        141.79        153.75         2.22 o                         
   0  -4   2        830.73        819.04        11.86 o                         
   1  -4   2         25.44         27.42         1.08 o                         
   2  -4   2         23.75         19.16         1.18 o                         
   3  -4   2          5.96          6.17         0.84 o                         
   4  -4   2         11.95         11.61         0.96 o                         
   5  -4   2         12.66          7.76         1.05 o                         
   6  -4   2          3.01          1.74         0.96 o                         
  -9  -3   2          2.42          3.34         1.00 o                         
  -8  -3   2          0.17          0.42         0.63 o                         
  -7  -3   2          0.01         -0.52         0.52 o                         
  -6  -3   2          0.52          0.03         0.36 o                         
  -5  -3   2         46.24         42.53         1.35 o                         
  -4  -3   2          2.66          2.71         0.30 o                         
  -3  -3   2          0.10          1.06         0.21 o                         
  -2  -3   2        160.31        158.60         1.64 o                         
  -1  -3   2         35.24         32.67         0.93 o                         
   0  -3   2        279.97        341.86         4.58 o                         
   1  -3   2       2973.24       3154.67        40.98 o                         
   2  -3   2         11.19          8.05         0.65 o                         
   3  -3   2          1.14          0.95         0.52 o                         
   4  -3   2          0.09          0.04         1.17 o                         
   5  -3   2         20.67         21.60         1.32 o                         
   6  -3   2          8.40          8.88         1.04 o                         
   7  -3   2          0.52         -0.27         1.04 o                         
  -9  -2   2          3.01          3.24         1.28 o                         
  -8  -2   2          2.02          0.54         0.98 o                         
  -7  -2   2          0.01         -0.26         0.50 o                         
  -6  -2   2         10.44         12.23         0.74 o                         
  -5  -2   2        208.33        192.27         2.93 o                         
  -4  -2   2          1.51          1.57         0.25 o                         
  -3  -2   2       1885.15       1919.04        20.37 o                         
  -2  -2   2        261.94        262.80         2.59 o                         
  -1  -2   2        986.23       1063.13         9.54 o                         
   0  -2   2         94.93         80.72         1.18 o                         
   1  -2   2          9.27         14.38         0.69 o                         
   2  -2   2        127.51        122.54         2.10 o                         
   3  -2   2          0.04         -0.38         0.38 o                         
   4  -2   2          0.14          0.17         0.50 o                         
   5  -2   2         12.61         13.59         0.99 o                         
   6  -2   2          9.37         11.97         1.05 o                         
   7  -2   2          6.93          7.94         1.22 o                         
  -8  -1   2          0.00         -0.35         0.72 o                         
  -7  -1   2          0.09         -0.35         0.58 o                         
  -6  -1   2          5.20          3.72         0.59 o                         
  -5  -1   2          0.33         -0.43         0.64 o                         
  -4  -1   2        176.72        192.88         2.85 o                         
  -3  -1   2        528.81        550.13         5.84 o                         
  -2  -1   2       2371.66       2389.94        22.60 o                         
  -1  -1   2         84.69         81.01         0.89 o                         
   0  -1   2         17.59         23.38         0.34 o                         
   1  -1   2      14442.85      14333.80       135.10 o                         
   2  -1   2        405.90        424.12         6.27 o                         
   3  -1   2          2.47          1.96         0.40 o                         
   4  -1   2         35.40         38.94         1.04 o                         
   5  -1   2         72.85         78.84         1.83 o                         
   6  -1   2          1.44          1.53         0.63 o                         
   7  -1   2          1.07          1.26         0.86 o                         
   8  -1   2          5.50          5.90         1.41 o                         
  -8   0   2          1.04         -0.75         0.81 o                         
  -7   0   2          4.20          7.13         1.23 o                         
  -6   0   2         30.80         35.64         1.60 o                         
  -5   0   2          9.09          7.11         0.68 o                         
  -4   0   2        118.16        109.95         1.86 o                         
  -3   0   2       4015.34       4340.81        52.91 o                         
  -2   0   2        460.11        439.29         6.82 o                         
  -1   0   2          8.50          5.51         0.18 o                         
   0   0   2       1764.61       1716.68        14.01 o                         
   1   0   2       2081.59       2055.47        22.23 o                         
   2   0   2         79.00         73.61         1.02 o                         
   3   0   2        144.92        136.87         1.83 o                         
   4   0   2         22.02         15.19         0.66 o                         
   5   0   2          0.01         -0.28         0.28 o                         
   6   0   2         39.45         37.25         1.33 o                         
   7   0   2         46.11         47.96         2.78 o                         
   8   0   2          0.01          0.07         0.81 o                         
  -8   1   2          2.36          0.52         1.07 o                         
  -7   1   2          1.97          2.55         0.89 o                         
  -6   1   2          0.33          1.36         0.73 o                         
  -5   1   2          4.13          2.01         0.56 o                         
  -4   1   2        212.62        221.11         3.34 o                         
  -3   1   2          9.53          8.78         0.54 o                         
  -2   1   2        124.75        149.45         2.19 o                         
  -1   1   2        401.96        417.62         3.97 o                         
   0   1   2        543.89        569.44         5.30 o                         
   1   1   2       3027.47       2982.82        27.20 o                         
   2   1   2        184.22        223.76         2.25 o                         
   3   1   2       1952.45       2073.45        20.31 o                         
   4   1   2        139.07        131.96         1.87 o                         
   5   1   2          1.79          4.04         0.36 o                         
   6   1   2        225.70        230.70         5.66 o                         
   7   1   2         54.25         53.35         1.86 o                         
   8   1   2         13.15         12.84         1.10 o                         
   9   1   2          1.97          1.50         1.01 o                         
  -7   2   2          0.49         -0.51         0.88 o                         
  -6   2   2          0.02          0.69         0.87 o                         
  -5   2   2         31.87         36.97         1.63 o                         
  -4   2   2          8.15          6.05         0.74 o                         
  -3   2   2         65.52         75.35         1.54 o                         
  -2   2   2        414.41        416.15         5.20 o                         
  -1   2   2       1767.33       1746.92        19.37 o                         
   0   2   2        958.27       1124.06        10.70 o                         
   1   2   2        453.19        523.24         4.72 o                         
   2   2   2       6340.19       6244.78        60.72 o                         
   3   2   2        287.07        243.69         2.57 o                         
   4   2   2        142.27        133.48         1.72 o                         
   5   2   2         89.72         87.04         1.29 o                         
   6   2   2        691.95        662.29         8.20 o                         
   7   2   2          3.64          4.24         0.74 o                         
   8   2   2          0.84         -0.58         0.58 o                         
   9   2   2          0.37         -0.35         0.75 o                         
  -6   3   2         16.47         18.87         1.95 o                         
  -5   3   2         31.31         29.98         1.93 o                         
  -4   3   2         45.51         52.85         1.48 o                         
  -3   3   2         46.84         45.45         1.19 o                         
  -2   3   2        160.10        156.76         2.31 o                         
  -1   3   2        220.33        234.99         2.85 o                         
   0   3   2         45.97         47.75         0.82 o                         
   1   3   2        161.64        188.92         2.19 o                         
   2   3   2        420.16        441.88        12.54 o                         
   3   3   2        139.23        133.17         1.63 o                         
   4   3   2        141.55        132.59         1.68 o                         
   5   3   2          2.49          4.13         0.32 o                         
   6   3   2         17.61         18.08         0.75 o                         
   7   3   2          2.94          2.59         0.49 o                         
   8   3   2          2.83          2.20         0.75 o                         
   9   3   2         10.43         12.29         1.12 o                         
  -6   4   2          0.74          1.35         0.91 o                         
  -5   4   2          0.01          0.38         0.70 o                         
  -4   4   2          1.64          1.23         0.64 o                         
  -3   4   2          9.64          7.60         0.66 o                         
  -2   4   2         67.34         72.92         1.44 o                         
  -1   4   2         87.27         96.06         1.76 o                         
   0   4   2        293.44        299.64         3.84 o                         
   1   4   2        267.78        271.85         3.02 o                         
   2   4   2        206.41        223.41         2.46 o                         
   3   4   2        389.75        390.84         6.32 o                         
   4   4   2          6.55          4.08         0.24 o                         
   5   4   2        127.94        123.86         1.45 o                         
   6   4   2        329.44        327.44         3.74 o                         
   7   4   2          0.90         -0.11         0.39 o                         
   8   4   2         12.52         11.63         0.88 o                         
   9   4   2          5.99          8.07         0.96 o                         
  -5   5   2          4.72          2.09         1.08 o                         
  -4   5   2          2.71          2.27         0.74 o                         
  -3   5   2         32.31         36.34         1.29 o                         
  -2   5   2          8.44          7.11         0.62 o                         
  -1   5   2          2.35          2.38         0.31 o                         
   0   5   2        150.47        147.98         2.10 o                         
   1   5   2          0.01          0.01         0.21 o                         
   2   5   2         16.41         21.36         0.46 o                         
   3   5   2        138.99        139.18         1.85 o                         
   4   5   2          0.53          0.17         0.36 o                         
   5   5   2          6.01          7.05         0.24 o                         
   6   5   2          4.20          3.61         0.38 o                         
   7   5   2         20.30         17.83         0.78 o                         
   8   5   2          8.81          9.44         0.83 o                         
   9   5   2          1.88          2.71         2.00 o                         
  -4   6   2          0.13          0.07         0.96 o                         
  -3   6   2          1.06          1.73         0.78 o                         
  -2   6   2          3.44          3.41         0.64 o                         
  -1   6   2         18.99         17.59         1.44 o                         
   0   6   2         98.21         97.75         1.70 o                         
   1   6   2         41.82         41.94         0.90 o                         
   2   6   2          0.25          0.33         0.33 o                         
   3   6   2        178.50        172.17         2.24 o                         
   4   6   2         44.01         44.72         1.12 o                         
   5   6   2         62.72         69.38         1.48 o                         
   6   6   2         24.13         28.16         1.48 o                         
   7   6   2          0.34         -0.35         0.49 o                         
   8   6   2         13.38         20.56         1.31 o                         
   9   6   2          7.03         10.79         2.44 o                         
  -3   7   2          3.76          2.65         0.96 o                         
  -2   7   2          0.30          0.32         0.77 o                         
  -1   7   2          0.00         -0.57         0.57 o                         
   0   7   2         36.64         39.23         1.38 o                         
   1   7   2         18.22         20.83         0.84 o                         
   2   7   2          3.89          3.67         0.52 o                         
   3   7   2         16.48         17.08         0.69 o                         
   4   7   2         31.46         34.91         1.18 o                         
   5   7   2         18.95         17.20         0.89 o                         
   6   7   2         28.13         28.80         1.31 o                         
   7   7   2          3.91          2.89         0.68 o                         
   8   7   2          0.10          0.53         0.73 o                         
   9   7   2          1.21         -1.34         1.34 o                         
  -2   8   2          0.40         -0.05         1.00 o                         
  -1   8   2          6.99          5.50         0.89 o                         
   0   8   2          0.11          0.33         0.61 o                         
   1   8   2          6.37          5.79         0.68 o                         
   2   8   2         30.44         33.13         1.28 o                         
   3   8   2         30.87         30.36         1.40 o                         
   4   8   2          0.22         -0.48         0.48 o                         
   5   8   2          5.34          4.87         0.57 o                         
   6   8   2          8.30          9.82         1.42 o                         
   7   8   2          1.68          0.60         0.91 o                         
   8   8   2          0.24         -0.31         0.88 o                         
   9   8   2          0.02         -0.86         1.14 o                         
   0   9   2          0.81         -0.55         0.64 o                         
   1   9   2          3.49          4.46         1.13 o                         
   2   9   2          6.68          5.89         1.16 o                         
   3   9   2          4.20          5.76         1.02 o                         
   4   9   2          4.06          4.30         0.93 o                         
   5   9   2          4.61          6.25         1.25 o                         
   6   9   2          1.73          2.09         0.88 o                         
   7   9   2          3.41          4.26         1.29 o                         
   8   9   2          0.24         -0.72         1.00 o                         
   2  10   2          0.17         -0.90         0.90 o                         
   3  10   2          1.51         -0.88         0.88 o                         
   4  10   2          2.61          2.29         1.14 o                         
   5  10   2          0.14         -0.99         0.99 o                         
   6  10   2          5.01          2.55         1.18 o                         
  -6  -9   3          0.60         -0.99         0.99 o                         
  -5  -9   3          6.10          9.70         1.35 o                         
  -4  -9   3          0.01         -0.56         0.82 o                         
  -3  -9   3          0.34          1.08         0.92 o                         
  -2  -9   3          0.16         -0.67         0.72 o                         
  -1  -9   3          0.96          1.59         0.67 o                         
  -8  -8   3          0.00         -0.25         1.07 o                         
  -7  -8   3          0.05         -0.90         0.90 o                         
  -6  -8   3          1.73          1.45         0.92 o                         
  -5  -8   3          2.75          1.56         0.91 o                         
  -4  -8   3         38.13         39.44         1.41 o                         
  -3  -8   3          3.57          2.58         0.54 o                         
  -2  -8   3          3.69          3.39         0.60 o                         
  -1  -8   3          0.05         -0.45         0.45 o                         
   0  -8   3          0.01         -0.58         0.58 o                         
   1  -8   3          0.97          1.27         0.91 o                         
  -8  -7   3          8.30          9.43         1.49 o                         
  -7  -7   3          0.92          0.79         0.92 o                         
  -6  -7   3         19.56         22.98         1.41 o                         
  -5  -7   3          8.67          8.73         0.75 o                         
  -4  -7   3         30.84         32.20         1.24 o                         
  -3  -7   3          0.17         -0.05         0.40 o                         
  -2  -7   3          6.14          4.65         0.61 o                         
  -1  -7   3         19.88         22.48         0.93 o                         
   0  -7   3          2.04          4.02         0.65 o                         
   1  -7   3         20.43         13.08         1.04 o                         
   2  -7   3          0.77          0.49         0.71 o                         
   3  -7   3          0.18          0.66         0.72 o                         
  -9  -6   3          4.82          8.41         1.73 o                         
  -8  -6   3          2.15          1.85         1.02 o                         
  -7  -6   3          0.54          0.05         0.62 o                         
  -6  -6   3          1.61          1.41         0.53 o                         
  -5  -6   3         78.77         83.74         1.84 o                         
  -4  -6   3          9.87         10.37         0.71 o                         
  -3  -6   3         13.24         13.67         0.68 o                         
  -2  -6   3          3.32          3.99         0.46 o                         
  -1  -6   3         17.95         21.34         0.88 o                         
   0  -6   3         11.19          9.16         0.83 o                         
   1  -6   3          4.55          2.25         0.71 o                         
   2  -6   3         14.89         13.77         0.92 o                         
   3  -6   3          0.38          0.09         0.62 o                         
   4  -6   3          1.43          0.35         0.75 o                         
  -9  -5   3          0.35          1.20         0.94 o                         
  -8  -5   3          2.60          3.70         0.89 o                         
  -7  -5   3          0.26          0.56         0.58 o                         
  -6  -5   3          7.58          8.11         0.81 o                         
  -5  -5   3          0.10          0.03         0.43 o                         
  -4  -5   3         10.84         11.99         0.93 o                         
  -3  -5   3         37.17         32.83         0.77 o                         
  -2  -5   3         15.20         17.73         0.74 o                         
  -1  -5   3         22.45         25.36         0.84 o                         
   0  -5   3         21.08         21.08         1.14 o                         
   1  -5   3        790.36        757.74        10.04 o                         
   2  -5   3          0.77          1.98         0.58 o                         
   3  -5   3          0.13         -0.49         0.49 o                         
   4  -5   3          0.46          0.61         0.66 o                         
   5  -5   3          2.83          2.52         0.98 o                         
  -9  -4   3          4.17          5.06         1.39 o                         
  -8  -4   3          0.18          0.24         0.74 o                         
  -7  -4   3          5.69          6.55         0.77 o                         
  -6  -4   3          2.54          1.36         0.46 o                         
  -5  -4   3         59.46         59.40         1.29 o                         
  -4  -4   3         22.24         17.96         0.70 o                         
  -3  -4   3        211.42        228.21         3.23 o                         
  -2  -4   3          0.12         -0.16         0.16 o                         
  -1  -4   3         11.85          9.29         0.50 o                         
   0  -4   3         94.25         84.77         1.80 o                         
   1  -4   3         21.98         13.81         0.61 o                         
   2  -4   3         32.75         29.66         1.47 o                         
   3  -4   3          0.01         -0.49         0.49 o                         
   4  -4   3          6.10          5.20         0.84 o                         
   5  -4   3         24.00         24.95         1.55 o                         
   6  -4   3          1.59          0.58         0.90 o                         
  -9  -3   3          0.76          0.05         1.05 o                         
  -8  -3   3          0.00          0.66         0.70 o                         
  -7  -3   3          7.24          8.33         0.87 o                         
  -6  -3   3         26.88         28.11         1.09 o                         
  -5  -3   3          0.59          0.21         0.34 o                         
  -4  -3   3         21.53         16.97         0.58 o                         
  -3  -3   3        616.01        598.86         6.95 o                         
  -2  -3   3        198.36        192.75         2.33 o                         
  -1  -3   3         30.55         33.52         0.66 o                         
   0  -3   3         62.80         43.76         1.07 o                         
   1  -3   3       4420.89       4624.10        53.51 o                         
   2  -3   3         75.06         83.80         1.74 o                         
   3  -3   3         14.05         16.86         0.97 o                         
   4  -3   3         40.59         39.88         3.03 o                         
   5  -3   3         17.36         17.31         1.35 o                         
   6  -3   3          0.19         -0.56         1.01 o                         
   7  -3   3          0.10          1.05         1.06 o                         
  -9  -2   3          0.03         -0.84         0.86 o                         
  -8  -2   3          8.87         12.67         1.07 o                         
  -7  -2   3         33.98         38.18         1.65 o                         
  -6  -2   3         19.52         16.09         0.75 o                         
  -5  -2   3         38.55         37.12         0.94 o                         
  -4  -2   3        150.53        141.54         2.19 o                         
  -3  -2   3       1491.50       1599.00        17.07 o                         
  -2  -2   3        645.51        640.90         7.17 o                         
  -1  -2   3         14.17         18.15         0.37 o                         
   0  -2   3       1636.26       1763.90        21.16 o                         
   1  -2   3        328.46        328.52         4.42 o                         
   2  -2   3        178.45        169.41         2.56 o                         
   3  -2   3         57.23         61.03         1.56 o                         
   4  -2   3          5.59          5.93         0.69 o                         
   5  -2   3          5.94          3.96         0.71 o                         
   6  -2   3          0.67          0.59         0.75 o                         
   7  -2   3         20.95         18.63         1.61 o                         
  -8  -1   3          2.53          2.11         0.89 o                         
  -7  -1   3          0.06         -0.25         0.57 o                         
  -6  -1   3          8.79          5.63         0.59 o                         
  -5  -1   3         12.93         12.14         0.92 o                         
  -4  -1   3          5.48          7.50         0.33 o                         
  -3  -1   3         95.77        100.23         1.70 o                         
  -2  -1   3       1166.76       1180.07        12.66 o                         
  -1  -1   3        256.25        232.20         2.39 o                         
   0  -1   3          0.74          0.52         0.14 o                         
   1  -1   3        831.69        966.55         9.30 o                         
   2  -1   3        597.34        669.23         9.04 o                         
   3  -1   3        934.51        900.17        13.01 o                         
   4  -1   3         55.78         46.78         1.16 o                         
   5  -1   3         32.65         33.51         1.34 o                         
   6  -1   3         83.82         85.75         2.23 o                         
   7  -1   3          1.42          2.66         0.97 o                         
   8  -1   3          6.27          6.06         1.23 o                         
  -8   0   3          4.23          5.96         1.12 o                         
  -7   0   3          0.00         -0.13         0.66 o                         
  -6   0   3          9.91         14.98         1.06 o                         
  -5   0   3        162.08        155.56         2.75 o                         
  -4   0   3          0.69          0.91         0.32 o                         
  -3   0   3         47.86         36.87         0.96 o                         
  -2   0   3        299.50        264.09         3.54 o                         
  -1   0   3       2726.50       2912.09        25.79 o                         
   0   0   3        230.97        229.09         2.18 o                         
   1   0   3       2293.05       2430.21        22.17 o                         
   2   0   3       1260.07       1178.83        12.12 o                         
   3   0   3          9.69          1.46         0.18 o                         
   4   0   3          1.64         -0.03         0.26 o                         
   5   0   3         27.38         24.08         0.85 o                         
   6   0   3         94.36         96.82         2.25 o                         
   7   0   3          1.17          1.20         0.81 o                         
   8   0   3          2.16         -0.54         0.85 o                         
  -8   1   3          0.43         -0.75         0.87 o                         
  -7   1   3          1.93          0.78         0.82 o                         
  -6   1   3         41.07         36.97         1.81 o                         
  -5   1   3          8.39         10.96         0.74 o                         
  -4   1   3          5.60          6.28         0.56 o                         
  -3   1   3         93.70         86.34         1.66 o                         
  -2   1   3         15.30         14.85         0.64 o                         
  -1   1   3         50.02         37.57         0.58 o                         
   0   1   3        844.50        909.58         8.41 o                         
   1   1   3         71.46         82.67         0.82 o                         
   2   1   3         10.93          9.58         0.36 o                         
   3   1   3         83.41        109.69         1.44 o                         
   4   1   3        109.79         98.08         1.63 o                         
   5   1   3         83.96         76.77         1.44 o                         
   6   1   3          2.36          1.18         0.59 o                         
   7   1   3         57.58         52.23         2.15 o                         
   8   1   3          0.08         -0.71         0.71 o                         
   9   1   3          3.89          2.81         1.01 o                         
  -7   2   3          1.85          0.19         1.03 o                         
  -6   2   3          0.03          0.67         0.78 o                         
  -5   2   3          2.58          2.12         0.76 o                         
  -4   2   3         13.36         13.35         0.85 o                         
  -3   2   3        157.16        157.32         2.51 o                         
  -2   2   3         98.38        103.66         1.57 o                         
  -1   2   3        194.60        236.17         2.87 o                         
   0   2   3       1101.09       1251.22        11.91 o                         
   1   2   3        547.94        538.36         5.23 o                         
   2   2   3          0.10         -0.07         0.07 o                         
   3   2   3        907.27        976.93        10.02 o                         
   4   2   3         40.86         31.11         0.64 o                         
   5   2   3          3.84          4.07         0.33 o                         
   6   2   3         30.88         29.17         1.18 o                         
   7   2   3         21.36         22.39         1.21 o                         
   8   2   3          0.37         -0.14         0.65 o                         
   9   2   3          1.66          0.79         1.23 o                         
  -6   3   3          9.79         11.27         2.02 o                         
  -5   3   3          1.30          2.09         0.69 o                         
  -4   3   3          6.69          9.98         0.83 o                         
  -3   3   3         26.62         27.78         0.98 o                         
  -2   3   3          0.79          0.30         0.32 o                         
  -1   3   3         32.14         34.15         0.69 o                         
   0   3   3         71.90         73.35         1.11 o                         
   1   3   3        213.34        221.28         2.45 o                         
   2   3   3         64.05         69.45         0.96 o                         
   3   3   3        517.45        572.40         6.48 o                         
   4   3   3        248.54        232.28         2.84 o                         
   5   3   3        127.06        140.72         1.93 o                         
   6   3   3         65.53         60.22         1.13 o                         
   7   3   3        232.68        228.03         3.73 o                         
   8   3   3          5.53          7.83         0.79 o                         
   9   3   3          0.51          1.48         0.78 o                         
  -6   4   3          0.46         -0.20         0.98 o                         
  -5   4   3          5.76          4.73         0.91 o                         
  -4   4   3         20.73         27.69         1.35 o                         
  -3   4   3         34.74         37.53         1.26 o                         
  -2   4   3          0.92          0.00         0.29 o                         
  -1   4   3          0.73          2.06         0.37 o                         
   0   4   3        685.67        720.33         8.76 o                         
   1   4   3        342.55        333.75         4.04 o                         
   2   4   3          6.86          7.31         0.24 o                         
   3   4   3       1445.77       1489.52        27.82 o                         
   4   4   3        370.47        345.72         4.92 o                         
   5   4   3         16.51         17.67         0.45 o                         
   6   4   3          0.07         -0.27         0.32 o                         
   7   4   3          2.48          0.62         0.41 o                         
   8   4   3          3.90          4.81         0.66 o                         
   9   4   3         13.14         15.28         1.16 o                         
  -5   5   3          0.10         -0.26         0.75 o                         
  -4   5   3         12.64         14.91         1.05 o                         
  -3   5   3          9.98          7.49         0.82 o                         
  -2   5   3          4.75          4.77         0.58 o                         
  -1   5   3          0.43          0.85         0.38 o                         
   0   5   3        108.03        107.43         1.83 o                         
   1   5   3        188.53        198.64         2.46 o                         
   2   5   3          0.24         -0.13         0.13 o                         
   3   5   3        110.46        107.79         1.82 o                         
   4   5   3          9.58         10.12         0.74 o                         
   5   5   3         86.74         72.17         1.57 o                         
   6   5   3        242.75        230.08         3.14 o                         
   7   5   3         82.99         82.89         1.81 o                         
   8   5   3          1.37          0.50         0.61 o                         
   9   5   3          9.33          8.86         1.41 o                         
  10   5   3          1.80          2.21         2.23 o                         
  -4   6   3          2.37          4.86         0.94 o                         
  -3   6   3          8.44         10.90         0.93 o                         
  -2   6   3         19.49         20.84         1.02 o                         
  -1   6   3          3.23          3.43         0.57 o                         
   0   6   3          0.01         -0.36         0.36 o                         
   1   6   3        114.47        115.53         1.75 o                         
   2   6   3        231.40        229.27         2.80 o                         
   3   6   3        328.08        340.27         3.87 o                         
   4   6   3          5.90          3.31         0.63 o                         
   5   6   3        168.35        158.03         3.27 o                         
   6   6   3         60.07         63.68         2.05 o                         
   7   6   3          5.18          7.85         0.84 o                         
   8   6   3          3.16          3.42         0.97 o                         
   9   6   3          0.38          0.00         0.81 o                         
  -3   7   3          3.69          1.78         1.08 o                         
  -2   7   3          3.77          3.96         0.94 o                         
  -1   7   3          0.00         -0.50         0.50 o                         
   0   7   3         17.42         19.59         1.01 o                         
   1   7   3         22.10         25.44         1.05 o                         
   2   7   3         64.60         63.85         1.22 o                         
   3   7   3          8.36         10.09         0.44 o                         
   4   7   3          0.15         -0.43         0.43 o                         
   5   7   3          2.14          1.46         0.65 o                         
   6   7   3          0.00         -0.69         0.69 o                         
   7   7   3          4.24          3.34         0.64 o                         
   8   7   3          0.46         -0.53         0.53 o                         
   9   7   3          0.06         -0.21         0.99 o                         
  -2   8   3          0.06          0.04         0.86 o                         
  -1   8   3          5.87          3.41         0.84 o                         
   0   8   3          0.34         -0.17         0.61 o                         
   1   8   3          0.14          0.12         0.56 o                         
   2   8   3          0.04         -0.41         0.41 o                         
   3   8   3          2.27          1.74         0.52 o                         
   4   8   3         19.86         18.54         0.96 o                         
   5   8   3          6.16          6.97         0.82 o                         
   6   8   3         18.25         15.07         1.33 o                         
   7   8   3          5.34          2.64         1.20 o                         
   8   8   3          9.15         11.82         1.50 o                         
   9   8   3          0.05          0.89         1.60 o                         
   0   9   3          9.78          6.16         1.70 o                         
   1   9   3          9.41         11.23         2.51 o                         
   2   9   3          2.98          2.27         1.09 o                         
   3   9   3          0.00          0.15         1.00 o                         
   4   9   3          0.21         -0.60         0.84 o                         
   5   9   3          0.11          0.78         0.80 o                         
   6   9   3          1.76          0.85         0.90 o                         
   7   9   3          0.00          0.19         0.97 o                         
   8   9   3          2.06          0.32         1.10 o                         
   2  10   3          1.60          0.36         1.06 o                         
   3  10   3          1.77          1.45         0.98 o                         
   4  10   3          5.85          5.75         1.76 o                         
   5  10   3          1.20          1.70         1.10 o                         
   6  10   3         12.21          7.42         1.38 o                         
   7  10   3          2.78          3.82         1.24 o                         
  -6  -9   4          1.42          0.39         1.19 o                         
  -5  -9   4          2.60          2.72         1.34 o                         
  -4  -9   4          3.93          3.04         1.09 o                         
  -3  -9   4          0.28          1.13         0.86 o                         
  -2  -9   4          0.00          0.32         0.72 o                         
  -7  -8   4          0.04         -0.21         1.13 o                         
  -6  -8   4          0.16         -0.19         1.05 o                         
  -5  -8   4          8.74          8.52         1.19 o                         
  -4  -8   4         10.74         11.46         1.02 o                         
  -3  -8   4          0.85          0.81         0.69 o                         
  -2  -8   4          0.22         -0.50         0.50 o                         
  -1  -8   4          0.67         -0.23         0.49 o                         
   0  -8   4          0.09          0.28         0.65 o                         
   1  -8   4          0.31          0.69         0.72 o                         
  -8  -7   4          0.76          2.82         1.28 o                         
  -7  -7   4          0.01         -1.41         1.41 o                         
  -6  -7   4          6.48          8.18         0.90 o                         
  -5  -7   4          1.30          1.78         0.59 o                         
  -4  -7   4          0.06          0.10         0.54 o                         
  -3  -7   4          0.68          0.01         0.50 o                         
  -2  -7   4          0.05          0.75         0.46 o                         
  -1  -7   4          1.35          2.67         0.50 o                         
   0  -7   4          2.96          2.12         0.61 o                         
   1  -7   4         75.66         77.75         3.21 o                         
   2  -7   4          0.01          0.46         0.72 o                         
  -8  -6   4          0.12          0.75         1.42 o                         
  -7  -6   4          1.62          1.40         0.63 o                         
  -6  -6   4          0.00         -0.43         0.57 o                         
  -5  -6   4          5.50          6.40         0.67 o                         
  -4  -6   4          0.14         -0.09         0.46 o                         
  -3  -6   4          0.74          1.92         0.40 o                         
  -2  -6   4          0.86          0.83         0.42 o                         
  -1  -6   4          1.36          0.22         0.43 o                         
   0  -6   4          0.68          0.73         0.48 o                         
   1  -6   4          2.25          2.33         0.63 o                         
   2  -6   4          7.19          3.67         0.72 o                         
   3  -6   4          0.04         -0.58         0.58 o                         
   4  -6   4          0.61         -0.19         0.82 o                         
  -8  -5   4          1.03          1.23         0.88 o                         
  -7  -5   4         10.13         11.62         1.07 o                         
  -6  -5   4         25.88         26.81         1.39 o                         
  -5  -5   4         11.47         11.97         0.81 o                         
  -4  -5   4        125.77        118.17         2.25 o                         
  -3  -5   4         86.26         97.39         1.79 o                         
  -2  -5   4          0.34          0.00         0.41 o                         
  -1  -5   4         18.37         14.67         0.72 o                         
   0  -5   4         12.09         13.47         1.25 o                         
   1  -5   4        362.89        375.90         5.78 o                         
   2  -5   4         16.11         16.40         1.18 o                         
   3  -5   4          0.09          0.37         0.55 o                         
   4  -5   4          5.77          7.10         0.79 o                         
   5  -5   4          2.21          1.27         0.83 o                         
  -9  -4   4          0.05         -0.82         0.82 o                         
  -8  -4   4         10.75         14.97         1.33 o                         
  -7  -4   4         17.79         17.34         1.13 o                         
  -6  -4   4          1.15          1.02         0.59 o                         
  -5  -4   4         44.17         46.25         1.27 o                         
  -4  -4   4         25.25         26.43         0.88 o                         
  -3  -4   4        115.87        131.53         2.17 o                         
  -2  -4   4        159.93        160.11         2.32 o                         
  -1  -4   4         49.39         37.83         0.95 o                         
   0  -4   4         51.40         63.00         1.65 o                         
   1  -4   4        116.45        106.89         1.90 o                         
   2  -4   4        350.49        326.02         4.82 o                         
   3  -4   4         11.90         12.03         0.82 o                         
   4  -4   4          0.50          1.49         0.64 o                         
   5  -4   4          0.58          0.33         0.80 o                         
   6  -4   4          0.61         -0.36         1.46 o                         
  -9  -3   4          0.01         -0.73         0.84 o                         
  -8  -3   4          0.00         -0.40         0.75 o                         
  -7  -3   4          0.45         -0.16         0.61 o                         
  -6  -3   4          0.81          0.03         0.45 o                         
  -5  -3   4         47.57         48.05         1.30 o                         
  -4  -3   4         26.33         23.78         0.78 o                         
  -3  -3   4        112.16        108.09         1.66 o                         
  -2  -3   4       1373.08       1352.16        15.24 o                         
  -1  -3   4        315.38        303.10         3.84 o                         
   0  -3   4         85.18         65.15         1.35 o                         
   1  -3   4         14.67         15.40         0.80 o                         
   2  -3   4        113.86        120.45         2.14 o                         
   3  -3   4         66.93         64.30         1.70 o                         
   4  -3   4          5.80          5.88         0.70 o                         
   5  -3   4          7.36          5.22         0.88 o                         
   6  -3   4          2.81          4.61         0.97 o                         
  -8  -2   4          5.14          4.12         0.81 o                         
  -7  -2   4          2.81          4.26         0.78 o                         
  -6  -2   4         21.34         23.54         1.19 o                         
  -5  -2   4         92.75         87.61         1.64 o                         
  -4  -2   4         13.64         16.20         0.65 o                         
  -3  -2   4        473.71        465.03         5.80 o                         
  -2  -2   4         75.52         61.59         1.07 o                         
  -1  -2   4         16.59         17.40         0.53 o                         
   0  -2   4         41.79         59.06         1.08 o                         
   1  -2   4        172.56        161.23         2.57 o                         
   2  -2   4         97.65        133.79         2.31 o                         
   3  -2   4          8.70          8.98         0.85 o                         
   4  -2   4          3.99          4.68         0.58 o                         
   5  -2   4          0.20         -0.42         0.42 o                         
   6  -2   4          1.67          1.68         0.76 o                         
   7  -2   4          2.17          3.18         1.40 o                         
  -8  -1   4          0.10         -0.55         0.98 o                         
  -7  -1   4          1.12          1.01         0.64 o                         
  -6  -1   4         10.37          9.68         0.87 o                         
  -5  -1   4          6.30          6.38         0.46 o                         
  -4  -1   4          7.51          6.14         0.40 o                         
  -3  -1   4         25.83         26.48         0.82 o                         
  -2  -1   4       1086.39       1232.30        14.53 o                         
  -1  -1   4         14.73         18.70         0.54 o                         
   0  -1   4         82.57         99.70         1.99 o                         
   1  -1   4        227.16        254.74         3.45 o                         
   2  -1   4         11.88          2.43         0.31 o                         
   3  -1   4        110.33        110.93         1.99 o                         
   4  -1   4         24.35         18.46         0.76 o                         
   5  -1   4         35.92         36.25         1.16 o                         
   6  -1   4          1.26         -0.61         0.61 o                         
   7  -1   4         48.90         52.60         2.41 o                         
   8  -1   4          1.87          1.16         1.14 o                         
  -8   0   4          0.06         -0.84         0.84 o                         
  -7   0   4          8.85          7.72         0.96 o                         
  -6   0   4          3.66          4.67         0.76 o                         
  -5   0   4          0.10         -0.39         0.39 o                         
  -4   0   4         47.60         40.26         1.26 o                         
  -3   0   4        600.95        636.17         7.77 o                         
  -2   0   4          0.03          0.17         0.18 o                         
  -1   0   4        171.09        185.95         2.44 o                         
   0   0   4         61.85         48.56         0.68 o                         
   1   0   4          3.43         11.89         0.39 o                         
   2   0   4        102.89        108.09         1.56 o                         
   3   0   4        307.91        284.59         4.08 o                         
   4   0   4         27.90         25.82         1.01 o                         
   5   0   4          5.73          5.07         0.63 o                         
   6   0   4          0.36         -0.90         0.90 o                         
   7   0   4         32.58         37.08         2.37 o                         
   8   0   4          3.72          3.75         1.04 o                         
  -7   1   4          0.41          0.37         0.89 o                         
  -6   1   4          5.51          4.62         1.02 o                         
  -5   1   4          3.52          4.14         0.64 o                         
  -4   1   4          3.44          2.85         0.57 o                         
  -3   1   4         23.83         17.19         0.76 o                         
  -2   1   4        204.31        232.40         2.90 o                         
  -1   1   4        918.67       1028.84        12.62 o                         
   0   1   4       1392.67       1456.33        13.39 o                         
   1   1   4         56.38         39.16         0.56 o                         
   2   1   4         45.89         37.79         0.58 o                         
   3   1   4       1405.55       1381.17        16.21 o                         
   4   1   4        279.18        262.30         3.90 o                         
   5   1   4        105.64        103.93         2.10 o                         
   6   1   4         76.28         76.07         2.05 o                         
   7   1   4        284.46        288.40         5.51 o                         
   8   1   4          2.51          1.87         1.18 o                         
   9   1   4          0.03         -0.98         0.98 o                         
  -7   2   4          2.30          2.03         1.07 o                         
  -6   2   4          0.37         -0.65         0.65 o                         
  -5   2   4         58.83         61.28         2.80 o                         
  -4   2   4        203.63        213.99         3.39 o                         
  -3   2   4        113.83        131.92         2.37 o                         
  -2   2   4        106.53        119.88         1.85 o                         
  -1   2   4        437.72        428.31         5.26 o                         
   0   2   4        833.46        831.92         8.99 o                         
   1   2   4        212.15        221.76         2.20 o                         
   2   2   4         32.60         34.61         0.52 o                         
   3   2   4       2007.81       2090.87        21.27 o                         
   4   2   4        396.44        369.37         4.60 o                         
   5   2   4         24.94         23.01         0.88 o                         
   6   2   4          5.45          4.98         0.75 o                         
   7   2   4          2.51          3.48         0.70 o                         
   8   2   4          1.10          1.09         0.72 o                         
   9   2   4          7.63          7.88         1.14 o                         
  -6   3   4          0.00          0.06         0.85 o                         
  -5   3   4          9.55         12.10         1.01 o                         
  -4   3   4         16.24         16.08         1.34 o                         
  -3   3   4          5.54          6.10         0.65 o                         
  -2   3   4         33.75         30.72         0.94 o                         
  -1   3   4         82.01        102.93         1.76 o                         
   0   3   4         10.13         13.93         0.50 o                         
   1   3   4       1728.19       1809.64        18.44 o                         
   2   3   4         85.47         79.96         0.91 o                         
   3   3   4        329.34        298.54         3.16 o                         
   4   3   4        175.91        186.87         2.32 o                         
   5   3   4        194.77        179.30         2.59 o                         
   6   3   4        323.00        316.15         4.16 o                         
   7   3   4        161.92        162.79         4.24 o                         
   8   3   4          2.89          3.40         0.74 o                         
   9   3   4         15.36         16.60         1.31 o                         
  -6   4   4          0.92          0.84         1.16 o                         
  -5   4   4          7.55          9.15         1.02 o                         
  -4   4   4         18.59         18.03         1.13 o                         
  -3   4   4         81.83         87.16         2.02 o                         
  -2   4   4        187.63        187.41         3.38 o                         
  -1   4   4         11.64         13.41         0.65 o                         
   0   4   4         69.71         61.74         1.13 o                         
   1   4   4       1133.14       1134.26        11.71 o                         
   2   4   4        516.06        537.26         5.42 o                         
   3   4   4        355.63        391.78         7.93 o                         
   4   4   4          7.27          3.43         0.31 o                         
   5   4   4        316.39        300.47         3.31 o                         
   6   4   4        121.24        126.55         2.26 o                         
   7   4   4         10.63          8.41         0.63 o                         
   8   4   4          1.96          3.39         0.66 o                         
   9   4   4          2.08          3.47         0.81 o                         
  -5   5   4          0.37         -0.57         0.90 o                         
  -4   5   4          0.30         -0.14         0.65 o                         
  -3   5   4         24.47         22.14         1.18 o                         
  -2   5   4          9.16         11.95         1.13 o                         
  -1   5   4          8.29          9.01         0.82 o                         
   0   5   4        212.63        238.66         3.34 o                         
   1   5   4          2.98          4.52         0.37 o                         
   2   5   4         71.47         71.73         1.01 o                         
   3   5   4         37.15         33.09         0.98 o                         
   4   5   4         26.79         23.65         1.34 o                         
   5   5   4          2.59          2.43         0.41 o                         
   6   5   4          3.01          4.59         0.38 o                         
   7   5   4          1.03         -0.29         0.29 o                         
   8   5   4          7.15          7.69         1.23 o                         
   9   5   4          2.11          3.08         1.17 o                         
  10   5   4          0.00         -1.13         1.31 o                         
  -4   6   4         12.72         12.37         1.15 o                         
  -3   6   4          7.07          6.36         0.80 o                         
  -2   6   4          2.73          3.18         0.62 o                         
  -1   6   4          5.02          3.35         0.52 o                         
   0   6   4          1.96          1.46         0.39 o                         
   1   6   4         20.78         22.76         0.80 o                         
   2   6   4          4.28          2.92         0.31 o                         
   3   6   4         11.17          7.74         0.37 o                         
   4   6   4          7.15          6.14         0.68 o                         
   5   6   4         34.83         41.24         1.52 o                         
   6   6   4         12.70          9.30         0.63 o                         
   7   6   4          6.16          6.35         1.01 o                         
   8   6   4         11.00         13.80         1.30 o                         
   9   6   4          1.20          0.33         0.94 o                         
  -3   7   4          0.23          0.85         1.00 o                         
  -2   7   4          0.71         -0.49         0.91 o                         
  -1   7   4          0.60          1.48         0.59 o                         
   0   7   4         39.15         37.41         1.41 o                         
   1   7   4         10.75         14.11         0.87 o                         
   2   7   4          1.68          1.02         0.40 o                         
   3   7   4         22.31         19.90         0.61 o                         
   4   7   4          0.83         -0.06         0.51 o                         
   5   7   4          0.31          0.40         0.51 o                         
   6   7   4          4.77          5.55         0.90 o                         
   7   7   4          1.33          2.21         0.71 o                         
   8   7   4          0.21          0.84         0.86 o                         
   9   7   4          4.09          3.69         1.36 o                         
  -1   8   4          3.55          2.62         0.81 o                         
   0   8   4          0.31         -0.25         0.61 o                         
   1   8   4          2.58          1.99         0.63 o                         
   2   8   4         27.03         24.94         1.19 o                         
   3   8   4         16.21         17.33         1.19 o                         
   4   8   4         33.00         39.41         1.79 o                         
   5   8   4         15.16         18.66         1.21 o                         
   6   8   4         38.60         39.24         1.92 o                         
   7   8   4         17.41         20.57         1.53 o                         
   8   8   4          2.97          4.89         1.07 o                         
   9   8   4          2.80          1.86         1.43 o                         
   0   9   4          8.95          6.73         1.35 o                         
   1   9   4          9.36          8.52         1.36 o                         
   2   9   4         15.81         14.62         1.54 o                         
   3   9   4         11.49         16.40         1.56 o                         
   4   9   4         24.01         25.14         1.62 o                         
   5   9   4          4.25          3.29         1.00 o                         
   6   9   4          7.97          9.62         1.21 o                         
   7   9   4         11.57         12.12         1.26 o                         
   8   9   4          6.12          6.51         2.51 o                         
   2  10   4          3.25          3.02         1.48 o                         
   3  10   4         11.08          9.45         1.37 o                         
   4  10   4          0.69         -0.14         1.01 o                         
   5  10   4          0.10         -0.67         0.91 o                         
   6  10   4          3.14          2.33         1.13 o                         
   7  10   4          0.10          0.26         1.30 o                         
  -5  -9   5          0.07         -0.82         0.95 o                         
  -4  -9   5          0.00         -0.04         0.96 o                         
  -3  -9   5          1.80         -0.75         0.94 o                         
  -2  -9   5          0.78         -0.58         0.75 o                         
  -7  -8   5          0.68          1.72         1.20 o                         
  -6  -8   5          0.04         -0.87         0.89 o                         
  -5  -8   5          4.99          4.07         1.09 o                         
  -4  -8   5          0.11          0.75         0.69 o                         
  -3  -8   5          0.65          0.80         0.62 o                         
  -2  -8   5          0.00         -0.15         0.57 o                         
  -1  -8   5          1.59          0.93         0.77 o                         
   0  -8   5          0.52          0.56         0.65 o                         
  -7  -7   5          2.03          1.16         1.17 o                         
  -6  -7   5          0.17          0.06         0.71 o                         
  -5  -7   5          1.46          0.73         0.59 o                         
  -4  -7   5         31.76         35.85         1.55 o                         
  -3  -7   5          3.03          6.93         0.76 o                         
  -2  -7   5         12.72         12.36         0.86 o                         
  -1  -7   5          1.48          1.74         0.52 o                         
   0  -7   5          0.43          0.77         0.57 o                         
   1  -7   5         17.35         19.80         1.48 o                         
   2  -7   5          2.12         -0.19         0.77 o                         
  -8  -6   5          2.48          2.15         1.08 o                         
  -7  -6   5          0.21         -0.60         0.77 o                         
  -6  -6   5          2.11          0.52         1.09 o                         
  -5  -6   5          0.40          0.01         0.49 o                         
  -4  -6   5          8.28          9.98         0.87 o                         
  -3  -6   5          1.05          0.14         0.37 o                         
  -2  -6   5         39.14         34.70         1.36 o                         
  -1  -6   5         19.59         17.46         0.93 o                         
   0  -6   5          2.54          2.15         0.52 o                         
   1  -6   5         14.88         12.82         1.45 o                         
   2  -6   5        145.70        132.04         4.46 o                         
   3  -6   5          1.73          1.72         0.74 o                         
  -8  -5   5          1.09          1.16         0.89 o                         
  -7  -5   5          0.96          0.80         0.64 o                         
  -6  -5   5          5.39          6.33         0.88 o                         
  -5  -5   5          4.40          5.26         0.69 o                         
  -4  -5   5         10.66         12.29         0.82 o                         
  -3  -5   5         33.62         28.49         1.19 o                         
  -2  -5   5        413.12        403.83         5.60 o                         
  -1  -5   5         21.91         28.30         1.11 o                         
   0  -5   5         13.27          8.36         0.71 o                         
   1  -5   5         29.86         29.35         1.27 o                         
   2  -5   5         10.76         17.50         1.07 o                         
   3  -5   5          0.48          0.65         0.64 o                         
   4  -5   5          0.67          0.40         0.71 o                         
   5  -5   5          0.04         -0.48         0.81 o                         
  -8  -4   5          0.20          0.01         0.80 o                         
  -7  -4   5          3.45          3.96         1.02 o                         
  -6  -4   5          0.17          0.11         0.54 o                         
  -5  -4   5          1.53          1.01         0.44 o                         
  -4  -4   5          0.20         -0.05         0.35 o                         
  -3  -4   5        161.71        158.69         2.93 o                         
  -2  -4   5          9.45          7.24         0.43 o                         
  -1  -4   5          8.64         10.59         0.68 o                         
   0  -4   5          3.30          5.00         0.55 o                         
   1  -4   5          4.27          4.96         0.37 o                         
   2  -4   5        284.77        288.46         4.68 o                         
   3  -4   5          2.51          3.18         0.61 o                         
   4  -4   5         10.47          8.51         0.83 o                         
   5  -4   5          1.61          2.45         1.10 o                         
   6  -4   5          0.01         -0.34         0.83 o                         
  -8  -3   5          0.01         -0.72         0.72 o                         
  -7  -3   5          3.36          2.44         0.78 o                         
  -6  -3   5          1.29          2.08         0.50 o                         
  -5  -3   5          6.29          7.27         0.64 o                         
  -4  -3   5          0.60         -0.08         0.33 o                         
  -3  -3   5          5.80          6.83         0.44 o                         
  -2  -3   5        688.46        730.72         8.89 o                         
  -1  -3   5          1.19          1.32         0.26 o                         
   0  -3   5         67.49         72.98         1.35 o                         
   1  -3   5        190.36        175.26         2.72 o                         
   2  -3   5          0.94          0.51         0.41 o                         
   3  -3   5         26.71         23.05         1.08 o                         
   4  -3   5          0.87          0.28         0.49 o                         
   5  -3   5          1.69          2.39         0.79 o                         
   6  -3   5          2.01         -0.26         0.82 o                         
  -8  -2   5          2.38          0.41         0.82 o                         
  -7  -2   5          6.92          7.31         0.89 o                         
  -6  -2   5          1.04          1.00         0.54 o                         
  -5  -2   5         10.97          8.63         0.62 o                         
  -4  -2   5         13.13         12.19         0.69 o                         
  -3  -2   5        193.82        209.87         3.12 o                         
  -2  -2   5         35.45         31.29         0.77 o                         
  -1  -2   5          0.32          0.19         0.22 o                         
   0  -2   5         40.63         53.85         1.07 o                         
   1  -2   5         63.00         48.86         1.05 o                         
   2  -2   5         88.21         86.53         1.85 o                         
   3  -2   5          6.11          5.14         0.51 o                         
   4  -2   5         51.04         49.52         1.40 o                         
   5  -2   5          1.17          0.92         0.59 o                         
   6  -2   5          1.46          1.31         0.75 o                         
   7  -2   5         12.26         14.44         1.53 o                         
  -8  -1   5          0.01         -0.03         0.91 o                         
  -7  -1   5          1.72          0.19         0.66 o                         
  -6  -1   5          1.36         -0.04         0.53 o                         
  -5  -1   5          0.00          0.23         0.52 o                         
  -4  -1   5        140.49        133.67         2.02 o                         
  -3  -1   5         63.73         57.01         1.35 o                         
  -2  -1   5          1.72          1.04         0.32 o                         
  -1  -1   5       1070.53       1089.45        14.47 o                         
   0  -1   5       1705.23       1638.84        19.16 o                         
   1  -1   5         25.91         17.61         0.53 o                         
   2  -1   5        201.24        179.77         2.84 o                         
   3  -1   5        567.75        562.40         7.40 o                         
   4  -1   5         13.52         13.07         0.69 o                         
   5  -1   5         11.02          9.45         0.61 o                         
   6  -1   5         27.05         28.02         1.43 o                         
   7  -1   5         79.13         82.82         2.49 o                         
   8  -1   5          0.93          2.77         1.46 o                         
  -8   0   5          3.34          2.17         1.36 o                         
  -7   0   5          1.98          2.47         0.86 o                         
  -6   0   5          5.19          7.00         0.80 o                         
  -5   0   5        176.61        171.67         2.90 o                         
  -4   0   5        248.19        257.98         3.80 o                         
  -3   0   5         26.84         22.97         0.69 o                         
  -2   0   5        259.79        261.27         4.19 o                         
  -1   0   5        593.46        528.93         7.72 o                         
   0   0   5        667.99        673.59         7.07 o                         
   1   0   5         55.23         48.35         0.75 o                         
   2   0   5         27.84         29.48         0.79 o                         
   3   0   5        177.09        167.93         2.49 o                         
   4   0   5        235.11        215.83         3.67 o                         
   5   0   5         43.50         43.88         1.38 o                         
   6   0   5          2.07          1.30         0.64 o                         
   7   0   5          0.01          0.25         0.69 o                         
   8   0   5         10.01         10.84         1.34 o                         
  -7   1   5          0.16         -0.71         0.71 o                         
  -6   1   5          0.10         -0.25         0.58 o                         
  -5   1   5         13.93         10.71         0.79 o                         
  -4   1   5         10.20         10.88         0.76 o                         
  -3   1   5         39.36         39.56         0.88 o                         
  -2   1   5        229.23        256.45         3.57 o                         
  -1   1   5         89.87         81.29         1.27 o                         
   0   1   5         50.10         49.80         1.04 o                         
   1   1   5       3110.90       3170.58        27.29 o                         
   2   1   5       1095.44       1091.63        10.45 o                         
   3   1   5         31.26         24.87         0.65 o                         
   4   1   5        686.57        723.29         9.84 o                         
   5   1   5        175.95        166.04         3.01 o                         
   6   1   5        100.51         97.24         2.71 o                         
   7   1   5         42.49         43.31         1.90 o                         
   8   1   5          0.03          1.31         0.92 o                         
   9   1   5          2.75          4.16         1.28 o                         
  -7   2   5          1.36          1.47         1.04 o                         
  -6   2   5          6.10          9.35         1.05 o                         
  -5   2   5         17.45         14.47         0.94 o                         
  -4   2   5          5.56          4.35         0.60 o                         
  -3   2   5        256.03        257.06         4.32 o                         
  -2   2   5        358.18        336.65         4.88 o                         
  -1   2   5         26.16         29.63         0.74 o                         
   0   2   5        273.37        243.61         3.53 o                         
   1   2   5       3441.38       3522.31        37.13 o                         
   2   2   5        125.99        130.22         1.45 o                         
   3   2   5         20.41         19.70         0.46 o                         
   4   2   5         34.77         48.09         0.82 o                         
   5   2   5         64.30         59.99         1.35 o                         
   6   2   5         26.15         24.05         1.08 o                         
   7   2   5         34.41         34.08         1.44 o                         
   8   2   5         13.71         10.94         1.11 o                         
   9   2   5          1.22          1.35         0.90 o                         
  -6   3   5          0.22         -0.11         0.88 o                         
  -5   3   5          0.91         -0.44         0.64 o                         
  -4   3   5          0.31         -0.17         0.54 o                         
  -3   3   5         16.55         18.50         1.04 o                         
  -2   3   5          0.35          0.38         0.31 o                         
  -1   3   5         65.52         59.42         1.14 o                         
   0   3   5        696.21        817.84        10.27 o                         
   1   3   5        193.32        199.91         2.47 o                         
   2   3   5         19.15         19.80         0.40 o                         
   3   3   5        268.59        276.57         3.01 o                         
   4   3   5        436.51        485.93         5.89 o                         
   5   3   5          0.67          0.17         0.22 o                         
   6   3   5          3.43          0.93         0.67 o                         
   7   3   5          8.23          6.26         0.72 o                         
   8   3   5          4.27          4.51         0.81 o                         
   9   3   5          0.63          0.38         0.81 o                         
  -5   4   5          0.04         -0.74         0.74 o                         
  -4   4   5         11.62         13.39         1.00 o                         
  -3   4   5         36.57         38.08         1.42 o                         
  -2   4   5         12.52         13.97         0.83 o                         
  -1   4   5          1.27          0.36         0.32 o                         
   0   4   5          4.27          3.87         0.37 o                         
   1   4   5         68.26         69.62         1.03 o                         
   2   4   5         49.83         49.96         0.92 o                         
   3   4   5         51.24         58.70         0.82 o                         
   4   4   5         45.29         42.70         0.75 o                         
   5   4   5          6.03          5.93         0.38 o                         
   6   4   5          0.02         -0.25         0.25 o                         
   7   4   5          9.68         11.35         0.80 o                         
   8   4   5          0.02         -0.43         0.60 o                         
   9   4   5          0.13         -0.55         0.88 o                         
  -5   5   5          0.01         -0.17         0.91 o                         
  -4   5   5          0.10         -0.73         0.73 o                         
  -3   5   5          1.55          2.68         0.74 o                         
  -2   5   5         11.99         11.15         0.75 o                         
  -1   5   5          7.90          8.18         0.70 o                         
   0   5   5         26.43         32.26         1.00 o                         
   1   5   5          1.26          1.17         0.38 o                         
   2   5   5         26.24         25.53         0.55 o                         
   3   5   5        393.12        355.43         5.88 o                         
   4   5   5        135.89        148.62         3.75 o                         
   5   5   5          7.65          5.55         0.41 o                         
   6   5   5         28.50         26.89         0.94 o                         
   7   5   5          9.19         10.36         0.83 o                         
   8   5   5          2.06          4.59         1.10 o                         
   9   5   5          6.53          6.35         2.02 o                         
  -4   6   5          4.36          4.36         1.04 o                         
  -3   6   5          0.18          0.25         0.72 o                         
  -2   6   5         17.94         22.66         1.20 o                         
  -1   6   5         40.83         40.81         1.40 o                         
   0   6   5         11.44         10.88         0.71 o                         
   1   6   5         36.60         35.40         1.08 o                         
   2   6   5        246.21        241.31         2.91 o                         
   3   6   5        137.17        136.78         1.88 o                         
   4   6   5         85.90         86.66         3.05 o                         
   5   6   5          6.64          6.55         0.83 o                         
   6   6   5         35.02         38.78         1.73 o                         
   7   6   5         17.61         22.09         1.26 o                         
   8   6   5         13.15         15.66         1.52 o                         
   9   6   5          2.14          3.16         1.13 o                         
  -3   7   5          9.68         14.11         1.56 o                         
  -2   7   5          3.30          2.94         0.76 o                         
  -1   7   5          9.08          8.94         0.79 o                         
   0   7   5         31.42         35.41         1.28 o                         
   1   7   5          8.08          8.77         0.71 o                         
   2   7   5         24.91         30.44         1.01 o                         
   3   7   5         42.30         46.46         1.17 o                         
   4   7   5        106.14         92.13         2.96 o                         
   5   7   5         73.07         70.11         2.02 o                         
   6   7   5          0.63         -0.09         0.60 o                         
   7   7   5         75.31         72.17         2.19 o                         
   8   7   5         18.55         17.88         2.34 o                         
   9   7   5         10.48         13.79         2.28 o                         
  -1   8   5          1.13          0.93         0.73 o                         
   0   8   5         11.32         11.01         1.16 o                         
   1   8   5         32.26         32.57         1.59 o                         
   2   8   5         33.71         39.97         1.85 o                         
   3   8   5         84.29         80.14         3.20 o                         
   4   8   5         28.98         27.08         2.16 o                         
   5   8   5         11.07         12.48         1.05 o                         
   6   8   5          0.94          1.88         0.71 o                         
   7   8   5          6.46          4.41         0.90 o                         
   8   8   5          7.32          6.99         1.28 o                         
   9   8   5         17.73         25.13         3.67 o                         
   0   9   5          0.00         -0.50         1.03 o                         
   1   9   5          0.11         -0.29         0.90 o                         
   2   9   5          0.66          0.91         0.91 o                         
   3   9   5          0.19          0.83         0.81 o                         
   4   9   5          0.04         -0.56         1.91 o                         
   5   9   5          0.71         -0.19         0.75 o                         
   6   9   5          0.34         -0.12         0.70 o                         
   7   9   5         12.45          8.74         1.08 o                         
   8   9   5          0.02         -0.93         0.93 o                         
   3  10   5         17.53         15.56         2.15 o                         
   4  10   5          2.43          1.32         1.32 o                         
   5  10   5          0.57          0.82         1.06 o                         
   6  10   5          1.55         -0.16         0.94 o                         
   7  10   5          1.72          0.79         1.15 o                         
  -6  -8   6          0.58         -0.39         1.06 o                         
  -5  -8   6          0.38          0.80         0.98 o                         
  -4  -8   6          0.21         -0.65         0.65 o                         
  -3  -8   6          0.59          0.10         0.76 o                         
  -2  -8   6          4.12          4.51         0.84 o                         
  -1  -8   6          0.03          0.16         0.71 o                         
   0  -8   6          0.01         -0.36         0.68 o                         
  -7  -7   6          0.60          1.79         1.27 o                         
  -6  -7   6          2.01          2.42         0.96 o                         
  -5  -7   6          0.41          0.01         0.60 o                         
  -4  -7   6          0.10         -0.53         0.59 o                         
  -3  -7   6          4.73          4.64         0.71 o                         
  -2  -7   6         22.78         22.36         1.24 o                         
  -1  -7   6          3.23          4.97         0.84 o                         
   0  -7   6          0.03         -0.12         0.74 o                         
   1  -7   6          4.03          5.46         0.86 o                         
   2  -7   6          0.64          3.31         0.97 o                         
  -7  -6   6          0.06          1.74         0.87 o                         
  -6  -6   6          0.83          1.54         0.75 o                         
  -5  -6   6          4.72          4.73         0.70 o                         
  -4  -6   6          0.88         -0.23         0.54 o                         
  -3  -6   6          0.30         -0.45         0.47 o                         
  -2  -6   6          1.73          1.21         0.50 o                         
  -1  -6   6          3.64          1.10         0.50 o                         
   0  -6   6          0.08          0.28         0.46 o                         
   1  -6   6          0.09          0.91         0.68 o                         
   2  -6   6         54.10         64.53         2.65 o                         
   3  -6   6          0.59          0.51         0.77 o                         
  -8  -5   6          0.21         -0.60         0.95 o                         
  -7  -5   6          5.74          8.43         0.99 o                         
  -6  -5   6          4.58          4.45         0.83 o                         
  -5  -5   6          0.75          1.02         0.58 o                         
  -4  -5   6         24.54         22.89         1.24 o                         
  -3  -5   6          0.59         -0.21         0.52 o                         
  -2  -5   6         40.38         58.80         1.43 o                         
  -1  -5   6         17.58         20.94         0.98 o                         
   0  -5   6          6.28          8.57         0.68 o                         
   1  -5   6         22.12         26.08         1.43 o                         
   2  -5   6          0.85          1.50         0.62 o                         
   3  -5   6          7.66          5.61         0.88 o                         
   4  -5   6          1.80         -0.16         0.81 o                         
  -8  -4   6          1.49          1.19         0.93 o                         
  -7  -4   6          1.26         -0.20         0.72 o                         
  -6  -4   6          0.13         -0.44         0.53 o                         
  -5  -4   6         12.80          9.92         0.78 o                         
  -4  -4   6          6.17          6.57         0.61 o                         
  -3  -4   6          0.00          0.41         0.37 o                         
  -2  -4   6         12.08         11.27         0.58 o                         
  -1  -4   6         99.90         98.91         2.54 o                         
   0  -4   6         27.93         25.22         1.13 o                         
   1  -4   6          2.81          2.58         0.48 o                         
   2  -4   6          0.42          1.22         0.56 o                         
   3  -4   6          8.00          8.13         0.81 o                         
   4  -4   6          3.13          3.49         0.77 o                         
   5  -4   6          0.43          0.61         0.77 o                         
  -8  -3   6          0.52          0.77         0.89 o                         
  -7  -3   6          5.29          6.03         0.91 o                         
  -6  -3   6          3.43          5.70         0.68 o                         
  -5  -3   6         19.38         21.62         1.10 o                         
  -4  -3   6        137.23        136.14         2.69 o                         
  -3  -3   6          3.51          3.39         0.38 o                         
  -2  -3   6        140.34        129.51         2.30 o                         
  -1  -3   6        152.10        140.51         2.24 o                         
   0  -3   6        252.59        240.51         3.70 o                         
   1  -3   6          6.28          2.53         0.46 o                         
   2  -3   6         50.82         54.40         1.92 o                         
   3  -3   6         18.24         19.33         1.01 o                         
   4  -3   6          0.26          0.43         0.50 o                         
   5  -3   6          1.62          0.26         0.66 o                         
   6  -3   6          3.20          1.79         0.80 o                         
  -8  -2   6          2.73          3.63         1.05 o                         
  -7  -2   6          0.00         -0.07         0.67 o                         
  -6  -2   6         16.22         20.28         1.18 o                         
  -5  -2   6         96.24         89.48         2.19 o                         
  -4  -2   6         25.38         26.78         1.36 o                         
  -3  -2   6          0.04         -0.16         0.29 o                         
  -2  -2   6         16.35         17.16         0.75 o                         
  -1  -2   6         25.76         21.78         0.81 o                         
   0  -2   6        171.77        191.41         3.23 o                         
   1  -2   6          4.85          2.86         0.36 o                         
   2  -2   6         28.28         24.61         1.25 o                         
   3  -2   6         11.92          8.49         0.67 o                         
   4  -2   6         82.63         84.16         1.80 o                         
   5  -2   6         13.81         13.86         0.99 o                         
   6  -2   6          3.87          3.64         0.82 o                         
   7  -2   6          1.38          1.23         1.03 o                         
  -8  -1   6          0.02         -0.80         0.80 o                         
  -7  -1   6          0.14         -0.52         0.68 o                         
  -6  -1   6          8.24          9.44         0.87 o                         
  -5  -1   6          0.40         -0.36         0.36 o                         
  -4  -1   6         45.10         44.22         1.28 o                         
  -3  -1   6        213.05        204.42         3.59 o                         
  -2  -1   6        293.52        289.54         4.02 o                         
  -1  -1   6          5.66          5.77         0.53 o                         
   0  -1   6         32.58         24.17         0.66 o                         
   1  -1   6       1104.63       1067.74        12.72 o                         
   2  -1   6        208.41        211.42         3.08 o                         
   3  -1   6          0.48          1.61         0.54 o                         
   4  -1   6        352.35        350.04         4.97 o                         
   5  -1   6         42.51         37.57         1.52 o                         
   6  -1   6          6.00          4.74         0.83 o                         
   7  -1   6          2.79          2.69         0.87 o                         
   8  -1   6          1.32         -0.97         0.97 o                         
  -7   0   6          7.96         11.50         1.17 o                         
  -6   0   6          9.00         10.71         0.92 o                         
  -5   0   6          0.84         -0.43         0.44 o                         
  -4   0   6         25.41         25.32         1.04 o                         
  -3   0   6        143.45        122.18         2.40 o                         
  -2   0   6         47.15         51.57         1.31 o                         
  -1   0   6          8.08          6.24         0.39 o                         
   0   0   6         44.53         35.83         0.75 o                         
   1   0   6        458.92        452.57         5.59 o                         
   2   0   6         53.76         55.10         1.08 o                         
   3   0   6         55.62         49.23         1.03 o                         
   4   0   6         97.66        110.47         2.10 o                         
   5   0   6          1.33          1.00         0.48 o                         
   6   0   6          1.33          0.70         0.60 o                         
   7   0   6         40.12         40.45         1.76 o                         
   8   0   6         34.18         37.54         2.15 o                         
  -7   1   6          0.08          0.90         0.82 o                         
  -6   1   6          2.43          0.69         0.75 o                         
  -5   1   6          0.00         -0.47         0.47 o                         
  -4   1   6         20.06         21.91         1.29 o                         
  -3   1   6         60.43         59.52         1.28 o                         
  -2   1   6          1.85          0.85         0.29 o                         
  -1   1   6          1.06          2.83         0.39 o                         
   0   1   6         98.15        104.28         1.62 o                         
   1   1   6        251.24        240.93         2.85 o                         
   2   1   6          1.76          5.05         0.31 o                         
   3   1   6         98.82        109.46         1.74 o                         
   4   1   6        681.59        677.98         9.95 o                         
   5   1   6          9.76          7.92         0.67 o                         
   6   1   6         18.15         17.33         1.01 o                         
   7   1   6          9.76          9.66         1.21 o                         
   8   1   6          0.73          0.44         0.91 o                         
   9   1   6          0.02          0.79         1.10 o                         
  -6   2   6          0.19         -0.22         0.79 o                         
  -5   2   6          2.83          1.01         0.59 o                         
  -4   2   6          2.95          2.88         0.57 o                         
  -3   2   6         33.08         33.82         1.18 o                         
  -2   2   6          0.48         -0.40         0.40 o                         
  -1   2   6         14.21         12.88         0.49 o                         
   0   2   6         72.54         78.59         1.46 o                         
   1   2   6         26.37         41.70         0.78 o                         
   2   2   6         94.30        103.27         1.30 o                         
   3   2   6         10.24         13.23         0.46 o                         
   4   2   6         95.12         97.59         1.60 o                         
   5   2   6          0.00         -0.31         0.31 o                         
   6   2   6         21.11         21.65         1.06 o                         
   7   2   6         50.51         56.18         2.10 o                         
   8   2   6          7.62          6.63         0.97 o                         
   9   2   6          0.40         -0.80         0.80 o                         
  -6   3   6          0.06          0.34         0.95 o                         
  -5   3   6          0.60          1.25         0.66 o                         
  -4   3   6          5.83          5.14         0.70 o                         
  -3   3   6         60.81         62.75         1.67 o                         
  -2   3   6        200.33        183.36         3.23 o                         
  -1   3   6        304.60        309.32         4.80 o                         
   0   3   6         10.17          8.76         0.50 o                         
   1   3   6         13.53         15.57         0.46 o                         
   2   3   6        597.12        611.02         6.70 o                         
   3   3   6        775.25        735.58         8.00 o                         
   4   3   6        451.49        458.43         4.74 o                         
   5   3   6         33.37         31.66         0.71 o                         
   6   3   6        175.14        173.54         2.86 o                         
   7   3   6         15.06         19.59         1.16 o                         
   8   3   6          1.43          1.44         0.69 o                         
   9   3   6          6.47          7.53         1.01 o                         
  -5   4   6          8.04          9.77         1.35 o                         
  -4   4   6          0.00         -0.22         0.72 o                         
  -3   4   6         12.44         12.68         0.91 o                         
  -2   4   6        169.49        174.42         3.51 o                         
  -1   4   6        130.41        137.34         4.19 o                         
   0   4   6         19.89         16.04         0.61 o                         
   1   4   6        316.18        338.07         4.26 o                         
   2   4   6        514.57        505.08         5.39 o                         
   3   4   6        436.75        428.21         4.75 o                         
   4   4   6        160.19        153.40         2.02 o                         
   5   4   6          0.19          0.52         0.19 o                         
   6   4   6          9.33         10.57         0.69 o                         
   7   4   6          3.20          4.96         0.58 o                         
   8   4   6         12.99         10.88         0.82 o                         
   9   4   6          0.09         -0.53         1.08 o                         
  -4   5   6          0.58         -0.06         0.83 o                         
  -3   5   6         61.71         65.52         2.13 o                         
  -2   5   6          0.66          0.95         0.51 o                         
  -1   5   6         23.88         23.05         1.08 o                         
   0   5   6         95.64         95.05         1.75 o                         
   1   5   6          7.86          6.67         0.47 o                         
   2   5   6         24.72         29.30         0.71 o                         
   3   5   6        172.47        159.95         1.97 o                         
   4   5   6        221.09        184.89         3.31 o                         
   5   5   6        237.34        212.85         4.57 o                         
   6   5   6         14.30         16.46         0.55 o                         
   7   5   6        150.25        127.35         3.46 o                         
   8   5   6         39.72         45.65         2.56 o                         
   9   5   6         14.95         17.58         3.09 o                         
  -3   6   6          2.52          1.54         0.80 o                         
  -2   6   6          0.41         -0.24         0.65 o                         
  -1   6   6         12.87         13.05         0.87 o                         
   0   6   6         51.73         47.41         1.30 o                         
   1   6   6        145.96        151.72         2.63 o                         
   2   6   6         68.59         83.83         1.52 o                         
   3   6   6        286.31        271.14         3.16 o                         
   4   6   6        126.20        133.42         3.20 o                         
   5   6   6         71.35         84.13         3.16 o                         
   6   6   6          1.36          0.05         0.75 o                         
   7   6   6         39.53         41.03         2.18 o                         
   8   6   6          8.28          9.02         1.20 o                         
   9   6   6         13.26         14.57         1.66 o                         
  -2   7   6          0.64          0.64         0.73 o                         
  -1   7   6          0.27         -0.25         0.56 o                         
   0   7   6          0.03          0.35         0.51 o                         
   1   7   6          2.72          2.63         0.51 o                         
   2   7   6          0.07         -0.47         0.47 o                         
   3   7   6          1.19          0.77         0.49 o                         
   4   7   6          3.18          1.96         1.09 o                         
   5   7   6         15.60         15.49         1.22 o                         
   6   7   6          3.75          4.57         0.97 o                         
   7   7   6         47.04         46.07         2.38 o                         
   8   7   6          2.09          4.56         1.89 o                         
   9   7   6          3.58          0.50         1.65 o                         
  -1   8   6          5.85          5.32         1.00 o                         
   0   8   6          4.07          5.06         0.76 o                         
   1   8   6         10.17         11.29         1.19 o                         
   2   8   6         45.11         49.42         3.03 o                         
   3   8   6         61.95         65.98         2.46 o                         
   4   8   6         22.78         24.47         1.72 o                         
   5   8   6          7.14          9.27         1.20 o                         
   6   8   6          1.96         -0.60         0.60 o                         
   7   8   6         12.87         15.18         1.34 o                         
   8   8   6          2.32          2.03         1.65 o                         
   9   8   6          4.16          6.49         3.78 o                         
   0   9   6          2.33          0.46         1.08 o                         
   1   9   6          3.70          3.42         1.21 o                         
   2   9   6          0.07          0.51         0.97 o                         
   3   9   6          1.48          1.60         0.94 o                         
   4   9   6         19.75         20.16         2.73 o                         
   5   9   6          0.92         -0.20         0.81 o                         
   6   9   6          0.93          1.49         1.08 o                         
   7   9   6          2.06          0.40         0.87 o                         
   8   9   6          0.21         -0.48         1.23 o                         
   3  10   6          0.58          1.14         1.69 o                         
   4  10   6          0.00         -1.20         1.40 o                         
   5  10   6          3.13          2.69         1.31 o                         
   6  10   6          6.09          9.32         1.61 o                         
   7  10   6          0.86         -0.15         1.01 o                         
  -5  -8   7          0.65          0.70         1.01 o                         
  -4  -8   7          0.84         -0.80         0.80 o                         
  -3  -8   7          1.31          1.25         0.74 o                         
  -2  -8   7          0.00          0.38         0.66 o                         
  -1  -8   7          3.45          1.31         0.78 o                         
  -6  -7   7          0.45          0.01         0.86 o                         
  -5  -7   7          0.08          0.05         0.62 o                         
  -4  -7   7          1.51          1.68         0.90 o                         
  -3  -7   7          0.23          0.01         0.63 o                         
  -2  -7   7          1.50          2.35         0.71 o                         
  -1  -7   7          4.22          3.05         0.74 o                         
   0  -7   7          0.14          0.10         0.73 o                         
   1  -7   7          1.05         -0.73         0.74 o                         
  -7  -6   7          0.00          0.87         0.88 o                         
  -6  -6   7          0.01          0.26         0.75 o                         
  -5  -6   7          0.02         -0.57         0.57 o                         
  -4  -6   7          2.51          1.88         0.68 o                         
  -3  -6   7          0.00         -0.47         0.47 o                         
  -2  -6   7          4.22          1.84         0.63 o                         
  -1  -6   7         68.21         72.41         2.09 o                         
   0  -6   7          4.17          5.91         0.78 o                         
   1  -6   7          2.98          0.84         0.71 o                         
   2  -6   7          2.09          2.73         0.89 o                         
   3  -6   7          0.42          0.92         0.87 o                         
  -7  -5   7          0.71          0.47         0.82 o                         
  -6  -5   7          5.27          5.27         1.01 o                         
  -5  -5   7          4.64          5.83         0.73 o                         
  -4  -5   7          7.35          9.61         0.85 o                         
  -3  -5   7          1.48          0.68         0.54 o                         
  -2  -5   7         76.09         81.21         1.93 o                         
  -1  -5   7          7.85         11.18         0.94 o                         
   0  -5   7          1.21          2.12         0.49 o                         
   1  -5   7          0.31         -0.53         0.53 o                         
   2  -5   7          1.34          2.87         0.74 o                         
   3  -5   7          5.07          3.52         0.83 o                         
   4  -5   7          0.66         -0.29         0.81 o                         
  -8  -4   7          0.00         -0.83         0.83 o                         
  -7  -4   7          0.24         -0.72         0.72 o                         
  -6  -4   7          1.30          1.94         0.68 o                         
  -5  -4   7          8.90          8.29         0.71 o                         
  -4  -4   7          1.13         -0.19         0.45 o                         
  -3  -4   7          1.51          0.46         0.46 o                         
  -2  -4   7          0.05          0.16         0.36 o                         
  -1  -4   7         36.80         37.14         1.00 o                         
   0  -4   7         54.49         45.48         1.15 o                         
   1  -4   7         35.13         33.34         1.05 o                         
   2  -4   7          3.38          4.02         0.57 o                         
   3  -4   7          1.23          0.47         0.57 o                         
   4  -4   7         16.85         14.96         1.27 o                         
   5  -4   7          0.26          0.23         0.79 o                         
  -8  -3   7          0.01         -0.43         0.87 o                         
  -7  -3   7          2.23          2.10         0.89 o                         
  -6  -3   7          8.44          8.40         0.84 o                         
  -5  -3   7          0.56         -0.10         0.44 o                         
  -4  -3   7         68.43         62.63         1.52 o                         
  -3  -3   7        103.94         98.18         2.14 o                         
  -2  -3   7        120.66        130.07         2.41 o                         
  -1  -3   7         50.40         43.60         1.17 o                         
   0  -3   7         67.86         61.71         1.43 o                         
   1  -3   7         52.01         58.68         1.29 o                         
   2  -3   7          5.56          8.09         0.64 o                         
   3  -3   7          4.34          4.35         0.66 o                         
   4  -3   7         42.43         44.43         1.61 o                         
   5  -3   7          1.10         -0.29         0.73 o                         
   6  -3   7          0.10          0.24         0.79 o                         
  -8  -2   7          3.88          5.06         1.56 o                         
  -7  -2   7          4.03          2.29         1.00 o                         
  -6  -2   7          0.07          0.08         0.58 o                         
  -5  -2   7          0.64          0.36         0.47 o                         
  -4  -2   7         35.85         28.75         1.48 o                         
  -3  -2   7          3.32          1.90         0.49 o                         
  -2  -2   7          6.13          6.68         0.56 o                         
  -1  -2   7         18.82         16.16         0.76 o                         
   0  -2   7         81.96         84.76         1.52 o                         
   1  -2   7         16.94         22.53         1.21 o                         
   2  -2   7         41.21         38.08         1.16 o                         
   3  -2   7          2.03          1.58         0.61 o                         
   4  -2   7         78.25         76.04         1.83 o                         
   5  -2   7          0.14         -0.39         0.62 o                         
   6  -2   7          0.54         -0.64         0.64 o                         
   7  -2   7         12.33         12.55         1.19 o                         
  -7  -1   7          2.35          2.94         0.84 o                         
  -6  -1   7          2.21          1.37         0.62 o                         
  -5  -1   7          0.12          0.01         0.46 o                         
  -4  -1   7         93.07         91.17         2.48 o                         
  -3  -1   7        222.19        225.09         3.96 o                         
  -2  -1   7          0.26          0.14         0.30 o                         
  -1  -1   7        131.88        136.13         2.52 o                         
   0  -1   7         43.30         39.16         1.05 o                         
   1  -1   7         23.14         20.17         0.68 o                         
   2  -1   7         68.56         74.68         1.39 o                         
   3  -1   7         21.41         20.12         0.89 o                         
   4  -1   7        120.63        115.45         2.24 o                         
   5  -1   7         12.82         12.77         0.94 o                         
   6  -1   7          1.24          1.49         0.69 o                         
   7  -1   7          1.84          0.90         0.72 o                         
  -7   0   7          2.85          3.65         0.96 o                         
  -6   0   7          0.08         -0.62         0.62 o                         
  -5   0   7          2.97          2.18         0.59 o                         
  -4   0   7         34.16         28.13         1.15 o                         
  -3   0   7          4.59          5.65         0.56 o                         
  -2   0   7          9.12         10.39         0.79 o                         
  -1   0   7        114.67        133.59         2.20 o                         
   0   0   7        334.15        349.73         4.98 o                         
   1   0   7        118.68        138.50         2.13 o                         
   2   0   7        507.94        515.67         6.43 o                         
   3   0   7         97.27         91.54         1.72 o                         
   4   0   7         12.60         12.20         0.67 o                         
   5   0   7         55.97         55.42         1.64 o                         
   6   0   7         21.81         21.05         1.26 o                         
   7   0   7         20.12         20.93         1.23 o                         
   8   0   7          5.17          6.44         1.11 o                         
  -7   1   7          0.00          0.57         0.96 o                         
  -6   1   7          0.97          1.98         0.77 o                         
  -5   1   7          7.04         10.30         0.97 o                         
  -4   1   7         33.15         31.60         1.76 o                         
  -3   1   7         90.90         90.26         1.72 o                         
  -2   1   7        721.53        706.57         9.15 o                         
  -1   1   7        950.47        982.64        13.78 o                         
   0   1   7         40.58         25.44         0.92 o                         
   1   1   7        216.29        210.12         2.68 o                         
   2   1   7       1376.18       1346.92        16.76 o                         
   3   1   7        313.33        279.38         3.65 o                         
   4   1   7         55.35         53.27         1.38 o                         
   5   1   7          1.97          1.59         0.51 o                         
   6   1   7         82.01         86.25         2.10 o                         
   7   1   7          7.69          8.58         0.95 o                         
   8   1   7          2.63          2.44         0.89 o                         
  -6   2   7          7.52          8.86         1.22 o                         
  -5   2   7         15.50         17.68         1.24 o                         
  -4   2   7          1.75          0.64         0.54 o                         
  -3   2   7         60.89         59.70         1.69 o                         
  -2   2   7        351.00        360.03         5.31 o                         
  -1   2   7        143.84        124.58         2.21 o                         
   0   2   7          0.92          1.04         0.31 o                         
   1   2   7        666.30        678.29         8.17 o                         
   2   2   7        203.94        188.33         2.45 o                         
   3   2   7        204.56        194.90         2.80 o                         
   4   2   7        350.61        352.13         4.77 o                         
   5   2   7         31.79         32.02         1.13 o                         
   6   2   7          6.16          5.51         0.65 o                         
   7   2   7          2.73          2.03         0.60 o                         
   8   2   7          6.31          7.11         1.14 o                         
   9   2   7          1.05         -0.71         0.71 o                         
  -6   3   7          0.15         -0.74         0.93 o                         
  -5   3   7          0.04          0.45         0.81 o                         
  -4   3   7          1.77          0.58         0.69 o                         
  -3   3   7        108.28        104.59         2.29 o                         
  -2   3   7          1.11          2.56         0.42 o                         
  -1   3   7         30.71         30.20         1.08 o                         
   0   3   7        246.39        243.27         3.98 o                         
   1   3   7         29.93         26.25         0.85 o                         
   2   3   7         37.60         42.65         1.07 o                         
   3   3   7        623.71        597.98         6.95 o                         
   4   3   7        364.83        356.68         4.77 o                         
   5   3   7         95.65         92.27         1.66 o                         
   6   3   7         12.76         12.72         0.77 o                         
   7   3   7         84.18         82.72         2.64 o                         
   8   3   7         18.87         20.68         1.20 o                         
   9   3   7          6.62          8.50         1.09 o                         
  -5   4   7          0.07          0.65         0.94 o                         
  -4   4   7          1.93          1.58         0.74 o                         
  -3   4   7          6.91          6.52         0.90 o                         
  -2   4   7          4.09          4.44         0.78 o                         
  -1   4   7         56.97         55.58         1.40 o                         
   0   4   7        124.83        112.13         2.12 o                         
   1   4   7        128.03        149.37         2.33 o                         
   2   4   7          0.03          0.02         0.21 o                         
   3   4   7        373.30        376.28         4.10 o                         
   4   4   7         26.82         37.14         0.71 o                         
   5   4   7         46.33         45.51         0.91 o                         
   6   4   7          0.50         -0.30         0.30 o                         
   7   4   7         22.93         23.71         1.11 o                         
   8   4   7          7.65          6.77         0.82 o                         
   9   4   7          4.45          4.87         1.90 o                         
  -4   5   7          0.76         -0.28         0.81 o                         
  -3   5   7         19.34         20.68         1.36 o                         
  -2   5   7          0.06         -0.61         0.61 o                         
  -1   5   7          0.01          0.84         0.59 o                         
   0   5   7         21.82         16.52         1.00 o                         
   1   5   7          0.70          0.93         0.36 o                         
   2   5   7          7.79          5.54         0.38 o                         
   3   5   7         81.84         70.01         1.10 o                         
   4   5   7         11.16         10.48         0.36 o                         
   5   5   7         21.17         23.52         0.60 o                         
   6   5   7          9.42          7.61         0.47 o                         
   7   5   7         43.14         46.83         3.86 o                         
   8   5   7          3.28          4.45         1.17 o                         
   9   5   7          1.14          1.21         1.13 o                         
  -3   6   7          1.05          1.88         0.89 o                         
  -2   6   7         16.02         13.70         1.68 o                         
  -1   6   7         31.20         34.73         1.48 o                         
   0   6   7         24.54         27.95         1.29 o                         
   1   6   7         20.96         24.54         1.10 o                         
   2   6   7         70.74         67.45         1.56 o                         
   3   6   7         47.70         53.27         1.03 o                         
   4   6   7         46.69         49.28         1.31 o                         
   5   6   7         88.87         77.13         2.61 o                         
   6   6   7          9.54          6.38         0.58 o                         
   7   6   7         11.91         14.16         1.09 o                         
   8   6   7         18.82         15.32         3.42 o                         
   9   6   7          5.99          8.18         1.35 o                         
  -2   7   7          0.23         -0.44         0.75 o                         
  -1   7   7          0.79         -0.63         0.82 o                         
   0   7   7          8.92          9.49         0.85 o                         
   1   7   7         45.93         41.32         1.95 o                         
   2   7   7         46.04         44.43         1.31 o                         
   3   7   7         48.25         50.09         2.06 o                         
   4   7   7        186.54        174.22         3.49 o                         
   5   7   7         41.03         38.12         1.99 o                         
   6   7   7          4.18          4.73         0.97 o                         
   7   7   7          4.47          5.97         1.18 o                         
   8   7   7          3.69         -1.17         1.17 o                         
   9   7   7         15.69         18.38         3.78 o                         
  -1   8   7          3.18          5.99         0.88 o                         
   0   8   7          4.09          3.21         0.77 o                         
   1   8   7         12.62         10.55         0.96 o                         
   2   8   7          0.03         -0.67         0.68 o                         
   3   8   7          0.15          1.13         0.70 o                         
   4   8   7          1.19          1.69         0.63 o                         
   5   8   7         12.41         14.85         1.29 o                         
   6   8   7         20.08         24.36         1.51 o                         
   7   8   7          4.43          5.78         1.54 o                         
   8   8   7          0.00          2.56         1.57 o                         
   9   8   7          0.72          0.20         1.71 o                         
   1   9   7          0.01         -0.92         1.32 o                         
   2   9   7          0.48          0.85         1.51 o                         
   3   9   7          8.85          8.77         1.12 o                         
   4   9   7         15.03         12.64         2.15 o                         
   5   9   7          2.03          1.49         1.05 o                         
   6   9   7         25.97         26.32         1.66 o                         
   7   9   7         10.75          9.78         1.32 o                         
   8   9   7          0.86          0.79         1.50 o                         
   3  10   7          7.39          9.66         1.99 o                         
   4  10   7          0.47         -0.42         1.37 o                         
   5  10   7          0.24         -0.68         1.19 o                         
   6  10   7          0.91         -0.13         1.10 o                         
  -3  -8   8          0.02         -0.12         0.80 o                         
  -6  -7   8          0.42          0.02         0.92 o                         
  -5  -7   8          0.06         -0.64         0.64 o                         
  -4  -7   8          0.02         -0.40         0.73 o                         
  -3  -7   8          0.13         -0.66         0.66 o                         
  -2  -7   8          5.86         10.34         1.02 o                         
  -1  -7   8          0.03         -0.61         0.74 o                         
   0  -7   8          0.70          0.55         0.89 o                         
   1  -7   8          0.05         -0.60         0.81 o                         
  -6  -6   8          0.76          0.76         0.87 o                         
  -5  -6   8          0.75          0.10         0.86 o                         
  -4  -6   8          0.01          0.61         0.71 o                         
  -3  -6   8          2.57          0.80         0.67 o                         
  -2  -6   8          0.55          1.08         0.74 o                         
  -1  -6   8          2.69          4.31         0.87 o                         
   0  -6   8          2.33          1.79         0.77 o                         
   1  -6   8          3.22          3.16         0.78 o                         
   2  -6   8          0.74          1.60         0.78 o                         
  -7  -5   8          2.69          2.38         1.10 o                         
  -6  -5   8          0.46         -0.25         0.72 o                         
  -5  -5   8          0.89         -0.55         0.55 o                         
  -4  -5   8         22.72         20.70         1.29 o                         
  -3  -5   8         15.42         19.51         1.46 o                         
  -2  -5   8          3.51          4.67         0.69 o                         
  -1  -5   8          3.34          2.62         0.72 o                         
   0  -5   8          0.21          0.54         0.62 o                         
   1  -5   8          3.91          5.70         0.80 o                         
   2  -5   8          0.02         -0.60         0.60 o                         
   3  -5   8          0.86          1.86         0.77 o                         
   4  -5   8          1.75          2.04         0.94 o                         
  -7  -4   8          0.02         -0.76         0.76 o                         
  -6  -4   8          1.15          0.61         0.64 o                         
  -5  -4   8          0.38          0.30         0.52 o                         
  -4  -4   8          3.65          3.38         0.61 o                         
  -3  -4   8          6.04          7.99         0.75 o                         
  -2  -4   8          0.03         -0.38         0.38 o                         
  -1  -4   8         14.15         12.32         0.77 o                         
   0  -4   8         13.93         16.13         0.71 o                         
   1  -4   8         24.00         29.08         1.31 o                         
   2  -4   8         10.17          6.39         0.76 o                         
   3  -4   8          9.59         11.71         1.01 o                         
   4  -4   8          7.66          9.96         1.13 o                         
   5  -4   8          1.80          0.08         0.85 o                         
  -7  -3   8          2.24          4.52         1.06 o                         
  -6  -3   8          0.02         -0.54         0.54 o                         
  -5  -3   8          4.13          3.35         0.68 o                         
  -4  -3   8         52.96         59.38         1.71 o                         
  -3  -3   8         61.06         71.77         2.60 o                         
  -2  -3   8         10.56          8.39         0.69 o                         
  -1  -3   8         22.67         25.87         1.50 o                         
   0  -3   8         19.34         21.54         0.98 o                         
   1  -3   8         17.05         18.15         0.82 o                         
   2  -3   8         33.94         32.07         1.10 o                         
   3  -3   8          1.06          1.23         0.55 o                         
   4  -3   8          8.46          7.97         0.94 o                         
   5  -3   8         11.56         10.55         1.18 o                         
   6  -3   8          0.00         -0.34         0.87 o                         
  -7  -2   8          0.58          0.13         0.72 o                         
  -6  -2   8          0.42         -0.55         0.58 o                         
  -5  -2   8          0.95          0.13         0.52 o                         
  -4  -2   8          8.71          7.43         0.82 o                         
  -3  -2   8         13.52         14.19         0.91 o                         
  -2  -2   8         26.71         30.26         1.52 o                         
  -1  -2   8         97.28        102.39         2.03 o                         
   0  -2   8         29.02         28.30         1.04 o                         
   1  -2   8         29.78         30.65         1.02 o                         
   2  -2   8        271.45        270.28         3.84 o                         
   3  -2   8         52.58         55.13         1.79 o                         
   4  -2   8          2.87          1.52         0.59 o                         
   5  -2   8         52.29         56.55         2.71 o                         
   6  -2   8          4.57          3.94         0.92 o                         
  -7  -1   8          0.49          0.11         0.73 o                         
  -6  -1   8         10.66         17.31         1.29 o                         
  -5  -1   8         21.21         24.05         1.20 o                         
  -4  -1   8          3.21          2.18         0.58 o                         
  -3  -1   8          0.43         -0.46         0.46 o                         
  -2  -1   8        473.26        446.22         6.02 o                         
  -1  -1   8        293.11        281.25         4.65 o                         
   0  -1   8         17.54         16.00         0.78 o                         
   1  -1   8        104.59         91.46         1.56 o                         
   2  -1   8        447.96        414.86         5.42 o                         
   3  -1   8         35.78         36.53         1.37 o                         
   4  -1   8          0.40         -0.46         0.46 o                         
   5  -1   8          4.76          2.02         0.82 o                         
   6  -1   8          8.83          8.74         1.01 o                         
   7  -1   8          1.23          0.89         0.88 o                         
  -7   0   8          1.17          0.40         0.90 o                         
  -6   0   8          9.61         13.43         1.13 o                         
  -5   0   8          1.02          0.45         0.58 o                         
  -4   0   8          0.04         -0.41         0.41 o                         
  -3   0   8         10.18         12.17         0.99 o                         
  -2   0   8         68.73         59.95         1.22 o                         
  -1   0   8        146.43        146.77         2.48 o                         
   0   0   8          4.96          4.98         0.43 o                         
   1   0   8        283.18        270.97         3.64 o                         
   2   0   8          6.54          7.14         0.55 o                         
   3   0   8         99.96        108.32         1.81 o                         
   4   0   8        211.16        220.09         3.58 o                         
   5   0   8         76.65         77.70         2.13 o                         
   6   0   8          1.05         -0.10         0.60 o                         
   7   0   8          6.40          5.51         0.90 o                         
   8   0   8          1.88          1.85         0.89 o                         
  -6   1   8          1.52          1.86         0.88 o                         
  -5   1   8          0.13          0.64         0.67 o                         
  -4   1   8         21.85         21.85         1.13 o                         
  -3   1   8         44.99         35.20         1.18 o                         
  -2   1   8          4.11          5.20         0.53 o                         
  -1   1   8        118.00        120.48         1.91 o                         
   0   1   8        134.50        121.60         1.96 o                         
   1   1   8          8.47          6.01         0.40 o                         
   2   1   8        143.59        168.32         2.72 o                         
   3   1   8        445.66        427.82         5.42 o                         
   4   1   8        170.85        166.14         2.75 o                         
   5   1   8         11.41         10.34         0.82 o                         
   6   1   8          0.12         -0.55         0.55 o                         
   7   1   8         11.65         12.42         1.14 o                         
   8   1   8          0.09         -0.44         0.71 o                         
  -6   2   8          0.01         -0.88         0.88 o                         
  -5   2   8          4.25          5.76         1.13 o                         
  -4   2   8          0.76          0.07         0.58 o                         
  -3   2   8          0.22         -0.28         0.52 o                         
  -2   2   8        126.22        130.03         2.23 o                         
  -1   2   8         12.23          6.83         0.51 o                         
   0   2   8         12.07          8.83         0.69 o                         
   1   2   8          9.19         14.92         0.52 o                         
   2   2   8         63.05         62.58         1.09 o                         
   3   2   8         39.77         41.11         1.01 o                         
   4   2   8          8.14          4.88         0.41 o                         
   5   2   8          0.11          0.43         0.41 o                         
   6   2   8         16.96         14.53         0.93 o                         
   7   2   8          2.70          3.19         0.77 o                         
   8   2   8          5.95          3.44         0.88 o                         
   9   2   8          1.97          0.74         0.96 o                         
  -5   3   8          0.77          2.74         1.02 o                         
  -4   3   8         11.20         13.57         1.31 o                         
  -3   3   8          2.81          1.00         0.56 o                         
  -2   3   8          0.35          0.77         0.37 o                         
  -1   3   8         53.34         49.16         1.28 o                         
   0   3   8         97.95         86.81         1.98 o                         
   1   3   8         31.67         34.46         0.96 o                         
   2   3   8         99.88        103.36         1.71 o                         
   3   3   8        315.49        294.17         4.06 o                         
   4   3   8          3.50          4.25         0.48 o                         
   5   3   8          9.57          8.06         0.56 o                         
   6   3   8          0.55          0.88         0.44 o                         
   7   3   8          6.13          6.83         1.09 o                         
   8   3   8          0.02         -0.44         0.66 o                         
   9   3   8          0.00         -0.29         0.91 o                         
  -5   4   8          2.89          2.00         1.24 o                         
  -4   4   8          1.67          2.76         0.85 o                         
  -3   4   8          3.95          3.35         0.99 o                         
  -2   4   8        101.14         96.12         2.82 o                         
  -1   4   8         37.60         39.20         1.26 o                         
   0   4   8         55.88         63.38         1.76 o                         
   1   4   8         79.55         70.90         1.52 o                         
   2   4   8         49.05         42.07         0.93 o                         
   3   4   8          1.62          1.52         0.30 o                         
   4   4   8         64.72         55.48         1.16 o                         
   5   4   8        165.04        137.32         2.68 o                         
   6   4   8        114.66        113.15         2.18 o                         
   7   4   8          0.30         -0.16         0.55 o                         
   8   4   8         58.46         53.79         2.42 o                         
   9   4   8          9.69         12.48         2.21 o                         
  -4   5   8          0.01         -0.56         0.79 o                         
  -3   5   8          3.18          2.83         0.84 o                         
  -2   5   8          5.72          5.32         0.78 o                         
  -1   5   8          0.15          0.37         0.59 o                         
   0   5   8         68.48         60.85         1.79 o                         
   1   5   8        199.10        189.72         3.64 o                         
   2   5   8        329.86        324.11         4.01 o                         
   3   5   8        244.88        246.09         2.73 o                         
   4   5   8        611.12        571.51         7.42 o                         
   5   5   8        263.41        257.13         4.47 o                         
   6   5   8         64.03         70.46         1.76 o                         
   7   5   8          0.06         -0.67         0.89 o                         
   8   5   8         19.48         17.82         1.83 o                         
   9   5   8         11.23         17.73         2.43 o                         
  -3   6   8          1.08          0.50         0.82 o                         
  -2   6   8         22.76         25.68         1.52 o                         
  -1   6   8          4.28          4.97         0.79 o                         
   0   6   8         23.74         22.09         1.41 o                         
   1   6   8         83.33         86.80         2.15 o                         
   2   6   8         65.31         66.97         1.69 o                         
   3   6   8          2.31          1.93         0.38 o                         
   4   6   8         20.16         24.14         1.16 o                         
   5   6   8         52.91         58.94         1.80 o                         
   6   6   8         14.29         17.55         1.16 o                         
   7   6   8          3.62          2.94         0.74 o                         
   8   6   8          8.09          4.21         0.95 o                         
   9   6   8          1.11          1.88         1.76 o                         
  -2   7   8          0.48         -0.31         0.79 o                         
  -1   7   8          0.39          0.69         0.74 o                         
   0   7   8          3.40          3.21         0.71 o                         
   1   7   8          1.17          1.33         0.66 o                         
   2   7   8          1.05          1.48         0.49 o                         
   3   7   8         44.10         57.35         3.60 o                         
   4   7   8         79.56         74.74         2.10 o                         
   5   7   8          0.03         -0.28         0.84 o                         
   6   7   8         45.00         42.22         2.35 o                         
   7   7   8         37.65         38.64         2.39 o                         
   8   7   8          6.83          6.72         1.96 o                         
   9   7   8          0.60         -0.13         1.65 o                         
  -1   8   8          0.02         -0.65         0.75 o                         
   0   8   8          3.38          3.26         0.79 o                         
   1   8   8          2.29          0.00         0.86 o                         
   2   8   8          0.57          0.05         0.72 o                         
   3   8   8         28.29         26.61         2.08 o                         
   4   8   8          1.13          2.40         1.44 o                         
   5   8   8          0.02         -0.27         0.74 o                         
   6   8   8          6.06          4.80         1.11 o                         
   7   8   8         17.48         18.60         1.68 o                         
   8   8   8          4.76         10.57         3.00 o                         
   1   9   8          1.05          2.38         1.45 o                         
   2   9   8          0.09         -0.69         1.18 o                         
   3   9   8         21.32         23.79         1.61 o                         
   4   9   8          0.66          2.02         1.35 o                         
   5   9   8          0.90          0.85         1.11 o                         
   6   9   8          5.65          8.49         2.63 o                         
   7   9   8          1.83          2.75         1.03 o                         
   8   9   8          0.77         -0.41         1.27 o                         
   4  10   8          1.07         -0.43         1.37 o                         
   5  10   8          5.86          8.22         2.09 o                         
   6  10   8          4.29          3.94         1.50 o                         
  -5  -7   9          0.11         -0.68         0.91 o                         
  -4  -7   9          3.25          3.05         1.00 o                         
  -3  -7   9          0.13         -0.84         0.84 o                         
  -2  -7   9          0.10          0.19         0.89 o                         
  -1  -7   9          0.37         -0.28         0.80 o                         
   0  -7   9          2.55          2.58         1.43 o                         
  -6  -6   9          0.37         -0.04         0.86 o                         
  -5  -6   9          0.78         -0.49         0.71 o                         
  -4  -6   9          0.04          0.49         0.71 o                         
  -3  -6   9          0.05          0.44         0.74 o                         
  -2  -6   9          3.92          2.50         0.72 o                         
  -1  -6   9          6.03          2.61         0.79 o                         
   0  -6   9          0.53          1.96         0.86 o                         
   1  -6   9          2.08          3.42         0.87 o                         
   2  -6   9          1.45          0.87         0.84 o                         
  -6  -5   9          0.29         -0.11         0.81 o                         
  -5  -5   9          2.37          1.34         0.74 o                         
  -4  -5   9          5.72          6.53         0.94 o                         
  -3  -5   9          1.55          3.27         0.73 o                         
  -2  -5   9          0.01          0.41         0.60 o                         
  -1  -5   9          1.41          2.70         0.76 o                         
   0  -5   9          0.45          1.31         0.69 o                         
   1  -5   9          4.49          2.69         0.76 o                         
   2  -5   9          0.13         -0.75         0.75 o                         
   3  -5   9          0.25          0.75         0.85 o                         
  -7  -4   9          0.11          1.16         0.86 o                         
  -6  -4   9          0.05          1.38         0.82 o                         
  -5  -4   9          4.67          3.75         0.76 o                         
  -4  -4   9          0.55         -0.49         0.50 o                         
  -3  -4   9         35.39         36.93         1.46 o                         
  -2  -4   9         38.24         37.98         2.31 o                         
  -1  -4   9         12.61         13.43         0.83 o                         
   0  -4   9          0.09         -0.51         0.51 o                         
   1  -4   9          0.63          0.64         0.63 o                         
   2  -4   9         29.94         38.18         1.62 o                         
   3  -4   9          0.52          1.52         0.74 o                         
   4  -4   9          2.13          2.66         0.90 o                         
  -7  -3   9          2.97          5.19         1.18 o                         
  -6  -3   9         11.85         13.67         1.15 o                         
  -5  -3   9          5.21          7.39         1.01 o                         
  -4  -3   9          3.03          2.82         0.62 o                         
  -3  -3   9         16.04         12.76         1.17 o                         
  -2  -3   9         52.83         52.38         2.01 o                         
  -1  -3   9         21.44         26.30         1.16 o                         
   0  -3   9          0.12         -0.55         0.55 o                         
   1  -3   9          0.15         -0.25         0.42 o                         
   2  -3   9          7.12          7.75         0.67 o                         
   3  -3   9         16.41         14.32         0.91 o                         
   4  -3   9          1.00          0.47         0.69 o                         
   5  -3   9          3.81          2.32         0.88 o                         
  -7  -2   9          1.72          3.80         0.95 o                         
  -6  -2   9          0.52          0.30         0.69 o                         
  -5  -2   9          0.58          0.74         0.65 o                         
  -4  -2   9          0.04         -0.49         0.49 o                         
  -3  -2   9         11.09         11.66         0.86 o                         
  -2  -2   9          9.33          7.14         0.69 o                         
  -1  -2   9        103.08        101.36         2.26 o                         
   0  -2   9         52.73         46.09         1.37 o                         
   1  -2   9          4.31          2.36         0.44 o                         
   2  -2   9          9.15          6.69         0.65 o                         
   3  -2   9         58.42         59.10         1.52 o                         
   4  -2   9         34.02         35.47         1.53 o                         
   5  -2   9         28.31         29.41         1.60 o                         
   6  -2   9          0.06         -0.63         0.72 o                         
  -7  -1   9          2.51          3.41         1.01 o                         
  -6  -1   9          2.81          1.43         0.74 o                         
  -5  -1   9          4.19          4.39         0.73 o                         
  -4  -1   9         23.16         27.49         1.38 o                         
  -3  -1   9          0.07         -0.48         0.48 o                         
  -2  -1   9         39.71         35.75         1.17 o                         
  -1  -1   9        140.72        136.86         2.50 o                         
   0  -1   9         12.09          9.41         0.67 o                         
   1  -1   9         32.25         35.08         1.71 o                         
   2  -1   9        128.58        138.40         2.40 o                         
   3  -1   9         22.63         22.59         0.91 o                         
   4  -1   9         17.54         18.17         1.45 o                         
   5  -1   9          2.74          3.71         0.76 o                         
   6  -1   9          1.33         -0.52         0.69 o                         
   7  -1   9          0.08         -0.37         0.76 o                         
  -6   0   9          1.29          1.71         0.90 o                         
  -5   0   9          1.97          2.09         0.74 o                         
  -4   0   9          0.76          1.27         0.59 o                         
  -3   0   9         23.11         28.39         1.78 o                         
  -2   0   9        282.06        250.92         3.82 o                         
  -1   0   9         66.83         72.24         1.55 o                         
   0   0   9         90.66        100.95         2.10 o                         
   1   0   9          1.25          0.44         0.33 o                         
   2   0   9          0.09          0.08         0.34 o                         
   3   0   9         17.91         17.35         0.77 o                         
   4   0   9          6.03          5.88         0.59 o                         
   5   0   9          0.66          0.29         0.62 o                         
   6   0   9         12.51         12.55         1.06 o                         
   7   0   9          8.45         10.51         1.10 o                         
   8   0   9          2.11          0.92         1.06 o                         
  -6   1   9          0.18         -0.02         0.87 o                         
  -5   1   9          8.15         10.74         1.13 o                         
  -4   1   9         26.99         33.41         1.44 o                         
  -3   1   9          7.16          4.29         0.56 o                         
  -2   1   9         37.44         36.19         1.42 o                         
  -1   1   9        190.44        189.77         2.92 o                         
   0   1   9         61.08         50.75         1.13 o                         
   1   1   9          2.99          2.69         0.37 o                         
   2   1   9        118.73        120.10         2.03 o                         
   3   1   9        169.58        162.31         2.68 o                         
   4   1   9          0.11         -0.13         0.45 o                         
   5   1   9         12.64         12.14         0.97 o                         
   6   1   9          0.29         -0.11         0.64 o                         
   7   1   9          0.42          0.39         0.77 o                         
   8   1   9          0.38          1.48         0.91 o                         
  -6   2   9          1.75          2.12         1.23 o                         
  -5   2   9          4.84          6.36         1.24 o                         
  -4   2   9          2.86          1.55         1.33 o                         
  -3   2   9          3.18          2.98         0.71 o                         
  -2   2   9        174.41        156.25         2.62 o                         
  -1   2   9          1.68          1.85         0.41 o                         
   0   2   9         67.06         58.61         1.15 o                         
   1   2   9        291.76        282.80         3.99 o                         
   2   2   9         59.11         56.86         1.31 o                         
   3   2   9          1.49          0.71         0.37 o                         
   4   2   9        144.48        135.59         2.39 o                         
   5   2   9        138.25        131.58         2.93 o                         
   6   2   9         96.67         99.64         2.29 o                         
   7   2   9          4.33          4.11         0.84 o                         
   8   2   9         40.01         44.59         2.05 o                         
  -5   3   9          0.08         -0.72         1.05 o                         
  -4   3   9          0.41          0.86         0.99 o                         
  -3   3   9         15.24         16.53         1.56 o                         
  -2   3   9         45.17         41.41         1.77 o                         
  -1   3   9          5.86          2.97         0.51 o                         
   0   3   9        301.11        282.63         5.05 o                         
   1   3   9        458.82        456.15         6.53 o                         
   2   3   9        383.55        375.20         5.53 o                         
   3   3   9        182.89        170.92         2.65 o                         
   4   3   9        649.32        637.17         8.36 o                         
   5   3   9        269.53        261.55         4.35 o                         
   6   3   9         91.29         91.32         2.04 o                         
   7   3   9          0.10         -0.50         0.50 o                         
   8   3   9         20.38         20.72         1.36 o                         
   9   3   9          6.65          7.30         1.44 o                         
  -4   4   9          4.27          2.63         0.88 o                         
  -3   4   9          5.66          6.18         1.17 o                         
  -2   4   9         36.53         42.33         1.91 o                         
  -1   4   9          0.01         -0.51         0.51 o                         
   0   4   9         57.49         63.83         1.47 o                         
   1   4   9        111.06        111.90         2.28 o                         
   2   4   9        173.64        164.55         2.55 o                         
   3   4   9          0.66          0.63         0.30 o                         
   4   4   9          6.76          8.12         0.57 o                         
   5   4   9        142.58        141.02         2.81 o                         
   6   4   9         12.05         13.50         0.83 o                         
   7   4   9          0.34          0.28         0.43 o                         
   8   4   9         13.83         14.81         1.86 o                         
   9   4   9          0.31         -1.19         1.80 o                         
  -4   5   9          0.01         -0.22         0.89 o                         
  -3   5   9          0.04         -0.52         0.67 o                         
  -2   5   9          0.82         -0.73         0.73 o                         
  -1   5   9         10.98         11.00         1.23 o                         
   0   5   9         15.13         17.88         1.14 o                         
   1   5   9          5.16          5.17         0.63 o                         
   2   5   9         22.53         25.10         0.97 o                         
   3   5   9         60.10         59.93         1.48 o                         
   4   5   9         53.57         53.38         1.32 o                         
   5   5   9          0.00          0.03         0.30 o                         
   6   5   9         15.91         15.33         1.12 o                         
   7   5   9         33.81         38.24         2.46 o                         
   8   5   9         12.10         18.20         2.48 o                         
   9   5   9          0.16          1.43         1.21 o                         
  -3   6   9          0.14         -0.46         0.80 o                         
  -2   6   9          0.24          0.50         0.76 o                         
  -1   6   9          0.18         -0.32         0.78 o                         
   0   6   9          3.12          3.77         0.82 o                         
   1   6   9          0.91          1.25         0.71 o                         
   2   6   9          2.68          2.15         0.56 o                         
   3   6   9          3.36          5.50         0.82 o                         
   4   6   9          8.83          5.75         0.71 o                         
   5   6   9         22.49         20.20         1.17 o                         
   6   6   9          4.23          6.88         0.85 o                         
   7   6   9         17.70         17.57         1.53 o                         
   8   6   9          0.94         -0.04         0.83 o                         
   9   6   9          0.47          0.31         1.24 o                         
  -2   7   9          0.21         -0.22         0.83 o                         
  -1   7   9          0.03         -0.28         0.70 o                         
   0   7   9          3.86          3.21         0.70 o                         
   1   7   9          5.99          6.74         0.79 o                         
   2   7   9         10.07          6.51         0.91 o                         
   3   7   9         16.24         20.14         1.67 o                         
   4   7   9          1.73          1.77         0.61 o                         
   5   7   9          0.34         -0.63         0.63 o                         
   6   7   9          7.62         10.71         1.43 o                         
   7   7   9         11.51         12.56         1.79 o                         
   8   7   9          0.29         -0.78         1.42 o                         
   9   7   9          8.83         13.01         2.67 o                         
   0   8   9          0.45          1.09         0.94 o                         
   1   8   9          0.14          0.46         0.92 o                         
   2   8   9          1.65          2.22         1.22 o                         
   3   8   9          5.61          8.43         1.31 o                         
   4   8   9          1.99          0.61         0.72 o                         
   5   8   9          0.47          0.00         1.57 o                         
   6   8   9         14.33         17.04         1.90 o                         
   7   8   9         29.09         28.23         2.05 o                         
   8   8   9          9.47         11.17         3.26 o                         
   2   9   9          0.84          0.70         0.96 o                         
   3   9   9         16.92         14.89         1.57 o                         
   4   9   9         20.67         18.21         2.16 o                         
   5   9   9          1.78          4.00         1.68 o                         
   6   9   9          4.18          5.23         1.53 o                         
   7   9   9          5.73          6.13         1.30 o                         
  -2  -7  10          0.00         -0.70         0.95 o                         
  -5  -6  10          0.51          1.47         0.86 o                         
  -4  -6  10          0.82          0.95         0.80 o                         
  -3  -6  10          8.80          6.92         1.12 o                         
  -2  -6  10          7.51          9.21         1.10 o                         
  -1  -6  10          1.03          4.08         0.95 o                         
   0  -6  10          1.11          0.61         0.84 o                         
   1  -6  10          0.01          0.38         0.88 o                         
  -6  -5  10          1.43          2.50         1.07 o                         
  -5  -5  10          0.00         -0.62         0.66 o                         
  -4  -5  10          0.06         -0.05         0.64 o                         
  -3  -5  10          4.49          3.74         0.83 o                         
  -2  -5  10          4.04          4.92         0.81 o                         
  -1  -5  10          0.17          0.49         0.70 o                         
   0  -5  10          1.09         -0.34         0.71 o                         
   1  -5  10          2.92          0.93         0.79 o                         
   2  -5  10          0.91          1.74         0.78 o                         
   3  -5  10          3.39          3.00         0.87 o                         
  -6  -4  10          0.15          0.38         0.85 o                         
  -5  -4  10          0.35         -0.24         0.70 o                         
  -4  -4  10          0.49         -0.45         0.59 o                         
  -3  -4  10          6.87          5.27         0.75 o                         
  -2  -4  10         19.76         25.53         1.36 o                         
  -1  -4  10         33.20         23.28         1.73 o                         
   0  -4  10         29.99         32.05         1.58 o                         
   1  -4  10          0.00         -0.65         0.65 o                         
   2  -4  10          0.45         -0.60         0.60 o                         
   3  -4  10         11.70         12.21         1.09 o                         
   4  -4  10          3.40          4.52         0.98 o                         
  -6  -3  10          0.10         -0.22         0.68 o                         
  -5  -3  10          2.83          2.25         0.85 o                         
  -4  -3  10          1.96          1.23         0.62 o                         
  -3  -3  10          1.80          1.23         0.55 o                         
  -2  -3  10          7.54          6.59         0.75 o                         
  -1  -3  10         29.66         33.57         1.34 o                         
   0  -3  10          1.71          1.76         0.54 o                         
   1  -3  10          8.96         10.08         0.89 o                         
   2  -3  10         27.18         24.81         1.10 o                         
   3  -3  10          0.29          0.83         0.54 o                         
   4  -3  10          0.08         -0.40         0.69 o                         
   5  -3  10          2.08          3.70         1.00 o                         
  -6  -2  10          0.06         -0.26         0.68 o                         
  -5  -2  10          0.84          3.20         0.88 o                         
  -4  -2  10          4.76          5.65         0.86 o                         
  -3  -2  10          6.93          6.59         0.73 o                         
  -2  -2  10         98.18        107.01         3.00 o                         
  -1  -2  10         89.72        101.51         3.30 o                         
   0  -2  10         57.93         66.96         1.69 o                         
   1  -2  10          0.03         -0.42         0.42 o                         
   2  -2  10          1.34          0.27         0.47 o                         
   3  -2  10         22.16         22.70         1.04 o                         
   4  -2  10          0.02          0.00         0.57 o                         
   5  -2  10          0.17         -0.38         0.69 o                         
   6  -2  10          0.85          1.08         0.90 o                         
  -6  -1  10          0.29         -0.75         0.75 o                         
  -5  -1  10          9.67         14.05         1.45 o                         
  -4  -1  10         11.83         12.86         1.09 o                         
  -3  -1  10          4.19          4.05         0.73 o                         
  -2  -1  10         18.48         24.86         1.02 o                         
  -1  -1  10         70.23         67.33         1.82 o                         
   0  -1  10         22.95         21.24         1.02 o                         
   1  -1  10          1.74          1.80         0.43 o                         
   2  -1  10         53.30         49.93         1.80 o                         
   3  -1  10         23.11         25.74         1.03 o                         
   4  -1  10          0.03          0.32         0.44 o                         
   5  -1  10         15.91         15.59         1.23 o                         
   6  -1  10          1.15          0.38         0.81 o                         
   7  -1  10          0.27         -0.49         0.83 o                         
  -6   0  10          0.48         -0.76         0.76 o                         
  -5   0  10          1.49         -0.41         0.68 o                         
  -4   0  10          1.27          1.81         0.62 o                         
  -3   0  10         19.01         18.71         1.01 o                         
  -2   0  10         74.56         68.27         1.66 o                         
  -1   0  10          1.88          0.68         0.41 o                         
   0   0  10         88.04         99.11         2.17 o                         
   1   0  10        232.94        223.54         3.64 o                         
   2   0  10         30.33         27.42         1.21 o                         
   3   0  10         15.19         17.04         0.84 o                         
   4   0  10        164.16        166.70         2.70 o                         
   5   0  10         39.66         44.45         1.75 o                         
   6   0  10         17.32         18.84         1.27 o                         
   7   0  10          1.22          0.55         0.95 o                         
  -6   1  10          0.04         -1.18         1.18 o                         
  -5   1  10          0.00          0.18         0.72 o                         
  -4   1  10         10.29         13.99         1.06 o                         
  -3   1  10         33.22         30.76         1.38 o                         
  -2   1  10         19.64         22.41         0.93 o                         
  -1   1  10         82.59         88.03         1.64 o                         
   0   1  10        313.71        290.77         4.48 o                         
   1   1  10        303.51        301.18         4.60 o                         
   2   1  10        117.54        111.93         2.01 o                         
   3   1  10          6.64          6.19         0.55 o                         
   4   1  10        177.89        178.26         3.14 o                         
   5   1  10         56.52         58.75         1.92 o                         
   6   1  10         36.57         38.76         1.79 o                         
   7   1  10          2.14          0.49         0.84 o                         
   8   1  10          2.60          1.49         1.23 o                         
  -5   2  10          1.70          1.73         1.10 o                         
  -4   2  10          7.33          6.29         0.98 o                         
  -3   2  10          0.10          0.02         0.59 o                         
  -2   2  10         18.51         16.74         0.99 o                         
  -1   2  10          1.67          1.90         0.45 o                         
   0   2  10         33.13         29.29         1.11 o                         
   1   2  10         39.05         40.39         1.06 o                         
   2   2  10         88.11         89.38         1.69 o                         
   3   2  10         51.36         60.55         1.42 o                         
   4   2  10         28.83         27.62         1.12 o                         
   5   2  10        170.91        178.97         3.67 o                         
   6   2  10         14.60         16.11         1.04 o                         
   7   2  10          0.67          0.80         0.71 o                         
   8   2  10          3.26          2.52         0.84 o                         
  -5   3  10          0.26         -1.05         1.05 o                         
  -4   3  10          1.98          1.61         0.97 o                         
  -3   3  10          0.01         -0.36         0.73 o                         
  -2   3  10          1.18          0.41         0.49 o                         
  -1   3  10         44.64         50.41         1.72 o                         
   0   3  10         29.66         27.99         1.22 o                         
   1   3  10         10.97         12.62         0.76 o                         
   2   3  10         61.59         66.90         1.35 o                         
   3   3  10         11.04          8.00         0.63 o                         
   4   3  10          1.98          2.22         0.59 o                         
   5   3  10          1.21          1.22         0.46 o                         
   6   3  10          0.05          0.10         0.44 o                         
   7   3  10          1.63          1.27         0.62 o                         
   8   3  10          2.55          0.77         0.72 o                         
  -4   4  10          0.14          0.19         0.91 o                         
  -3   4  10          0.00          0.11         0.83 o                         
  -2   4  10          0.02         -0.64         0.64 o                         
  -1   4  10          0.24          0.95         0.68 o                         
   0   4  10          2.60          2.04         0.46 o                         
   1   4  10          0.02         -0.50         0.50 o                         
   2   4  10         37.45         33.12         1.31 o                         
   3   4  10         78.10         65.55         1.45 o                         
   4   4  10        122.97        119.43         2.33 o                         
   5   4  10        158.64        146.15         2.77 o                         
   6   4  10          7.52          6.00         0.65 o                         
   7   4  10          2.10          0.85         0.47 o                         
   8   4  10          1.78          0.92         1.21 o                         
   9   4  10          3.39          4.33         1.64 o                         
  -3   5  10          0.22         -0.08         0.77 o                         
  -2   5  10          2.14          0.99         0.89 o                         
  -1   5  10         14.73         15.71         1.26 o                         
   0   5  10         26.68         27.33         1.49 o                         
   1   5  10         35.59         29.21         1.29 o                         
   2   5  10        100.10         96.15         1.96 o                         
   3   5  10          8.48          9.80         0.71 o                         
   4   5  10         11.56         10.53         0.64 o                         
   5   5  10          3.80          4.74         0.53 o                         
   6   5  10          9.24         13.64         1.29 o                         
   7   5  10         11.43         14.13         1.63 o                         
   8   5  10          0.13         -1.27         1.33 o                         
   9   5  10          2.59          7.52         1.59 o                         
  -2   6  10          2.51          2.20         0.87 o                         
  -1   6  10          6.26          8.43         1.07 o                         
   0   6  10          1.65          0.16         0.72 o                         
   1   6  10          0.04         -0.72         0.72 o                         
   2   6  10          5.47          7.40         0.82 o                         
   3   6  10         14.68         13.40         1.12 o                         
   4   6  10          6.53          8.50         0.89 o                         
   5   6  10         21.58         15.28         1.12 o                         
   6   6  10         12.69         11.90         1.10 o                         
   7   6  10         57.59         55.72         2.59 o                         
   8   6  10         21.20         23.75         4.44 o                         
   9   6  10          0.67          0.95         1.09 o                         
  -1   7  10          2.17          2.71         0.93 o                         
   0   7  10          0.59         -0.59         0.66 o                         
   1   7  10          9.32          8.26         0.90 o                         
   2   7  10          0.45         -0.34         0.57 o                         
   3   7  10         40.88         36.84         2.00 o                         
   4   7  10        102.58         96.87         3.06 o                         
   5   7  10         12.57         17.80         1.99 o                         
   6   7  10         15.35         11.38         1.58 o                         
   7   7  10         19.53         15.56         1.92 o                         
   8   7  10         36.37         38.64         7.34 o                         
   0   8  10          9.04         11.21         1.63 o                         
   1   8  10          0.85          0.89         1.03 o                         
   2   8  10          0.27         -0.74         1.04 o                         
   3   8  10         14.01         15.99         1.72 o                         
   4   8  10         57.91         64.49         3.77 o                         
   5   8  10         28.49         36.35         2.78 o                         
   6   8  10          4.71          2.03         1.27 o                         
   7   8  10          0.00         -0.62         1.17 o                         
   8   8  10          3.48          3.78         1.53 o                         
   2   9  10          1.71          0.87         1.28 o                         
   3   9  10          1.65          0.54         1.02 o                         
   4   9  10          0.67         -1.33         1.33 o                         
   5   9  10          7.79          5.29         1.96 o                         
   6   9  10         30.54         33.31         2.89 o                         
   7   9  10          2.73         -0.13         1.78 o                         
  -4  -6  11          0.17         -0.72         0.89 o                         
  -3  -6  11          1.31          1.96         1.00 o                         
  -2  -6  11          2.39          3.37         1.02 o                         
  -1  -6  11          3.92          6.12         1.06 o                         
   0  -6  11          1.83          1.80         0.98 o                         
  -5  -5  11          0.27         -0.22         0.88 o                         
  -4  -5  11          0.06         -0.41         0.76 o                         
  -3  -5  11          0.37         -0.23         0.72 o                         
  -2  -5  11          0.35         -0.12         0.73 o                         
  -1  -5  11          0.34         -0.14         0.74 o                         
   0  -5  11          0.01         -0.25         0.78 o                         
   1  -5  11          0.03          0.39         0.76 o                         
   2  -5  11          3.19          1.52         0.89 o                         
  -5  -4  11          2.70          0.99         0.83 o                         
  -4  -4  11          1.82          1.62         0.67 o                         
  -3  -4  11          0.16         -0.53         0.53 o                         
  -2  -4  11          3.89          2.47         0.78 o                         
  -1  -4  11          8.36         14.36         1.21 o                         
   0  -4  11          2.38          3.13         0.85 o                         
   1  -4  11          0.40          0.49         1.04 o                         
   2  -4  11          0.03          0.48         0.77 o                         
   3  -4  11          0.67          2.12         0.86 o                         
  -6  -3  11          0.79         -0.78         0.78 o                         
  -5  -3  11          2.32          1.82         0.86 o                         
  -4  -3  11          0.19          0.29         0.67 o                         
  -3  -3  11          0.71          0.01         0.56 o                         
  -2  -3  11          0.38         -0.25         0.60 o                         
  -1  -3  11          0.11          0.32         0.61 o                         
   0  -3  11         28.56         29.54         1.28 o                         
   1  -3  11          3.97          3.64         0.69 o                         
   2  -3  11          7.48          7.81         0.97 o                         
   3  -3  11          1.92          1.53         0.67 o                         
   4  -3  11          1.65          1.38         0.79 o                         
   5  -3  11          3.43          4.47         1.02 o                         
  -6  -2  11          0.10         -0.29         0.78 o                         
  -5  -2  11          0.28         -0.60         0.72 o                         
  -4  -2  11          4.74          4.07         0.90 o                         
  -3  -2  11         27.04         25.69         1.32 o                         
  -2  -2  11          6.05          3.94         0.73 o                         
  -1  -2  11         21.75         25.49         1.33 o                         
   0  -2  11         63.08         64.83         1.76 o                         
   1  -2  11         37.71         34.35         1.35 o                         
   2  -2  11          1.37          0.64         0.52 o                         
   3  -2  11         24.73         24.39         1.12 o                         
   4  -2  11         37.27         44.12         1.92 o                         
   5  -2  11          1.98          4.41         0.88 o                         
  -6  -1  11          0.68         -0.62         0.82 o                         
  -5  -1  11          2.60          3.67         1.03 o                         
  -4  -1  11         18.09         17.68         1.28 o                         
  -3  -1  11          8.03          8.09         0.96 o                         
  -2  -1  11          0.10         -0.44         0.44 o                         
  -1  -1  11        154.54        149.74         3.38 o                         
   0  -1  11         38.08         36.87         1.97 o                         
   1  -1  11         41.24         39.15         1.45 o                         
   2  -1  11         14.72         14.85         0.87 o                         
   3  -1  11          0.04         -0.38         0.48 o                         
   4  -1  11          8.62          7.85         0.81 o                         
   5  -1  11          8.53          9.33         0.93 o                         
   6  -1  11          5.92          4.80         0.94 o                         
  -5   0  11          4.26          4.61         0.95 o                         
  -4   0  11          0.05          0.05         0.74 o                         
  -3   0  11          2.27          3.46         0.79 o                         
  -2   0  11          1.09          0.66         0.50 o                         
  -1   0  11          3.05          2.86         0.49 o                         
   0   0  11          0.05         -0.46         0.46 o                         
   1   0  11         19.52         19.65         0.99 o                         
   2   0  11         34.07         35.33         1.58 o                         
   3   0  11         62.51         73.55         1.69 o                         
   4   0  11         37.10         38.83         1.37 o                         
   5   0  11         68.50         77.96         2.13 o                         
   6   0  11          4.92          6.90         1.00 o                         
   7   0  11          0.92          0.54         0.90 o                         
  -5   1  11          4.10          6.33         1.09 o                         
  -4   1  11          2.67          2.27         0.74 o                         
  -3   1  11          1.21         -0.22         0.75 o                         
  -2   1  11          0.18         -0.02         0.40 o                         
  -1   1  11         75.54         64.87         1.53 o                         
   0   1  11          1.07         -0.17         0.41 o                         
   1   1  11          7.44         11.70         0.86 o                         
   2   1  11          5.66          4.68         0.55 o                         
   3   1  11          0.96          0.10         0.44 o                         
   4   1  11          9.03          8.94         0.71 o                         
   5   1  11          0.50          1.55         0.61 o                         
   6   1  11          1.39          1.34         0.69 o                         
   7   1  11          2.34          1.47         0.89 o                         
  -5   2  11          0.73          2.34         1.21 o                         
  -4   2  11          0.69         -0.42         0.89 o                         
  -3   2  11          0.38          0.19         0.55 o                         
  -2   2  11          1.95          3.02         0.66 o                         
  -1   2  11         11.79         15.69         1.08 o                         
   0   2  11          8.40          7.99         0.63 o                         
   1   2  11         29.59         27.07         1.39 o                         
   2   2  11         95.08         90.29         1.89 o                         
   3   2  11        129.37        116.59         2.27 o                         
   4   2  11        152.34        149.10         3.52 o                         
   5   2  11        169.94        168.27         3.09 o                         
   6   2  11         33.17         36.20         1.54 o                         
   7   2  11          1.37          1.90         0.70 o                         
   8   2  11          2.33          2.76         0.90 o                         
  -4   3  11          0.31         -0.09         0.93 o                         
  -3   3  11          3.47          7.38         1.12 o                         
  -2   3  11         14.88         18.46         1.11 o                         
  -1   3  11         48.35         40.69         1.68 o                         
   0   3  11         12.42         11.87         0.85 o                         
   1   3  11         53.43         49.12         1.37 o                         
   2   3  11        140.35        129.47         2.36 o                         
   3   3  11        103.78         97.30         2.10 o                         
   4   3  11          3.61          3.10         0.55 o                         
   5   3  11          7.42         10.80         0.85 o                         
   6   3  11         20.95         21.36         1.25 o                         
   7   3  11          3.40          2.38         0.68 o                         
   8   3  11          0.38          0.81         0.68 o                         
  -3   4  11          1.31          0.01         1.00 o                         
  -2   4  11          3.46          1.53         0.80 o                         
  -1   4  11         11.62         13.22         1.17 o                         
   0   4  11          3.24          3.69         0.54 o                         
   1   4  11          8.04          5.76         0.66 o                         
   2   4  11         32.97         29.08         1.74 o                         
   3   4  11         54.92         46.51         1.24 o                         
   4   4  11         11.99         13.34         0.88 o                         
   5   4  11         41.07         45.07         1.42 o                         
   6   4  11          3.90          2.50         0.55 o                         
   7   4  11         44.60         47.43         2.07 o                         
   8   4  11         23.30         25.51         2.41 o                         
  -3   5  11          0.13         -0.93         0.93 o                         
  -2   5  11          0.14         -0.97         0.97 o                         
  -1   5  11         18.35         18.84         2.37 o                         
   0   5  11         12.86         14.02         1.30 o                         
   1   5  11          6.97          9.65         0.89 o                         
   2   5  11          1.97          1.53         0.54 o                         
   3   5  11         47.94         51.34         1.93 o                         
   4   5  11        153.69        169.10         2.91 o                         
   5   5  11         12.77         16.37         0.97 o                         
   6   5  11         12.58         12.66         1.33 o                         
   7   5  11         29.24         31.43         2.56 o                         
   8   5  11         35.04         43.28         3.01 o                         
  -2   6  11          1.31          0.90         0.85 o                         
  -1   6  11          1.09          0.41         0.95 o                         
   0   6  11         13.76         17.57         1.94 o                         
   1   6  11          1.25          1.32         0.75 o                         
   2   6  11          0.86          0.33         0.55 o                         
   3   6  11         27.52         31.37         1.39 o                         
   4   6  11        116.69        115.75         3.46 o                         
   5   6  11         33.19         33.78         1.66 o                         
   6   6  11          4.12          3.18         0.86 o                         
   7   6  11          0.03         -0.57         0.73 o                         
   8   6  11          3.16          2.21         1.15 o                         
  -1   7  11          0.30         -0.47         0.80 o                         
   0   7  11          1.52          1.07         0.77 o                         
   1   7  11          7.60          6.60         1.24 o                         
   2   7  11          0.83          1.15         1.05 o                         
   3   7  11          1.28          0.37         0.85 o                         
   4   7  11          2.72          2.01         0.87 o                         
   5   7  11         21.16         18.90         1.64 o                         
   6   7  11         47.56         50.64         4.09 o                         
   7   7  11          5.70          4.64         1.43 o                         
   8   7  11          2.52          3.17         1.72 o                         
   1   8  11          0.94          1.27         1.24 o                         
   2   8  11          0.48         -0.99         0.99 o                         
   3   8  11          6.13          7.88         1.36 o                         
   4   8  11          4.28          0.93         0.92 o                         
   5   8  11          2.02          1.88         1.32 o                         
   6   8  11          0.00          0.30         1.28 o                         
   7   8  11          8.43          3.96         2.23 o                         
   3   9  11          0.86          0.26         1.06 o                         
   4   9  11          5.63          5.88         4.12 o                         
   5   9  11          6.37          6.60         2.12 o                         
   6   9  11         16.49         21.94         2.48 o                         
  -4  -5  12          0.01         -0.54         0.84 o                         
  -3  -5  12          0.50          0.39         0.81 o                         
  -2  -5  12          1.58          2.55         0.90 o                         
  -1  -5  12          3.60          3.15         0.99 o                         
   0  -5  12          7.00          5.38         1.09 o                         
   1  -5  12          2.80          2.75         0.97 o                         
  -5  -4  12          0.07         -0.60         0.88 o                         
  -4  -4  12          3.63          4.32         0.99 o                         
  -3  -4  12          5.63          7.97         1.08 o                         
  -2  -4  12          0.06          0.99         0.79 o                         
  -1  -4  12          5.80          6.69         1.04 o                         
   0  -4  12         14.82         15.05         1.28 o                         
   1  -4  12          2.27          2.82         0.92 o                         
   2  -4  12          0.44         -0.27         0.84 o                         
   3  -4  12          7.17          6.59         1.11 o                         
  -5  -3  12          2.15          2.39         0.94 o                         
  -4  -3  12          2.60          4.48         0.96 o                         
  -3  -3  12          0.22         -0.63         0.63 o                         
  -2  -3  12          0.63          0.06         0.59 o                         
  -1  -3  12         64.77         68.00         2.85 o                         
   0  -3  12          0.13          2.16         0.67 o                         
   1  -3  12          0.03          0.45         0.73 o                         
   2  -3  12          3.19          0.97         1.15 o                         
   3  -3  12          0.10         -0.70         0.80 o                         
   4  -3  12          0.03          0.44         0.81 o                         
  -5  -2  12          0.44          1.02         0.86 o                         
  -4  -2  12          1.12          3.69         0.89 o                         
  -3  -2  12          1.59          0.92         0.66 o                         
  -2  -2  12          0.00         -0.57         0.57 o                         
  -1  -2  12          3.78          4.05         0.67 o                         
   0  -2  12          1.61          1.59         0.64 o                         
   1  -2  12          8.50          5.78         0.76 o                         
   2  -2  12          9.63         10.37         1.12 o                         
   3  -2  12         16.61         16.68         1.08 o                         
   4  -2  12         10.43         12.74         1.27 o                         
   5  -2  12         10.97         13.69         1.26 o                         
  -5  -1  12          1.66          1.44         0.88 o                         
  -4  -1  12          0.57          0.63         0.70 o                         
  -3  -1  12          0.78          0.01         0.63 o                         
  -2  -1  12          0.46          0.13         0.56 o                         
  -1  -1  12         29.93         30.45         1.80 o                         
   0  -1  12          0.27          0.25         0.57 o                         
   1  -1  12          0.15         -0.07         0.51 o                         
   2  -1  12          6.82          7.14         0.87 o                         
   3  -1  12          0.00         -0.28         0.50 o                         
   4  -1  12          0.01          0.57         0.60 o                         
   5  -1  12          6.54          6.35         0.86 o                         
   6  -1  12          0.07          0.00         0.71 o                         
  -5   0  12          0.00         -0.74         0.74 o                         
  -4   0  12          0.11         -0.10         0.68 o                         
  -3   0  12          1.52          2.32         0.77 o                         
  -2   0  12         15.87         17.12         1.37 o                         
  -1   0  12         16.04         19.98         1.08 o                         
   0   0  12          1.69          1.11         0.57 o                         
   1   0  12         77.22         86.57         2.14 o                         
   2   0  12         60.61         62.37         1.60 o                         
   3   0  12         34.16         35.58         1.36 o                         
   4   0  12         40.32         38.68         1.60 o                         
   5   0  12         49.49         54.68         1.88 o                         
   6   0  12         12.34         14.13         1.08 o                         
  -5   1  12          0.60         -0.50         1.02 o                         
  -4   1  12          0.45          0.87         0.68 o                         
  -3   1  12         11.38         12.65         1.11 o                         
  -2   1  12         17.96         16.99         1.07 o                         
  -1   1  12         20.43         18.87         0.94 o                         
   0   1  12          1.17          0.40         0.45 o                         
   1   1  12         25.14         21.84         1.19 o                         
   2   1  12         54.44         51.81         1.38 o                         
   3   1  12         90.19         86.55         2.15 o                         
   4   1  12          3.93          3.76         0.60 o                         
   5   1  12          0.41          0.15         0.60 o                         
   6   1  12         32.16         34.28         1.60 o                         
   7   1  12          2.07          0.84         0.77 o                         
  -4   2  12          0.04          0.19         0.95 o                         
  -3   2  12          1.47          0.91         0.60 o                         
  -2   2  12          0.13         -0.30         0.52 o                         
  -1   2  12         20.90         20.78         1.01 o                         
   0   2  12         35.71         35.71         1.24 o                         
   1   2  12         20.02         19.94         1.04 o                         
   2   2  12         57.58         55.58         1.47 o                         
   3   2  12         97.95         97.44         2.09 o                         
   4   2  12          1.38          0.68         0.52 o                         
   5   2  12          2.52          2.69         0.66 o                         
   6   2  12          3.22          4.11         0.76 o                         
   7   2  12          8.01          8.92         0.96 o                         
  -4   3  12          2.16          1.97         1.11 o                         
  -3   3  12          1.34          0.00         0.84 o                         
  -2   3  12          1.21          0.45         0.67 o                         
  -1   3  12         46.85         46.07         1.97 o                         
   0   3  12         21.86         24.16         1.23 o                         
   1   3  12          0.30         -0.33         0.40 o                         
   2   3  12         13.41         15.32         0.96 o                         
   3   3  12         22.99         29.21         1.21 o                         
   4   3  12         32.22         36.53         1.31 o                         
   5   3  12          1.08          1.05         0.56 o                         
   6   3  12          1.50          0.85         0.59 o                         
   7   3  12          9.09          8.65         1.01 o                         
   8   3  12         16.72         15.75         1.46 o                         
  -3   4  12          0.62          0.58         0.98 o                         
  -2   4  12          4.55          5.07         0.98 o                         
  -1   4  12          0.15          1.00         0.71 o                         
   0   4  12          5.83          5.47         1.24 o                         
   1   4  12          1.59          1.08         0.66 o                         
   2   4  12          4.65          3.22         0.60 o                         
   3   4  12          2.83          2.00         0.55 o                         
   4   4  12         69.05         71.09         1.92 o                         
   5   4  12         49.34         52.12         2.12 o                         
   6   4  12          3.86          4.93         0.71 o                         
   7   4  12          1.10          1.16         1.20 o                         
   8   4  12          0.85          0.39         1.27 o                         
  -2   5  12          0.58         -0.02         0.91 o                         
  -1   5  12          0.37          0.60         0.84 o                         
   0   5  12          0.05         -0.73         0.73 o                         
   1   5  12         16.68         18.03         1.12 o                         
   2   5  12          0.55          1.73         0.62 o                         
   3   5  12          0.19         -0.37         0.49 o                         
   4   5  12          9.55         12.57         0.85 o                         
   5   5  12         26.80         30.22         2.27 o                         
   6   5  12         13.05         15.33         1.46 o                         
   7   5  12          7.02          7.46         1.27 o                         
   8   5  12          4.89          5.99         1.46 o                         
  -1   6  12          0.01         -1.15         1.15 o                         
   0   6  12          1.28         -0.23         0.82 o                         
   1   6  12          0.54         -0.76         0.76 o                         
   2   6  12          3.88          3.49         0.75 o                         
   3   6  12          0.92          0.79         0.55 o                         
   4   6  12         18.61         19.46         1.93 o                         
   5   6  12         17.36         12.04         1.33 o                         
   6   6  12          0.99          1.21         0.97 o                         
   7   6  12         16.82         12.35         1.39 o                         
   8   6  12          7.62          6.09         1.18 o                         
   0   7  12          0.78          0.08         0.81 o                         
   1   7  12         15.00         13.22         1.65 o                         
   2   7  12          2.68          3.71         1.31 o                         
   3   7  12          0.29          1.86         1.16 o                         
   4   7  12         19.39         21.97         2.99 o                         
   5   7  12         28.37         27.13         1.86 o                         
   6   7  12         39.03         32.35         3.30 o                         
   7   7  12          1.59          0.56         1.57 o                         
   8   7  12          3.01          3.78         1.89 o                         
   2   8  12          4.54          3.67         1.44 o                         
   3   8  12          7.58          8.18         1.54 o                         
   4   8  12          1.65          1.39         0.96 o                         
   5   8  12         15.01         14.64         2.10 o                         
   6   8  12         12.28         12.18         2.05 o                         
   7   8  12         23.48         22.96         2.99 o                         
  -3  -4  13          0.03         -0.16         0.83 o                         
  -2  -4  13          0.13         -0.75         0.75 o                         
  -1  -4  13          0.09          0.18         0.89 o                         
   0  -4  13          0.59          1.40         0.93 o                         
   1  -4  13          0.12          0.63         0.95 o                         
   2  -4  13          0.18          0.75         0.97 o                         
  -4  -3  13          0.00         -0.43         0.74 o                         
  -3  -3  13          0.05          1.50         0.76 o                         
  -2  -3  13          3.09          1.93         0.72 o                         
  -1  -3  13          4.26          4.64         0.88 o                         
   0  -3  13          0.91         -0.33         0.73 o                         
   1  -3  13          2.63          3.24         0.90 o                         
   2  -3  13          1.37          3.08         0.90 o                         
   3  -3  13          0.32         -0.33         0.89 o                         
  -4  -2  13          0.40          0.91         0.83 o                         
  -3  -2  13          5.24          6.42         0.93 o                         
  -2  -2  13          5.59          5.19         0.89 o                         
  -1  -2  13          1.26          3.71         0.90 o                         
   0  -2  13         19.08         17.90         1.23 o                         
   1  -2  13         19.29         23.39         1.31 o                         
   2  -2  13          9.80         10.70         1.09 o                         
   3  -2  13          4.99          5.68         0.88 o                         
   4  -2  13          3.49          4.36         1.04 o                         
  -4  -1  13          2.18          1.79         0.86 o                         
  -3  -1  13          2.51          1.94         0.83 o                         
  -2  -1  13          2.73          3.45         0.99 o                         
  -1  -1  13          5.01          3.22         0.84 o                         
   0  -1  13          0.62          0.22         0.75 o                         
   1  -1  13          2.36          0.78         0.59 o                         
   2  -1  13         18.75         18.09         1.17 o                         
   3  -1  13         24.84         29.33         2.25 o                         
   4  -1  13          9.72         11.58         1.06 o                         
   5  -1  13          5.33          4.82         0.87 o                         
  -4   0  13          0.78          1.65         1.01 o                         
  -3   0  13          0.01         -0.56         0.56 o                         
  -2   0  13          3.10          0.91         0.68 o                         
  -1   0  13         12.05         13.46         1.12 o                         
   0   0  13         38.90         40.68         3.66 o                         
   1   0  13          5.90          6.25         0.83 o                         
   2   0  13         30.43         32.18         1.80 o                         
   3   0  13         40.29         40.24         1.83 o                         
   4   0  13          0.27          0.80         0.69 o                         
   5   0  13          1.91          0.80         0.77 o                         
   6   0  13          0.88          2.40         0.85 o                         
  -4   1  13          3.36          1.65         0.90 o                         
  -3   1  13          0.51          0.21         0.67 o                         
  -2   1  13          3.11          2.24         0.89 o                         
  -1   1  13         18.28         18.39         1.46 o                         
   0   1  13          9.58          7.02         0.92 o                         
   1   1  13          6.92          7.20         0.83 o                         
   2   1  13          2.77          3.40         0.65 o                         
   3   1  13          1.54          1.87         0.54 o                         
   4   1  13          0.25         -0.20         0.59 o                         
   5   1  13         15.26         16.25         1.14 o                         
   6   1  13         13.10         12.00         1.16 o                         
  -4   2  13          0.15         -0.56         1.06 o                         
  -3   2  13          0.13          0.96         0.82 o                         
  -2   2  13          0.09         -0.02         0.64 o                         
  -1   2  13          0.00         -0.48         0.48 o                         
   0   2  13          0.01          0.02         0.45 o                         
   1   2  13          5.03          4.54         0.63 o                         
   2   2  13          9.89         10.19         0.89 o                         
   3   2  13          3.75          3.39         0.65 o                         
   4   2  13          6.54          9.20         0.98 o                         
   5   2  13         31.89         35.41         2.17 o                         
   6   2  13          3.42          2.78         0.76 o                         
   7   2  13          0.39         -0.56         0.71 o                         
  -3   3  13          2.44          1.41         1.05 o                         
  -2   3  13          0.29          0.42         0.72 o                         
  -1   3  13          0.00         -0.24         0.54 o                         
   0   3  13          2.67          0.83         0.61 o                         
   1   3  13         10.99          9.94         0.82 o                         
   2   3  13          0.71         -0.38         0.46 o                         
   3   3  13          0.13         -0.47         0.47 o                         
   4   3  13          3.70          5.95         0.80 o                         
   5   3  13         22.42         22.69         1.25 o                         
   6   3  13          0.11         -0.14         0.57 o                         
   7   3  13          2.88          2.41         0.89 o                         
  -2   4  13          0.00          0.24         0.92 o                         
  -1   4  13          0.02         -0.48         0.63 o                         
   0   4  13          4.71          5.83         0.91 o                         
   1   4  13          3.25          5.09         0.83 o                         
   2   4  13         16.33         17.95         1.63 o                         
   3   4  13          0.02         -0.49         0.50 o                         
   4   4  13         28.71         23.73         1.90 o                         
   5   4  13         35.74         37.17         2.07 o                         
   6   4  13          2.26          2.45         0.66 o                         
   7   4  13         19.71         18.28         1.75 o                         
  -2   5  13          2.18          2.94         1.34 o                         
  -1   5  13          0.43          0.14         0.84 o                         
   0   5  13          4.77          5.09         1.08 o                         
   1   5  13         45.04         47.74         1.84 o                         
   2   5  13          9.02         11.31         1.35 o                         
   3   5  13          0.21         -0.44         0.56 o                         
   4   5  13         34.97         39.28         1.53 o                         
   5   5  13         59.86         62.62         4.39 o                         
   6   5  13         35.26         38.41         2.38 o                         
   7   5  13          2.69          1.50         1.04 o                         
  -1   6  13          0.00         -0.92         0.92 o                         
   0   6  13          1.04         -0.81         0.81 o                         
   1   6  13          9.25         12.11         1.95 o                         
   2   6  13         22.40         21.15         1.38 o                         
   3   6  13         11.43          8.92         1.29 o                         
   4   6  13          3.01          3.56         1.16 o                         
   5   6  13         30.34         30.24         5.55 o                         
   6   6  13         33.48         30.13         2.34 o                         
   7   6  13         49.42         49.51         3.38 o                         
   1   7  13          2.54          0.13         1.32 o                         
   2   7  13         18.12         20.46         3.62 o                         
   3   7  13         14.09         16.04         1.71 o                         
   4   7  13         10.34         12.49         1.49 o                         
   5   7  13          3.43          3.70         1.11 o                         
   6   7  13          8.89         11.21         1.72 o                         
   7   7  13          7.45          8.68         2.14 o                         
   3   8  13          5.51          6.43         1.94 o                         
   4   8  13          0.41          1.83         1.00 o                         
   5   8  13          1.99          1.91         1.44 o                         
   6   8  13          0.71         -0.85         1.27 o                         
  -1  -4  14          0.04         -0.90         0.90 o                         
   0  -4  14          9.79         11.91         1.30 o                         
  -3  -3  14          0.01         -0.20         0.78 o                         
  -2  -3  14          0.18         -0.76         0.76 o                         
  -1  -3  14          0.76         -0.51         0.96 o                         
   0  -3  14          0.37         -0.18         0.91 o                         
   1  -3  14          0.13         -0.10         0.82 o                         
   2  -3  14          4.56          4.48         1.07 o                         
  -3  -2  14          0.05         -0.08         0.67 o                         
  -2  -2  14          2.42          1.55         0.74 o                         
  -1  -2  14          2.36          1.74         0.83 o                         
   0  -2  14         11.75         11.99         1.06 o                         
   1  -2  14          0.52          0.30         0.65 o                         
   2  -2  14          5.57          4.61         1.16 o                         
   3  -2  14          3.41          4.60         1.03 o                         
  -3  -1  14          0.87          0.75         0.89 o                         
  -2  -1  14          0.87          0.38         0.68 o                         
  -1  -1  14          0.47          0.10         1.00 o                         
   0  -1  14          0.38          0.41         0.68 o                         
   1  -1  14          0.48         -0.62         0.62 o                         
   2  -1  14          2.20          2.52         0.74 o                         
   3  -1  14          0.27          0.55         0.69 o                         
   4  -1  14          1.18          0.87         0.75 o                         
  -3   0  14          0.46          1.17         0.82 o                         
  -2   0  14          0.77          0.72         0.79 o                         
  -1   0  14          1.63          1.03         0.73 o                         
   0   0  14          0.01          1.24         0.66 o                         
   1   0  14          0.65          0.32         0.63 o                         
   2   0  14          3.66          2.11         1.03 o                         
   3   0  14          3.46          4.27         0.72 o                         
   4   0  14          0.93         -0.01         0.68 o                         
   5   0  14          3.74          3.19         0.85 o                         
  -3   1  14          0.55          1.10         0.81 o                         
  -2   1  14          0.76          0.24         0.70 o                         
  -1   1  14          1.24         -0.05         0.63 o                         
   0   1  14          4.02          5.51         0.80 o                         
   1   1  14          0.37         -0.21         0.60 o                         
   2   1  14          4.04          3.93         0.76 o                         
   3   1  14          3.04          2.80         0.62 o                         
   4   1  14          0.72          0.20         0.62 o                         
   5   1  14         10.74         10.36         1.11 o                         
   6   1  14          0.14         -0.01         0.81 o                         
  -3   2  14          2.50          3.24         1.19 o                         
  -2   2  14          0.42          0.49         0.73 o                         
  -1   2  14          0.07         -0.31         0.64 o                         
   0   2  14         24.29         24.87         1.56 o                         
   1   2  14         11.46         14.79         1.05 o                         
   2   2  14          2.31          2.87         0.78 o                         
   3   2  14          0.28         -0.12         0.53 o                         
   4   2  14         12.11         13.84         1.08 o                         
   5   2  14         12.04         12.22         1.08 o                         
   6   2  14          0.01         -0.69         0.69 o                         
  -2   3  14          5.21          5.25         1.01 o                         
  -1   3  14          5.26          5.53         1.13 o                         
   0   3  14          6.53          6.61         0.90 o                         
   1   3  14         28.99         29.27         1.70 o                         
   2   3  14          7.73          9.21         0.87 o                         
   3   3  14          2.07          1.29         0.69 o                         
   4   3  14         19.26         21.96         1.54 o                         
   5   3  14         48.77         47.61         1.80 o                         
   6   3  14         20.78         21.77         1.37 o                         
   7   3  14          1.60          1.99         0.83 o                         
  -2   4  14          1.82          2.78         1.27 o                         
  -1   4  14          0.15          0.35         0.75 o                         
   0   4  14          0.15          0.87         0.72 o                         
   1   4  14         17.99         16.79         1.28 o                         
   2   4  14         50.85         52.29         3.25 o                         
   3   4  14          7.12          6.77         0.83 o                         
   4   4  14          0.20          1.41         0.76 o                         
   5   4  14         31.81         34.82         1.84 o                         
   6   4  14         34.17         36.52         2.06 o                         
   7   4  14         32.73         39.56         2.78 o                         
  -1   5  14          2.88          1.95         1.14 o                         
   0   5  14          0.17          0.76         0.84 o                         
   1   5  14          7.61          8.00         0.92 o                         
   2   5  14         21.02         22.72         1.44 o                         
   3   5  14         11.21         12.96         1.13 o                         
   4   5  14          7.10          6.61         0.85 o                         
   5   5  14          1.37          3.51         1.21 o                         
   6   5  14          9.62         12.65         1.73 o                         
   7   5  14          4.66          4.49         1.36 o                         
   0   6  14          0.00         -0.61         1.04 o                         
   1   6  14          0.01         -1.00         1.00 o                         
   2   6  14          1.20          1.73         0.81 o                         
   3   6  14          6.41          6.16         1.32 o                         
   4   6  14          0.36          1.00         1.25 o                         
   5   6  14          3.15          4.19         1.32 o                         
   6   6  14          0.00         -0.98         0.98 o                         
   7   6  14          0.84          1.29         1.13 o                         
   2   7  14          0.23          0.90         1.27 o                         
   3   7  14          0.39          1.41         1.14 o                         
   4   7  14          1.89          1.67         1.12 o                         
   5   7  14          0.24         -0.34         1.90 o                         
   6   7  14          2.78          1.30         1.90 o                         
   0  -3  15          0.03         -0.36         0.98 o                         
  -2  -2  15          0.79          0.74         0.73 o                         
  -1  -2  15          0.48          1.14         0.89 o                         
   0  -2  15          0.04         -0.73         0.73 o                         
   1  -2  15          0.01         -0.74         0.74 o                         
   2  -2  15          0.14         -0.79         0.79 o                         
  -2  -1  15          0.12         -0.19         0.67 o                         
  -1  -1  15          0.25         -0.65         0.78 o                         
   0  -1  15          3.00          4.12         0.93 o                         
   1  -1  15          3.35          4.17         0.87 o                         
   2  -1  15          1.70          1.87         0.75 o                         
   3  -1  15          4.55          4.34         1.02 o                         
   4  -1  15          1.70          3.17         1.04 o                         
  -2   0  15          0.07          0.76         0.80 o                         
  -1   0  15          0.80          0.80         0.68 o                         
   0   0  15         12.03         17.91         1.39 o                         
   1   0  15          6.52          7.88         0.99 o                         
   2   0  15          0.68         -0.15         0.66 o                         
   3   0  15          0.27          0.00         0.57 o                         
   4   0  15          1.40          1.87         0.97 o                         
  -2   1  15          1.51          1.07         0.80 o                         
  -1   1  15          1.99          1.32         0.87 o                         
   0   1  15          2.66          2.08         0.76 o                         
   1   1  15          8.43         10.44         1.00 o                         
   2   1  15          0.89          0.73         0.72 o                         
   3   1  15          3.57          2.93         0.68 o                         
   4   1  15          1.66          1.54         0.76 o                         
   5   1  15         13.34         14.97         1.31 o                         
  -2   2  15          3.35          3.20         1.13 o                         
  -1   2  15          1.04          0.15         0.71 o                         
   0   2  15          1.42          1.45         0.74 o                         
   1   2  15          7.90         11.08         1.13 o                         
   2   2  15         41.16         48.17         3.40 o                         
   3   2  15          2.46          3.11         0.87 o                         
   4   2  15          0.38         -0.50         0.83 o                         
   5   2  15         16.65         21.52         1.41 o                         
   6   2  15         16.64         19.09         1.39 o                         
  -1   3  15          0.49          0.74         1.02 o                         
   0   3  15          1.27          2.01         0.80 o                         
   1   3  15          5.99          4.80         1.01 o                         
   2   3  15         11.63         12.27         1.12 o                         
   3   3  15          0.79         -0.28         0.70 o                         
   4   3  15          1.10          0.01         0.74 o                         
   5   3  15          0.48          0.17         0.78 o                         
   6   3  15          1.96          3.00         0.87 o                         
  -1   4  15          1.13          1.64         1.37 o                         
   0   4  15          0.00         -0.32         0.86 o                         
   1   4  15          0.00          0.41         0.68 o                         
   2   4  15          0.85          0.38         0.75 o                         
   3   4  15          1.58         -0.01         0.69 o                         
   4   4  15          0.19         -0.07         0.70 o                         
   5   4  15          4.99          3.60         0.97 o                         
   6   4  15          0.62         -0.08         1.21 o                         
   0   5  15          0.52          1.54         0.89 o                         
   1   5  15          0.18          0.74         0.83 o                         
   2   5  15          0.92          0.38         0.77 o                         
   3   5  15          1.69          2.00         0.79 o                         
   4   5  15          4.80          6.13         2.39 o                         
   5   5  15          4.42          2.06         1.27 o                         
   6   5  15          7.22          7.00         1.60 o                         
   1   6  15          2.47          2.84         1.23 o                         
   2   6  15          3.30          2.26         1.24 o                         
   3   6  15         21.33         23.38         2.11 o                         
   4   6  15         14.10         15.09         1.82 o                         
   5   6  15          5.52          8.42         1.69 o                         
   6   6  15          2.22          1.28         1.18 o                         
  -1  -1  16          0.02         -0.71         0.71 o                         
   0  -1  16          0.39         -0.25         0.86 o                         
   1  -1  16          1.59          2.88         0.93 o                         
   2  -1  16          0.01         -0.55         0.91 o                         
  -1   0  16          0.37         -0.66         0.66 o                         
   0   0  16          1.51          1.40         0.85 o                         
   1   0  16          1.20          2.27         0.79 o                         
   2   0  16          8.63         10.15         1.13 o                         
   3   0  16          0.17         -0.76         0.86 o                         
  -1   1  16          0.05         -0.71         0.71 o                         
   0   1  16          1.18          0.34         0.76 o                         
   1   1  16          0.22          0.04         0.67 o                         
   2   1  16          1.54          1.39         0.70 o                         
   3   1  16          0.27          1.26         0.85 o                         
   4   1  16          0.17         -0.75         0.75 o                         
  -1   2  16          2.05          2.49         0.98 o                         
   0   2  16          0.09         -0.42         0.83 o                         
   1   2  16          0.42          0.02         0.70 o                         
   2   2  16          1.22          0.41         0.89 o                         
   3   2  16          0.07         -0.67         0.87 o                         
   4   2  16          0.13         -0.76         0.84 o                         
   5   2  16          3.89          3.99         1.14 o                         
   0   3  16          0.46          0.22         1.25 o                         
   1   3  16          0.02         -0.84         0.88 o                         
   2   3  16          2.57          1.82         0.81 o                         
   3   3  16          6.51          5.96         1.10 o                         
   4   3  16          2.35          2.74         1.25 o                         
   5   3  16          2.93          2.98         1.06 o                         
   0   4  16          1.71          3.56         1.26 o                         
   1   4  16          2.56          2.15         0.97 o                         
   2   4  16          6.41          7.69         1.18 o                         
   3   4  16         21.31         24.56         1.94 o                         
   4   4  16         17.78         19.61         1.62 o                         
   5   4  16          6.58          5.82         1.71 o                         
   2   5  16          1.33          1.82         0.89 o                         
   3   5  16         19.12         23.25         1.61 o                         
   4   5  16         25.03         28.25         2.61 o                         
   5   5  16          0.57          0.60         1.59 o                         
   1   1  17          0.00         -0.66         0.80 o                         
   2   1  17          2.58          2.45         0.96 o                         
   1   2  17          0.07         -0.44         0.90 o                         
   2   2  17          4.21          5.23         1.18 o                         
   3   2  17          9.10         10.12         1.37 o                         
   2   3  17          0.20          0.65         0.86 o                         
   3   3  17          8.92          9.83         1.37 o                         
                                                                                
